# Supplementary material for: Clinico-genomic study reveals association of dengue virus genome high frequency mutations with dengue disease severity
Source: Sci Rep. 2025 May 28;15:18724. doi: 10.1038/s41598-025-00462-z (PMC12120001; doi:10.1038/s41598-025-00462-z)
Supplement: Supplementary file 3 — Supplementary Material 3 [file 41598_2025_462_MOESM3_ESM.xlsx]

## Sheet: Sheet1
Supplementary Table 2: 1023 samples with total reads captured, depth, and coverge > 50%
IGIB ID	Accession ID	Reads	Depth	Coverage	Ct value (DENV-2)
IGIB1130B2B21698498D	EPI_ISL_18976668	618142	1027.21	72.3678	20.2
IGIB1130RP0176209D	EPI_ISL_18976669	269964	4331.17	93.388	17.9
IGIB1130GGN218297D	EPI_ISL_18976670	307319	4661.62	96.0086	23.5
IGIB1130B2B2547364D	EPI_ISL_18976671	59376	808.343	96.0272	15.12
IGIB1130MB6280843D	EPI_ISL_18976672	52233	745.122	94.1714	14.06
IGIB1130B2B2342857D	EPI_ISL_18976673	37991	348.11	92.4835	21.08
IGIB1130B2B2342851D	EPI_ISL_18976674	49447	729.698	92.4835	21.51
IGIB1130B2B2464611D	EPI_ISL_18976675	41668	668.9	96.0459	14.22
IGIB1130B2B2477567D	EPI_ISL_18976676	55797	798.316	95.8687	19.7
IGIB1130B2B21400173D	EPI_ISL_18976677	29912	427.435	96.0272	16.92
IGIB1130SB1591672D	EPI_ISL_18976678	33461	46.9468	51.5154	29.6
IGIB1130B2B1798866D	EPI_ISL_18976679	60236	904.599	98.2654	13.45
IGIB1130B2B2542651D	EPI_ISL_18976680	84912	1320.97	96.0459	29.1
IGIB1130GGN206923D	EPI_ISL_18976681	66018	936.021	95.8221	19.5
IGIB1130B2B2076382D	EPI_ISL_18976682	29621	339.39	95.7288	18.27
IGIB1130B2B2396234D	EPI_ISL_18976683	39209	589.975	96.0459	16.81
IGIB1130B2B2502213D	EPI_ISL_18976684	46999	394.384	94.1528	17.72
IGIB1130B2B2390956D	EPI_ISL_18976685	16899	161.235	88.3988	25.32
IGIB1130MBB296567D	EPI_ISL_18976686	21932	185.886	87.9698	19.5
IGIB1130DF0947208D	EPI_ISL_18976687	47118	740.68	96.0459	15.3
IGIB1130SS0337839D	EPI_ISL_18976688	15204	198.243	92.4182	20.17
IGIB1130BCD101061D	EPI_ISL_18976689	82425	1290.24	96.0459	11.91
IGIB1130B2B2540553D	EPI_ISL_18976690	26659	392.597	95.9713	18.23
IGIB1130B2B2403119D	EPI_ISL_18976691	49933	783.301	96.335	14.8
IGIB1130SM0218370D	EPI_ISL_18976692	41933	546.685	95.9246	19.78
IGIB1130DD0445162D	EPI_ISL_18976693	35696	277.033	92.2503	22.64
IGIB1130B2B2479933D	EPI_ISL_18976694	18898	152.723	78.1964	21.31
IGIB1130B2B2552964D	EPI_ISL_18976695	63337	881.795	95.934	21.8
IGIB1130BCJ0070501D	EPI_ISL_18976696	74554	1183.04	98.0975	13.55
IGIB1130SM0227062D	EPI_ISL_18976697	59703	821.18	96.0366	18.8
IGIB1130B2B1345685D	EPI_ISL_18976698	85883	1313.72	96.0459	13.39
IGIB1130B2B2179552D	EPI_ISL_18976699	12474	82.2077	57.4	28.4
IGIB1130DD0465552D	EPI_ISL_18976700	18368	263.199	84.7617	16.76
IGIB1130B2B2355786D	EPI_ISL_18976701	37539	379.469	92.4741	21.33
IGIB1130MBB287724D	EPI_ISL_18976702	27503	156.891	86.6828	24.54
IGIB1130B2B2404241D	EPI_ISL_18976703	43846	542.834	94.0875	22.39
IGIB1130B2B2222871D	EPI_ISL_18976704	28470	175.813	92.4555	21.37
IGIB1130B2B2550033D	EPI_ISL_18976705	34694	399.758	94.1434	19.38
IGIB1130B2B2604883D	EPI_ISL_18976706	30468	414.981	94.0688	21.01
IGIB1130SP0604034D	EPI_ISL_18976707	50398	786.208	96.0459	27.5
IGIB1130MBB272775D	EPI_ISL_18976708	14625	64.4745	51.5994	19.38
IGIB1130B2B2465192D	EPI_ISL_18976709	31309.8	244.9	68.9266	14.38
IGIB1130B2B2355783D	EPI_ISL_18976710	43899.2	4317.86	98.7783	15.86
IGIB1130SB1534079D	EPI_ISL_18976711	19781.8	2349.07	93.1269	20.26
IGIB1130Tapishac36D	EPI_ISL_18976712	41258.2	3512.2	91.7747	30.22
IGIB1130B2B2395086D	EPI_ISL_18976713	31867.2	3786.74	98.769	12.01
IGIB1130SP0594422D	EPI_ISL_18976714	25275.8	2363.65	89.0236	16.54
IGIB1130DF0935506D	EPI_ISL_18976715	29595.2	2725.62	93.1269	19.61
IGIB1130VSH1714469D	EPI_ISL_18976716	5514.25	661.5	89.6671	22.08
IGIB1130B2B1845679D	EPI_ISL_18976717	8139.75	961.718	91.2711	34.49
IGIB1130MB6286857D	EPI_ISL_18976718	27564.2	3467.22	96.9318	33.58
IGIB1130B2B2507531D	EPI_ISL_18976719	16304.2	1083.81	84.0436	25.88
IGIB1130MB6286841D	EPI_ISL_18976720	12521.8	943.991	82.0293	33.23
IGIB1130B2B1056351D	EPI_ISL_18976721	17755.8	238.638	69.1411	31.13
IGIB1130B2B2477769D	EPI_ISL_18976722	35792.8	3619.48	95.0014	23.42
IGIB1130B2B2502246D	EPI_ISL_18976723	24058.8	2952.47	96.9505	22.44
IGIB1130GGN0149313D	EPI_ISL_18976724	15946	1389.4	89.0236	22.21
IGIB1130BCJ0070844D	EPI_ISL_18976725	19247	437.792	65.2896	20.26
IGIB1130B2B22447362D	EPI_ISL_18976726	19620.8	2321.57	92.987	34.73
IGIB1130B2B2352586D	EPI_ISL_18976727	27305.8	3407.69	96.9505	17.43
IGIB1130B2B2353232D	EPI_ISL_18976728	19050.8	272.5	72.0787	34.06
IGIB1130MBB246575D	EPI_ISL_18976729	30103.5	3443.26	96.9318	31.39
IGIB1130MBB196599D	EPI_ISL_18976730	39190.5	4222.55	98.7783	33.51
IGIB1130B2B1056665D	EPI_ISL_18976731	37970	4355.4	98.7783	13.72
IGIB1130B2B2525892D	EPI_ISL_18976732	23716.8	2821.05	95.0294	17.65
IGIB1130HHR0155769D	EPI_ISL_18976733	38878.2	3273.53	89.7323	29.71
IGIB1130B2B2502712D	EPI_ISL_18976734	21133.8	2451.14	93.1736	23.61
IGIB1130B2B2154144D	EPI_ISL_18976735	41967.8	4247.02	98.7876	20.35
IGIB1130B2B2394878D	EPI_ISL_18976736	10997.5	1235.67	89.0049	22.21
IGIB1130B2B2650973D	EPI_ISL_18976737	16365.5	1922.07	95.2532	29.79
IGIB1130B2B2580354D	EPI_ISL_18976738	26209.2	211.219	68.1246	29.06
IGIB1130B2C095047D	EPI_ISL_18976739	34292	1487.51	83.9131	15.41
IGIB1130DN1038466D	EPI_ISL_18976740	21354.5	2829.91	98.797	21.71
IGIB1130BCD097082D	EPI_ISL_18976741	31207	3046.88	91.7933	19.11
IGIB1130SS0326123D	EPI_ISL_18976742	19344.8	2108.94	89.2847	26.05
IGIB1130B2B2372136D	EPI_ISL_18976743	29664.5	2958.69	92.6233	21.62
IGIB1130B2B2080576D	EPI_ISL_18976744	20497	1203.42	81.0408	29.02
IGIB1130B2B2296899D	EPI_ISL_18976745	29412.8	1482.76	86.7388	19.45
IGIB1130MM0410619D	EPI_ISL_18976746	15896.2	2040.35	96.9505	24.87
IGIB1130MM0410620D	EPI_ISL_18976747	15692.8	1743.51	89.0329	25.59
IGIB1130B2B2360558D	EPI_ISL_18976748	25097.8	2392.56	89.0236	24.58
IGIB1130B2B2558958D	EPI_ISL_18976749	36253.8	3958.54	98.7783	18.08
IGIB1130VSH1715556D	EPI_ISL_18976750	39422.5	3531.17	91.7654	13.12
IGIB1130B2B2243933D	EPI_ISL_18976751	20198.2	2098.15	89.0236	23.61
IGIB1130B2B2485559D	EPI_ISL_18976752	29753	2926.34	91.5416	27.06
IGIB1130MB6275158D	EPI_ISL_18976753	19705.5	2579.5	96.9598	27.38
IGIB1130B2B2350533D	EPI_ISL_18976754	32058.5	3854.01	98.7876	13.52
IGIB1130B2B2424468D	EPI_ISL_18976755	33313.5	4029.63	98.7783	14.81
IGIB1130SP0588026D	EPI_ISL_18976756	19822.2	108.518	61.8763	34.8
IGIB1130PM0132067D	EPI_ISL_18976757	19723.8	950.711	79.6605	26.15
IGIB1130B2B2397164D	EPI_ISL_18976758	42168.8	3899.31	96.9411	19.12
IGIB1130SS0336542D	EPI_ISL_18976759	31476.2	1585.87	86.0114	26.87
IGIB1130HHR0132558D	EPI_ISL_18976760	250534	2502.23	72.4331	23.3
IGIB1130B2B2499501D	EPI_ISL_18976761	438918	3248.8	89.6857	22.81
IGIB1130B2B2403769D	EPI_ISL_18976762	293058	143.452	87.1584	29.61
IGIB1130B2B2574256D	EPI_ISL_18976763	77823	92.363	64.8046	24.27
IGIB1130B2B2574253D	EPI_ISL_18976764	342986	4647.4	98.7224	15.15
IGIB1130B2B2312753D	EPI_ISL_18976765	277488	5103.16	98.7876	15.57
IGIB1130B2B2230496D	EPI_ISL_18976766	268419	3741.61	94.1901	23.19
IGIB1130B2B2442018D	EPI_ISL_18976767	181844	133.369	65.5507	33.17
IGIB1130BCD097016D	EPI_ISL_18976768	131771	36.3775	56.2902	32.95
IGIB1130B2B2580576D	EPI_ISL_18976769	240648	4696.74	96.9505	15.19
IGIB1130B2B2479713D	EPI_ISL_18976770	329810	5091.65	96.9505	17.25
IGIB1130B2B2574245D	EPI_ISL_18976771	315562	3082.51	94.1807	24.74
IGIB1130B2B2574246D	EPI_ISL_18976772	231982	5065.2	98.7876	13.71
IGIB1130B2B2076365D	EPI_ISL_18976773	249299	4747.92	77.2358	14.16
IGIB1130B2B1056057D	EPI_ISL_18976774	319652	4714.6	93.1549	15.93
IGIB1130BCD097098D	EPI_ISL_18976775	158788	1260.86	88.3894	27
IGIB1130B2B24651725D	EPI_ISL_18976776	43658	407.879	92.8	16.61
IGIB1130B2B24083383D	EPI_ISL_18976777	87478	811.999	94.12	16.58
IGIB1130B2B2438667D	EPI_ISL_18976778	79014	744.344	94.15	18.16
IGIB1130B2B2442712D	EPI_ISL_18976779	77894	844.799	90.76	17.82
IGIB1130B2B2_092128D	EPI_ISL_18976780	48219	358.369	91.11	14.43
IGIB1130B2B2402027D	EPI_ISL_18976781	20023	156.965	52.7	23
IGIB1130DF0950920D	EPI_ISL_18976782	30363	170.795	52.23	24.93
IGIB1130B2B2464061D	EPI_ISL_18976783	76101	860.003	94.16	12.62
IGIB1130MB6280413D	EPI_ISL_18976784	41467	241.006	73.86	19.47
IGIB1130B2B2327311D	EPI_ISL_18976785	41054	469.688	92.82	14.36
IGIB1130MS0766035D	EPI_ISL_18976786	56102	494.854	89.03	17.2
IGIB1130SB1519712D	EPI_ISL_18976787	63009	575.725	92.44	16.91
IGIB1130B2B2528817D	EPI_ISL_18976788	61889	506.359	89.67	20.64
IGIB1130B2B2354142D	EPI_ISL_18976789	40569	339.409	89.95	17.93
IGIB1130SP0590849D	EPI_ISL_18976790	25572	146.681	51.74	19.58
IGIB1130SB1560175D	EPI_ISL_18976791	40195	368.299	90.77	17.54
IGIB1130B2B2372181D	EPI_ISL_18976792	33709	278.912	79.91	19.59
IGIB1130SB1588090D	EPI_ISL_18976793	36421	334.522	71.26	18.7
IGIB1130HHR0126783D	EPI_ISL_18976794	37744	388.12	89.52	19.61
IGIB1130DN1041647D	EPI_ISL_18976795	62312	664.969	94.05	17.6
IGIB1130DF0936004D	EPI_ISL_18976796	39641	440.876	92.82	14.34
IGIB1130B2B2405629D	EPI_ISL_18976797	43458	496.515	92.8	15.3555
IGIB1130B2B2400703D	EPI_ISL_18976798	30305	262.176	82.64	18.3661
IGIB1130B2B2392127D	EPI_ISL_18976799	76559	724.664	94.09	14.9702
IGIB1130B2B2403506D	EPI_ISL_18976800	90987	952.397	94.16	14.0935
IGIB1130B2B2418740D	EPI_ISL_18976801	84876	875.876	94.17	14.8819
IGIB1130B2B2479846D	EPI_ISL_18976802	62043	649.597	94.07	14.71
IGIB1130B2B2485661D	EPI_ISL_18976803	52456	301.274	64.76	22.8
IGIB1130B2B2574726D	EPI_ISL_18976804	32857	273.432	76.71	20.06
IGIB1130B2B2404851D	EPI_ISL_18976805	47409	204.017	67.03	17.963
IGIB1130B2B2465173D	EPI_ISL_18976806	31111	268.17	86.18	17.05
IGIB1130B2B2392126D	EPI_ISL_18976807	56291	403.609	90.95	17.5472
IGIB1130VSH1705097D	EPI_ISL_18976808	53135	421.148	85.37	19.92
IGIB1130BCD101898D	EPI_ISL_18976809	10452	1138.65	92.35	15.26
IGIB1130B2B2393499D	EPI_ISL_18976810	49937	603.757	92.87	14.1264
IGIB1130B2B2386570D	EPI_ISL_18976811	27627	214.418	63.21	21.89
IGIB1130VSH1727921D	EPI_ISL_18976812	82273	746.883	92.05	15.23
IGIB1130DF0936045D	EPI_ISL_18976813	37893	180	58.35	17.82
IGIB1130MBB271472D	EPI_ISL_18976814	66748	745.932	94.17	12.17
IGIB1130B2B2457613D	EPI_ISL_18976815	10829	1194.26	96.01	13.74
IGIB1130B2B2359201D	EPI_ISL_18976816	61277	630.184	92.55	13.55
IGIB1130B2B2430705D	EPI_ISL_18976817	48660	475.616	89.43	20.28
IGIB1130B2B2236100D	EPI_ISL_18976818	38447	219.249	54.18	22.91
IGIB1130B2B2393518D	EPI_ISL_18976819	44274	529.744	94.15	11.6875
IGIB1130SP0592730D	EPI_ISL_18976820	50230	553.846	92.87	12.59
IGIB1130GGN210374D	EPI_ISL_18976821	43973	451.16	91.6	18.37
IGIB1130B2B2395236D	EPI_ISL_18976822	38733	346.209	80.19	18.376
IGIB1130MBB246353D	EPI_ISL_18976823	34893	339.691	89.74	15.9
IGIB1130B2B2436272D	EPI_ISL_18976824	39247	270.586	72.37	20.52
IGIB1130B2B2236092D	EPI_ISL_18976825	31482	261.09	64.79	17.35
IGIB1130B2B2497514D	EPI_ISL_18976826	70909	782.282	94.14	11.89
IGIB1130B2B2407069D	EPI_ISL_18976827	68165	691.136	92.86	14.4382
IGIB1130SP0592723D	EPI_ISL_18976828	74927	671.57	92.39	18.64
IGIB1130B2B2340556D	EPI_ISL_18976829	67026	773.508	95.95	13.09
IGIB1130DF0834817D	EPI_ISL_18976830	55198	544.515	94.16	16.89
IGIB1130VSH1705340D	EPI_ISL_18976831	35833	383.059	96	12.59
IGIB1130BCD101488D	EPI_ISL_18976832	89958	979.262	96.02	11.79
IGIB1130B2B2346296D	EPI_ISL_18976833	52990	588.567	94.14	14.26
IGIB1130B2B1861758D	EPI_ISL_18976834	23157	197.811	92.26	17.54
IGIB1130B2B1552754D	EPI_ISL_18976835	73831	804.285	96	14.82
IGIB1130BCD101628D	EPI_ISL_18976836	123411	1288.86	98.77	13.79
IGIB1130B2B2175076D	EPI_ISL_18976837	54247	529.066	94.11	15.88
IGIB1130B2B2436235D	EPI_ISL_18976838	23614	185.59	87.86	21.85
IGIB1130MB6243887D	EPI_ISL_18976839	36177	251.558	91.05	20.5
IGIB1130BCD096394D	EPI_ISL_18976840	39457	388.382	94.16	12.496
IGIB1130B2B2372286D	EPI_ISL_18976841	37727	376.078	94.14	15.92
IGIB1130B2B2205485D	EPI_ISL_18976842	44014	282.098	90.48	20.74
IGIB1130SB1567569D	EPI_ISL_18976843	26221	75.4224	50.4	24.24
IGIB1130B2B2479964D	EPI_ISL_18976844	40305	415.742	94.1	18.95
IGIB1130VSH1684683D	EPI_ISL_18976845	54377	593.758	92.45	17.92
IGIB1130BCJ0069518D	EPI_ISL_18976846	72482	757.93	92.47	18.72
IGIB1130B2B2407045D	EPI_ISL_18976847	21625	217.925	92.67	28.837
IGIB1130B2B2436267D	EPI_ISL_18976848	53259	552.089	92.56	16.53
IGIB1130HHR0128590D	EPI_ISL_18976849	17866	65.8231	59	21.97
IGIB1130HHR0129242D	EPI_ISL_18976850	37191	416.945	94.15	13.37
IGIB1130B2B2499685D	EPI_ISL_18976851	53996	413.655	94.11	20.72
IGIB1130B2B2269335D	EPI_ISL_18976852	74814	686.925	95.99	16.45
IGIB1130B2B2528298D	EPI_ISL_18976853	37392	163.267	78.24	23.11
IGIB1130B2B1961875D	EPI_ISL_18976854	52739	599.317	96	11.61
IGIB1130B2B2407041D	EPI_ISL_18976855	21644	156.343	76.7	23.436
IGIB1130B2B2392725D	EPI_ISL_18976856	41688	363.208	92.46	18.415
IGIB1130B2B2390156D	EPI_ISL_18976857	19591	110.149	67.57	20.125
IGIB1130B2B1672033D	EPI_ISL_18976858	39911	349.714	92.81	18.85
IGIB1130B2B2338517D	EPI_ISL_18976859	24743	236.823	90.52	19.93
IGIB1130B2B2379412D	EPI_ISL_18976860	41029	405.749	94.19	15.11
IGIB1130B2B2436268D	EPI_ISL_18976861	56390	601.034	94.15	12.61
IGIB1130GGN210712D	EPI_ISL_18976862	141836	1423.25	96.68	15.51
IGIB1130SB1564779D	EPI_ISL_18976863	39560	342.652	94.08	15.18
IGIB1130B2B2346915D	EPI_ISL_18976864	18885	121.848	77.64	21.83
IGIB1130DD0465178D	EPI_ISL_18976865	53284	465.88	94.07	17.7
IGIB1130VSH1705242D	EPI_ISL_18976866	92417	945.48	96.01	13.49
IGIB1130B2B2346816D	EPI_ISL_18976867	38934	421.218	94.17	13.54
IGIB1130SS0337934D	EPI_ISL_18976868	50431	495.99	94.14	16.68
IGIB1130B2B2297050D	EPI_ISL_18976869	42152	374.112	94.07	17.64
IGIB1130B2B2278889D	EPI_ISL_18976870	35340	322.803	94.08	19.92
IGIB1130B2B720555D	EPI_ISL_18976871	40780	415.722	94.19	17.47
IGIB1130B2B2152177D	EPI_ISL_18976872	35505	270.46	90.23	23.39
IGIB1130B2B1386663D	EPI_ISL_18976873	26015	84.9655	50.17	21.41
IGIB1130BCJ0069535D	EPI_ISL_18976874	54773	579.899	94.17	12.47
IGIB1130B2B2503766D	EPI_ISL_18976875	53543	351.222	90.37	17.9
IGIB1130B2B2574908D	EPI_ISL_18976876	36551	370.927	94.15	14.94
IGIB1130GGN210589D	EPI_ISL_18976877	25067	164.496	84.01	22.5
IGIB1130B2B2554610D	EPI_ISL_18976878	37296	338.335	92.45	18.19
IGIB1130B2B2491646D	EPI_ISL_18976879	73375	137.41	58.28	27.02
IGIB1130B2B1956482D	EPI_ISL_18976880	98256	678.061	94.11	16.77
IGIB1130B2B2464438D	EPI_ISL_18976881	62644	471.907	94.13	13.86
IGIB1130B2B2159060D	EPI_ISL_18976882	65845	177.055	68.82	26.53
IGIB1130B2B243S788D	EPI_ISL_18976883	91087	728.936	94.17	15.57
IGIB1130B2B966640D	EPI_ISL_18976884	109744	357.451	90.31	23.2
IGIB1130MM0407762D	EPI_ISL_18976885	76781	516.431	94.05	17.28
IGIB1130DF0947587D	EPI_ISL_18976886	36114	195.343	85.8	30.76
IGIB1130B2B0359043D	EPI_ISL_18976887	47443	248.836	90.25	21.78
IGIB1130B2B1927720D	EPI_ISL_18976888	53833	275.022	90.31	24.79
IGIB1130B2B2397216D	EPI_ISL_18976889	47385	254.916	89.19	30.503
IGIB1130B2B2402188D	EPI_ISL_18976890	48950	228.546	90.32	22.81
IGIB1130B2B2153382D	EPI_ISL_18976891	55163	251.602	90.1	30.04
IGIB1130B2B2392986D	EPI_ISL_18976892	66931	457.358	94.14	18.12
IGIB1130B2B2360263D	EPI_ISL_18976893	39049	210.182	90.36	29.5
IGIB1130MB3271238D	EPI_ISL_18976894	74465	404.323	92.41	18.42
IGIB1130DF0948950D	EPI_ISL_18976895	40937	206.388	90.22	28.45
IGIB1130B2B2402192D	EPI_ISL_18976896	33288	121.884	78.74	28.314
IGIB1130BCD096579D	EPI_ISL_18976897	86005	483.573	92.41	18.93
IGIB1130SP0586188D	EPI_ISL_18976898	99249	656.274	94.05	17.97
IGIB1130MBB236637D	EPI_ISL_18976899	87697	422.981	90.26	29.94
IGIB1130B2B2436508D	EPI_ISL_18976900	38414	159.203	88.3	25.42
IGIB1130B2B2242684D	EPI_ISL_18976901	82722	540.192	91.99	19.35
IGIB1130sb1560230D	EPI_ISL_18976902	71442	327.722	90.4	23.6
IGIB1130B2B2500121D	EPI_ISL_18976903	84119	314.481	90.34	26.62
IGIB1130B2B2362074D	EPI_ISL_18976904	82532	304.85	90.22	27.74
IGIB1130B2B2400558D	EPI_ISL_18976905	34259	227.727	92.44	15.66
IGIB1130B2B2003919D	EPI_ISL_18976906	74682	425.709	94.09	16.824
IGIB1130B2B2374558D	EPI_ISL_18976907	97926	164.433	68.97	27.33
IGIB1130B2B2292613D	EPI_ISL_18976908	34752	212.037	90.23	17.89
IGIB1130B2B2297151D	EPI_ISL_18976909	81907	633.769	94.21	17.4
IGIB1130B2B2338527D	EPI_ISL_18976910	77003	252.312	85.02	26.67
IGIB1130DD0465469D	EPI_ISL_18976911	92294	676.971	94.15	15.77
IGIB1130PM0120072D	EPI_ISL_18976912	75162	278.066	90.37	29.79
IGIB1130B2B2115501D	EPI_ISL_18976913	109369	730.217	96.26	13.84
IGIB1130B2B2115684D	EPI_ISL_18976914	90698	512.729	94.1	17.28
IGIB1130B2B2372054D	EPI_ISL_18976915	97027	776.403	94.18	15.13
IGIB1130B2B2297150D	EPI_ISL_18976916	68415	468.285	90.36	19.98
IGIB1130B2B2164764D	EPI_ISL_18976917	41330	330.101	91.74	14.12
IGIB1130SS0331426D	EPI_ISL_18976918	90547	611.872	94.18	15.23
IGIB1130B2B2307360D	EPI_ISL_18976919	17882	84.0448	75.23	27.58
IGIB1130B2B2396633D	EPI_ISL_18976920	84684	654.924	93.2	13.375
IGIB1130B2B2326945D	EPI_ISL_18976921	82316	294.898	89.12	29.94
IGIB1130BCJ0069727D	EPI_ISL_18976922	61208	506.548	94.29	17.55
IGIB1130B2B1352892D	EPI_ISL_18976923	111522	901.267	94.13	14.97
IGIB1130B2C106050D	EPI_ISL_18976924	84686	583.792	90.43	17.68
IGIB1130GGN0148148D	EPI_ISL_18976925	77921	398.679	90.41	26.17
IGIB1130B2B2223405D	EPI_ISL_18976926	106399	606.568	94.16	16.418
IGIB1130B2B2385120D	EPI_ISL_18976927	66738	294.924	90.23	28.2
IGIB1130B2B2402193D	EPI_ISL_18976928	43303	166.145	86.58	29.568
IGIB1130B2B2236021D	EPI_ISL_18976929	105809	686.242	94.1	16.67
IGIB1130B2B2327469D	EPI_ISL_18976930	47529	268.107	92.39	18.44
IGIB1130SB1571119D	EPI_ISL_18976931	47189	266.554	88.9	22.3
IGIB1130B2B2223352D	EPI_ISL_18976932	94787	509.705	92.03	21.38
IGIB1130GGN210544D	EPI_ISL_18976933	109208	819.174	94.12	15.37
IGIB1130BCD096782D	EPI_ISL_18976934	87468	701.171	94.15	16.23
IGIB1130B2B1591279D	EPI_ISL_18976935	73217	550.626	94.12	15.75
IGIB1130GGN0054375D	EPI_ISL_18976936	81791	373.991	90.39	27.66
IGIB1130B2B2347593D	EPI_ISL_18976937	62827	280.498	89.14	28.92
IGIB1130B2B2402164D	EPI_ISL_18976938	40984	213.204	90.29	28.519
IGIB1130B2B2230221D	EPI_ISL_18976939	88249	615.769	94.05	16.56
IGIB1130B2B2401875D	EPI_ISL_18976940	76897	216.133	77.28	28.414
IGIB1130DD0465415D	EPI_ISL_18976941	86879	614.508	91.89	15.07
IGIB1130B2B2297154D	EPI_ISL_18976942	77463	593.554	94.16	13.28
IGIB1130MBB271234D	EPI_ISL_18976943	47813	154.834	80.56	28.7
IGIB1130B2B2338523D	EPI_ISL_18976944	75139	208.912	84.02	27.8
IGIB1130B2B2326943D	EPI_ISL_18976945	61343	186.94	82.05	30.17
IGIB1130hhr0129575D	EPI_ISL_18976946	59391	97.4883	57.63	26.86
IGIB1130B2B2225668D	EPI_ISL_18976947	74909	614.203	94.18	13.26
IGIB1130MB6279965D	EPI_ISL_18976948	68368	211.593	79.93	27.05
IGIB1130B2B2297186D	EPI_ISL_18976949	67060	365.243	89.25	22.87
IGIB1130B2B2152915D	EPI_ISL_18976950	74482	351.096	90.33	32.32
IGIB1130B2B2242689D	EPI_ISL_18976951	97296	699.03	94.19	15.81
IGIB1130B2B2314674D	EPI_ISL_18976952	73362	237.223	89.22	21.57
IGIB1130B2B2058897D	EPI_ISL_18976953	80836	388.153	90.31	30.65
IGIB1130DD0465498D	EPI_ISL_18976954	78056	625.534	94.17	13.84
IGIB1130VSH1687129D	EPI_ISL_18976955	45683	277.122	92.45	17.08
IGIB1130B2B2423205D	EPI_ISL_18976956	93573	718.087	94.14	15.28
IGIB1130B2B2230687D	EPI_ISL_18976957	21395	101.614	79.81	30.12
IGIB1130SB1409549D	EPI_ISL_18976958	66187	299.73	90.32	28.89
IGIB1130B2B2084309D	EPI_ISL_18976959	67998	346.958	90.39	21.71
IGIB1130B2B2372053D	EPI_ISL_18976960	55773	201.532	89.13	20.44
IGIB1130B2B2295634D	EPI_ISL_18976961	89966	398.218	90.32	28.54
IGIB1130B2B2242687D	EPI_ISL_18976962	28611	121.67	85	29.18
IGIB1130B2B2321048D	EPI_ISL_18976963	69615	447.113	90.27	21.51
IGIB1130B2B2157871D	EPI_ISL_18976964	35668	144.179	81.42	27.39
IGIB1130B2B2422384D	EPI_ISL_18976965	90756	414.152	90.37	28.78
IGIB1130B2B2242690D	EPI_ISL_18976966	70754	126.882	63.4	28.26
IGIB1130B2B1049744D	EPI_ISL_18976967	25387	200.283	83.16	17.37
IGIB1130SB1540362D	EPI_ISL_18976968	17786	128.182	57.21	21.1
IGIB1130B2B2213328D	EPI_ISL_18976969	49699	423.856	86.57	20.51
IGIB1130B2B2194293D	EPI_ISL_18976970	29037	93.7565	51.35	26.19
IGIB1130B2B2189490D	EPI_ISL_18976971	43519	302.223	73.54	21.77
IGIB1130B2B1049742D	EPI_ISL_18976972	49112	355.083	89.14	16.58
IGIB1130BCD100962D	EPI_ISL_18976973	41893	240.333	72.2	30.84
IGIB1130BCD100958D	EPI_ISL_18976974	37919	291.837	82.34	20.47
IGIB1130B2B2194969D	EPI_ISL_18976975	35847	248.705	72.02	19.61
IGIB1130B2B2303213D	EPI_ISL_18976976	32992	237.074	84.94	18.98
IGIB1130B2B1881209D	EPI_ISL_18976977	72717	542.775	86.59	17.93
IGIB1130B2B2299345D	EPI_ISL_18976978	23396	150.8	69.27	25.87
IGIB1130GG5408500D	EPI_ISL_18976979	60313	376.755	87.05	30.42
IGIB1130GG5408486D	EPI_ISL_18976980	56453	382.584	87.23	21.085
IGIB1130B2B1950406D	EPI_ISL_18976981	29819	195.957	69.74	25.228
IGIB1130B2B2186886D	EPI_ISL_18976982	26071	177.202	71.55	26.1
IGIB1130B2B2193348D	EPI_ISL_18976983	51822	320.05	80.66	22.32
IGIB1130GG5408480D	EPI_ISL_18976984	103220	902.874	91.26	15.094
IGIB1130B2B1807606D	EPI_ISL_18976985	55182	336.267	82.75	28.55
IGIB1130B2B2313984D	EPI_ISL_18976986	53677	325.333	82.83	20.082
IGIB1130B2B2313985D	EPI_ISL_18976987	39971	279.763	84.56	19.062
IGIB1130B2B2312117D	EPI_ISL_18976988	40876	409.842	86.59	13.78
IGIB1130B2B2292992D	EPI_ISL_18976989	65449	513.345	62.05	31.37
IGIB1130B2B2324776D	EPI_ISL_18976990	61799	398.006	87.31	31.18
IGIB1130B2B2252124D	EPI_ISL_18976991	59059	367.956	86.94	30.1
IGIB1130B2B966558D	EPI_ISL_18976992	53191	368.483	89.4	17.07
IGIB1130B2B2289118D	EPI_ISL_18976993	47429	328.418	80.48	23.95
IGIB1130HHR0124414D	EPI_ISL_18976994	36067	246.212	75.55	20.39
IGIB1130B2B2239447D	EPI_ISL_18976995	45471	352.42	77.26	25.53
IGIB1130B2B1784468D	EPI_ISL_18976996	47625	354.301	81.9	24.37
IGIB1130B2B2279252D	EPI_ISL_18976997	70142	494.127	86.81	17.99
IGIB1130B2B2175342D	EPI_ISL_18976998	38623	241.229	52.5	31.11
IGIB1130B2B2235017D	EPI_ISL_18976999	43938	308.296	86.74	27.96
IGIB1130B2B2348087D	EPI_ISL_18977000	20889	179.817	82.13	17.45
IGIB1130B2B2248254D	EPI_ISL_18977001	19523	128.475	78.76	20.71
IGIB1130B2B2370683D	EPI_ISL_18977002	61999	398.309	85.32	31.53
IGIB1130B2B2303014D	EPI_ISL_18977003	37716	256.737	88.28	18.53
IGIB1130B2B2348238D	EPI_ISL_18977004	40678	254.438	84.99	22.9
IGIB1130DF0796231D	EPI_ISL_18977005	32199	215.535	79.33	24.74
IGIB1130B2B2260843D	EPI_ISL_18977006	56824	476.384	87.27	16.33
IGIB1130B2B2308381D	EPI_ISL_18977007	58469	522.817	91.31	15.94
IGIB1130B2B2243268D	EPI_ISL_18977008	29620	250.735	85.52	18.41
IGIB1130GG5408467D	EPI_ISL_18977009	62700	392.437	81.56	30.843
IGIB1130B2B1984836D	EPI_ISL_18977010	73528	656.422	84.9	16.96
IGIB1130B2B2314852D	EPI_ISL_18977011	41130	288.81	87.15	31.52
IGIB1130B2B1117692D	EPI_ISL_18977012	87803	633.548	85.53	20.95
IGIB1130B2B2073237D	EPI_ISL_18977013	30715	243.959	81.38	24.49
IGIB1130MB6279861D	EPI_ISL_18977014	28429	186.648	80.92	29.47
IGIB1130B2B2397247D	EPI_ISL_18977015	39406	347.009	92.42	20.85
IGIB1130B2B1698421D	EPI_ISL_18977016	33074	261.437	84.86	27.25
IGIB1130DF0948464D	EPI_ISL_18977017	20000	165.19	82.23	27.07
IGIB1130BCD096127D	EPI_ISL_18977018	19440	123.807	73.53	21.37
IGIB1130SP0590420D	EPI_ISL_18977019	32489	355.201	94.1	16.45
IGIB1130B2B2340631D	EPI_ISL_18977020	34990	218.891	82.82	29.98
IGIB1130PM0124559D	EPI_ISL_18977021	26859	191.404	79	28.94
IGIB1130MBB272063D	EPI_ISL_18977022	29187	259.532	80.93	29.99
IGIB1130B2B673252D	EPI_ISL_18977023	41570	370.548	92.48	17.18
IGIB1130HHR0128662D	EPI_ISL_18977024	25043	139.362	73.44	27.27
IGIB1130HHR0128654D	EPI_ISL_18977025	27215	197.68	79.15	25.71
IGIB1130HHR0129262D	EPI_ISL_18977026	28994	104.874	64.22	25.46
IGIB1130B2B2226164D	EPI_ISL_18977027	24123	156.272	76.89	25.34
IGIB1130BCD096123D	EPI_ISL_18977028	43392	302.06	85.63	29.86
IGIB1130B2B2297118D	EPI_ISL_18977029	55177	606.72	92.52	19.82
IGIB1130MB6266922D	EPI_ISL_18977030	42796	284.302	84.69	27.58
IGIB1130B2B2297126D	EPI_ISL_18977031	34496	338.804	92.44	17.76
IGIB1130DF0834779D	EPI_ISL_18977032	48232	369.816	84.79	28.32
IGIB1130VSH165383D	EPI_ISL_18977033	51564	456.744	90.39	18.1
IGIB1130B2B1986627D	EPI_ISL_18977034	54669	698.794	89.75	14.33
IGIB1130DN1043285D	EPI_ISL_18977035	46399	561.703	94.17	15.09
IGIB1130B2B2431838D	EPI_ISL_18977036	54554	550.985	94.08	19.83
IGIB1130B2B2012106D	EPI_ISL_18977037	61769	792.685	91.76	14.87
IGIB1130B2B1857711D	EPI_ISL_18977038	43997	520.579	96.02	13.17
IGIB1130B2B2385165D	EPI_ISL_18977039	32610	279.439	86.63	30.12
IGIB1130SB1592776D	EPI_ISL_18977040	44790	549.016	94.15	15.2
IGIB1130B2B2436449D	EPI_ISL_18977041	39404	318.542	87.18	23.87
IGIB1130BCD096926D	EPI_ISL_18977042	27038	245.952	51.19	22.67
IGIB1130PM014868D	EPI_ISL_18977043	21980	186.312	58.92	22.52
IGIB1130MB6279731D	EPI_ISL_18977044	44324	258.206	84.5	22.49
IGIB1130MB6279927D	EPI_ISL_18977045	48385	618.201	94.17	14.05
IGIB1130B2B2464331D	EPI_ISL_18977046	42615	307.315	87.47	29.21
IGIB1130B2B2242676D	EPI_ISL_18977047	12030	81.6269	58.74	29.49
IGIB1130B2B2385085D	EPI_ISL_18977048	36661	305.344	86.91	23.82
IGIB1130B2B2320872D	EPI_ISL_18977049	38639	333.351	92.47	17.5
IGIB1130B2B2175131D	EPI_ISL_18977050	51171	391.192	90.69	28.92
IGIB1130DF0948473D	EPI_ISL_18977051	22372	138.274	77.31	30.15
IGIB1130SP0590424D	EPI_ISL_18977052	33554	266.46	83.59	24.95
IGIB1130SP0590057D	EPI_ISL_18977053	53971	498.194	92.5	18.81
IGIB1130B2B2479996D	EPI_ISL_18977054	52633	611.208	94.1	14.84
IGIB1130B2B2115499D	EPI_ISL_18977055	47509	358.517	86.16	29.89
IGIB1130GGN0148132D	EPI_ISL_18977056	34546	263.524	83.21	28.69
IGIB1130B2B2164756D	EPI_ISL_18977057	44466	465.128	92.44	17.95
IGIB1130B2B2152158D	EPI_ISL_18977058	46410	438.943	92.31	19.91
IGIB1130B2B2374574D	EPI_ISL_18977059	28336	242.971	84.45	30.07
IGIB1130B2B2403884D	EPI_ISL_18977060	36765	263.321	85.47	23.182
IGIB1130B2B2385155D	EPI_ISL_18977061	47820	603.485	96.03	11.67
IGIB1130B2B2422389D	EPI_ISL_18977062	60082	681.251	95.66	15.97
IGIB1130B2B2121212D	EPI_ISL_18977063	41735	401.722	92.42	18.05
IGIB1130BCD096030D	EPI_ISL_18977064	43309	359.095	92.4	16.21
IGIB1130B2B1604402D	EPI_ISL_18977065	47824	549.042	62.34	13.794
IGIB1130B2B2438804D	EPI_ISL_18977066	43569	410.976	92.42	20.85
IGIB1130B2B1386649D	EPI_ISL_18977067	44332	352.148	84.73	28.94
IGIB1130BCj050276D	EPI_ISL_18977068	33963	254.439	84.56	30.04
IGIB1130B2B2337140D	EPI_ISL_18977069	48667	620.468	94.36	15.361
IGIB1130BCD096008D	EPI_ISL_18977070	50961	589.197	92.05	15.04
IGIB1130B2B2479997D	EPI_ISL_18977071	35602	265.789	86.35	29.38
IGIB1130MB6265803D	EPI_ISL_18977072	32724	273.991	85.78	29.99
IGIB1130MBB213853D	EPI_ISL_18977073	27754	221.357	83.03	29.03
IGIB1130SB1592822D	EPI_ISL_18977074	32874	283.095	90.36	19.96
IGIB1130B2B2434642D	EPI_ISL_18977075	40790	437.321	92.4	14.73
IGIB1130VSH1688746D	EPI_ISL_18977076	22494	190.533	82.2	29.55
IGIB1130B2B2385086D	EPI_ISL_18977077	65299	684.807	93.98	19.6
IGIB1130B2B2012107D	EPI_ISL_18977078	68791	764.359	94.05	17.31
IGIB1130B2B2268798D	EPI_ISL_18977079	41762	559.413	94.17	11.85
IGIB1130B2B1386640D	EPI_ISL_18977080	35046	367.437	92.43	17.07
IGIB1130B2B2262462D	EPI_ISL_18977081	38029	333.144	90.01	21.46
IGIB1130B2B2452316D	EPI_ISL_18977082	58283	701.513	94.18	14.59
IGIB1130B2B2297113D	EPI_ISL_18977083	26123	236.886	91.24	16.46
IGIB1130MB6279763D	EPI_ISL_18977084	34966	262.426	83.19	27.56
IGIB1130PM0120073D	EPI_ISL_18977085	44347	378.586	88.91	29.12
IGIB1130B2B1668147D	EPI_ISL_18977086	45640	366.993	85.63	28.3
IGIB1130B2B1056974D	EPI_ISL_18977087	29375	299.376	94.1	16.71
IGIB1130B2B2402119D	EPI_ISL_18977088	56862	633.565	94.1	13.742
IGIB1130B2B2464308D	EPI_ISL_18977089	27661	158.823	79.16	30.12
IGIB1130HHR0129278D	EPI_ISL_18977090	68239	815.01	96.59	14.42
IGIB1130DN1043287D	EPI_ISL_18977091	39795	380.435	87.68	24.62
IGIB1130B2B2407749D	EPI_ISL_18977092	30318	256.718	86.69	22.402
IGIB1130VSH1705452D	EPI_ISL_18977093	32145	239.388	85.42	29.58
IGIB1130B2B1995355D	EPI_ISL_18977094	77541	981.081	94.34	17.44
IGIB1130B2B2358506D	EPI_ISL_18977095	18799	157.146	81.58	24.4
IGIB1130B2B2320827D	EPI_ISL_18977096	74339	920.115	98.49	10.85
IGIB1130B2B1993842D	EPI_ISL_18977097	16856	160.602	87.42	18.8
IGIB1130SB1592458D	EPI_ISL_18977098	26478	204.293	83.05	30.09
IGIB1130GGN0148207D	EPI_ISL_18977099	42860	322.152	86.88	27.78
IGIB1130PH0333615D	EPI_ISL_18977100	22517	157.941	79.75	21.58
IGIB1130B2B2463098D	EPI_ISL_18977101	54014	631.209	96.9	14.72
IGIB1130BCD096918D	EPI_ISL_18977102	47186	358.402	87.54	29.24
IGIB1130B2B1640837D	EPI_ISL_18977103	29451	168.28	83	28.542
IGIB1130B2B2128471D	EPI_ISL_18977104	31052	226.591	82.69	29.33
IGIB1130BCD096120D	EPI_ISL_18977105	25004	172.457	75.91	28.59
IGIB1130B2B2464038D	EPI_ISL_18977106	45695	389.839	87.55	23.67
IGIB1130B2B2486475D	EPI_ISL_18977107	29196	245.02	82.84	30.72
IGIB1130B2B211562D	EPI_ISL_18977108	116439	3342.99	94.19	14.46
IGIB1130B2B2438826D	EPI_ISL_18977109	99734	2665.63	94.16	19.46
IGIB1130B2B21821167D	EPI_ISL_18977110	97471	2526.61	94.13	17.91
IGIB1130B2B1821175D	EPI_ISL_18977111	76944	1764.52	92.13	22.38
IGIB1130B2B2162766D	EPI_ISL_18977112	60549	1244.91	93.74	29.24
IGIB1130PH0361924D	EPI_ISL_18977113	54227	1040.37	92.11	28.92
IGIB1130DF0951653D	EPI_ISL_18977114	39466	895.359	92.13	29.67
IGIB1130MBB249475D	EPI_ISL_18977115	57341	1158.81	91.99	27.23
IGIB1130PM0120882D	EPI_ISL_18977116	28144	584.054	88.49	29.43
IGIB1130B2B2230898D	EPI_ISL_18977117	68102	1964.45	94.2	13.33
IGIB1130VSH1650168D	EPI_ISL_18977118	25116	484.697	96.06	24.92
IGIB1130B2B2323606D	EPI_ISL_18977119	40736	829.76	94.12	29.42
IGIB1130B2B2028086D	EPI_ISL_18977120	51513	1121.39	90.45	31.58
IGIB1130GGN0165806D	EPI_ISL_18977121	98988	2888.6	92.13	15.35
IGIB1130B2B2196113D	EPI_ISL_18977122	103607	3029.93	92.09	14.81
IGIB1130MB6205450D	EPI_ISL_18977123	37206	920.448	94.11	20.67
IGIB1130B2B2152274D	EPI_ISL_18977124	33264	688.128	88.55	31.81
IGIB1130B2B1441672D	EPI_ISL_18977125	50865	1067.83	96.68	31.16
IGIB1130B2B2233179D	EPI_ISL_18977126	40315	878.747	96.97	24.55
IGIB1130HHR0129716D	EPI_ISL_18977127	43615	640.867	88.53	28.31
IGIB1130B2B2254282D	EPI_ISL_18977128	92554	2706.39	98.79	16.73
IGIB1130B2B2248597D	EPI_ISL_18977129	41253	870.068	88.54	31.34
IGIB1130B2B2398391D	EPI_ISL_18977130	40003	430.746	92.12	29.426
IGIB1130B2B2202652D	EPI_ISL_18977131	109536	3029.59	94.15	17.42
IGIB1130B2B2193019D	EPI_ISL_18977132	44952	904.63	88.46	18.82
IGIB1130B2B1042297D	EPI_ISL_18977133	41516	824.545	96.46	28.93
IGIB1130B2B1537091D	EPI_ISL_18977134	42837	1007.89	96.7	20.46
IGIB1130B2B2320423D	EPI_ISL_18977135	49023	1001.57	92.08	26.74
IGIB1130B2B2235057D	EPI_ISL_18977136	66026	1592.95	94.17	18.31
IGIB1130B2B2262460D	EPI_ISL_18977137	79550	2164.52	94.17	20.78
IGIB1130B2B2265336D	EPI_ISL_18977138	37570	687.551	94.19	27.01
IGIB1130B2B2337165D	EPI_ISL_18977139	71238	1307.08	98.76	27.08
IGIB1130SB1565586D	EPI_ISL_18977140	61608	1176.91	94.18	29.81
IGIB1130B2B2237186D	EPI_ISL_18977141	25275	493.076	94.18	31.41
IGIB1130MB6271079D	EPI_ISL_18977142	111634	3066.01	92.12	15.28
IGIB1130B2B2395496D	EPI_ISL_18977143	40897	879.106	90.39	29.086
IGIB1130GG5411386D	EPI_ISL_18977144	30397	603.711	94.19	31.71
IGIB1130B2B2223407D	EPI_ISL_18977145	69991	1403.66	92.1	23.754
IGIB1130B2B1514198D	EPI_ISL_18977146	68937	1599.44	94.11	29.57
IGIB1130B2B2237587D	EPI_ISL_18977147	29155	524.328	92.54	30.37
IGIB1130VSH1684993D	EPI_ISL_18977148	131469	3769.25	96.98	13.41
IGIB1130B2B1813225D	EPI_ISL_18977149	55673	1042.69	90.05	31.5
IGIB1130B2B1120763D	EPI_ISL_18977150	109864	3260.64	94.21	13.34
IGIB1130SP0589617D	EPI_ISL_18977151	48858	1278.06	92.15	17.51
IGIB1130B2B2237217D	EPI_ISL_18977152	102786	3045.55	94.17	12.49
IGIB1130B2B1813074D	EPI_ISL_18977153	62057	1597.55	92.07	14.92
IGIB1130MBB237925D	EPI_ISL_18977154	112035	3423.38	96.94	12.81
IGIB1130B2B2213286D	EPI_ISL_18977155	51597	1054.34	94.12	28.15
IGIB1130B2B2155728D	EPI_ISL_18977156	83017	2194.89	94.13	16.55
IGIB1130B2B2431860D	EPI_ISL_18977157	26862	509.663	94.18	29.44
IGIB1130B2B2400223D	EPI_ISL_18977158	51023	1197.5	90.13	22.168
IGIB1130GGN0067642D	EPI_ISL_18977159	71321	1832.93	91.97	15.87
IGIB1130SP0589071D	EPI_ISL_18977160	42270	963.09	96.6	19.38
IGIB1130B2B2167257D	EPI_ISL_18977161	44397	983.513	94.16	31.73
IGIB1130B2B2186171D	EPI_ISL_18977162	121020	3490.24	92.11	15.92
IGIB1130B2B2186170D	EPI_ISL_18977163	48864	1190.72	94.2	22.31
IGIB1130B2B2012127D	EPI_ISL_18977164	68281	1089.47	89.08	30.09
IGIB1130SB1521644D	EPI_ISL_18977165	71924	1515.08	92.12	22.74
IGIB1130B2B2364787D	EPI_ISL_18977166	64261	1642.96	90.17	17.38
IGIB1130B2B1813195D	EPI_ISL_18977167	80593	2346.52	90.21	17.19
IGIB1130B2B2067527D	EPI_ISL_18977168	49481	1188.57	92.05	19.46
IGIB1130VSH1696602D	EPI_ISL_18977169	46508	1100.16	92.09	28.62
IGIB1130B2B2341292D	EPI_ISL_18977170	38523	777.746	92.07	27.65
IGIB1130PH0334679D	EPI_ISL_18977171	30601	658.117	92.51	29.98
IGIB1130B2B2327594D	EPI_ISL_18977172	36345	818.714	88.54	27.96
IGIB1130B2C106604D	EPI_ISL_18977173	48877	947.596	88.57	31.6
IGIB1130B2B2101792D	EPI_ISL_18977174	56895	1254.58	90.2	30.03
IGIB1130B2B2422369D	EPI_ISL_18977175	156979	3933.37	92.07	16.99
IGIB1130PH0342528D	EPI_ISL_18977176	59357	1744.71	94.17	13.14
IGIB1130B2B2252282D	EPI_ISL_18977177	20153	513.315	90.12	20.6
IGIB1130SP0573390D	EPI_ISL_18977178	107044	3160.26	94.16	13.629
IGIB1130B2B2190095D	EPI_ISL_18977179	138531	3699.33	96.39	12.65
IGIB1130B2B2464372D	EPI_ISL_18977180	96183	2699.8	90.48	15.35
IGIB1130B2B1111581D	EPI_ISL_18977181	81452	2460.55	96.95	13.81
IGIB1130B2B1049564D	EPI_ISL_18977182	141184	3730.61	92.12	15.92
IGIB1130VSH1702764D	EPI_ISL_18977183	57490	971.8	92.13	28.96
IGIB1130GGN0148309D	EPI_ISL_18977184	106385	2960.12	94.2	17.91
IGIB1130B2B2398390D	EPI_ISL_18977185	44691	818.012	92.11	28.887
IGIB1130B2C106680D	EPI_ISL_18977186	49524	1149.13	96.95	21.71
IGIB1130B2B2186150D	EPI_ISL_18977187	44287	915.444	92.12	31.48
IGIB1130B2B2405825D	EPI_ISL_18977188	45809	1051.95	94.03	20.795
IGIB1130GG5411360D	EPI_ISL_18977189	44800	1033.31	92.11	24.24
IGIB1130B2B2148354D	EPI_ISL_18977190	29924	595.167	90	25.85
IGIB1130PH0335447D	EPI_ISL_18977191	51812	1108.02	92.06	31.41
IGIB1130B2B2073386D	EPI_ISL_18977192	96584	2776.17	92.14	16.53
IGIB1130B2B2419901D	EPI_ISL_18977193	18922	208.624	65.395	20.31
IGIB1130B2B2252555D	EPI_ISL_18977194	48338	926.865	92.4175	17.59
IGIB1130B2B2442849D	EPI_ISL_18977195	24365	473.35	86.1233	21.4
IGIB1130B2B2392955D	EPI_ISL_18977196	75779	595.922	69.7603	21.01
IGIB1130BHA0192817D	EPI_ISL_18977197	61727	1476.83	94.1802	17.53
IGIB1130B2B2362770D	EPI_ISL_18977198	20914	403.532	92.51	18.01
IGIB1130B2B1784837D	EPI_ISL_18977199	26036	705.955	94.1802	10.72
IGIB1130MM0406913D	EPI_ISL_18977200	24185	376.103	83.3706	18.29
IGIB1130GGN0160037D	EPI_ISL_18977201	38917	406.857	73.8761	20.38
IGIB1130B2B1909975D	EPI_ISL_18977202	59225	548.512	76.7487	21.81
IGIB1130GGN0052324D	EPI_ISL_18977203	21342	318.469	90.3003	19.77
IGIB1130B2B2274992D	EPI_ISL_18977204	4259746	1133.46	55.1618	12.89
IGIB1130B2C106183D	EPI_ISL_18977205	2735323	810.504	57.6891	18.64
IGIB1130B2B2398764D	EPI_ISL_18977206	2791149	1030.61	60.4029	16.74
IGIB1130PH0335347D	EPI_ISL_18977207	3141562	1254.03	63.8254	15.77
IGIB1130SB1515208D	EPI_ISL_18977208	2737488	1599.23	63.499	19.11
IGIB1130B2B2418953D	EPI_ISL_18977209	2515950	1202.12	62.7063	18.39
IGIB1130DF0859687D	EPI_ISL_18977210	2667807	999.102	62.3333	22.76
IGIB1130SBI550850D	EPI_ISL_18977211	2361695	1124.97	60.4402	13.12
IGIB1130B2B2312190D	EPI_ISL_18977212	2797835	942.367	56.2809	18.8
IGIB1130B2B230976_5D	EPI_ISL_18977213	1674353	1038.81	55.2644	17.98
IGIB1130GGN0165505D	EPI_ISL_18977214	3763368	1215.49	58.2113	17.36
IGIB1130B2C106317D	EPI_ISL_18977215	1973386	865.283	58.0901	18.92
IGIB1130B2B2235375D	EPI_ISL_18977216	1910925	1027.9	57.4653	17.6
IGIB1130B2B2194937D	EPI_ISL_18977217	1484450	743.083	53.9588	19.57
IGIB1130B2B2328492D	EPI_ISL_18977218	2373128	1204.61	61.7085	16.17
IGIB1130B2B1552713D	EPI_ISL_18977219	1504330	661.042	52.7091	22.04
IGIB1130DF0942816D	EPI_ISL_18977220	2740806	1211.16	62.4359	16.25
IGIB1130B2B2303229D	EPI_ISL_18977221	2752987	822.734	62.6597	17.65
IGIB1130B2B1984904D	EPI_ISL_18977222	2532665	1278.56	65.103	12.46
IGIB1130B2B2966556D	EPI_ISL_18977223	2254324	1168.86	61.867	15.82
IGIB1130MB6242341D	EPI_ISL_18977224	2059850	1034.35	58.4351	14.77
IGIB1130SP0582649D	EPI_ISL_18977225	2422163	1045.38	60.5801	18.47
IGIB1130B2B2346685D	EPI_ISL_18977226	1547136	861.229	54.453	18.78
IGIB1130B2B2313691D	EPI_ISL_18977227	803820	496.992	50.6202	22.08
IGIB1130B2B2335966D	EPI_ISL_18977228	2118510	853.664	58.2393	20.54
IGIB1130B2B2442987D	EPI_ISL_18977229	3477665	1198.13	64.1332	15.34
IGIB1130B2B2302871D	EPI_ISL_18977230	3343552	1125.75	62.5851	16.01
IGIB1130B2B2232206D	EPI_ISL_18977231	2650402	907.526	56.3928	19.57
IGIB1130B2B2308268D	EPI_ISL_18977232	1606014	781.197	55.4322	19.85
IGIB1130B2B2193240D	EPI_ISL_18977233	2624809	1067.97	59.89	12.725
IGIB1130B2B2402717D	EPI_ISL_18977234	2839357	1312.23	64.1052	14.03
IGIB1130GGN0165450D	EPI_ISL_18977235	1025966	1075.03	59.0506	12.57
IGIB1130GGN0160513D	EPI_ISL_18977236	901991	690.202	50.2285	20.82
IGIB1130SP0580607D	EPI_ISL_18977237	2210683	1148.02	58.9854	16.56
IGIB1130B2B2306761D	EPI_ISL_18977238	1337109	1132.95	59.4143	18.55
IGIB1130B2B2248464D	EPI_ISL_18977239	1790908	824.585	51.59	20.47
IGIB1130SB1558062D	EPI_ISL_18977240	2432610	831.198	62.2494	20.52
IGIB1130B2B2148283D	EPI_ISL_18977241	1486890	822.718	56.0384	20.11
IGIB1130B2B2024896D	EPI_ISL_18977242	3682538	1188.73	63.0887	14.26
IGIB1130B2B2242801D	EPI_ISL_18977243	1775378	1215.18	62.6504	12.8
IGIB1130B2B2193438D	EPI_ISL_18977244	1783715	620.157	50.387	22.81
IGIB1130VSH1666961D	EPI_ISL_18977245	2233064	1025.77	58.9574	12.47
IGIB1130B2B2255037D	EPI_ISL_18977246	1452923	844.745	58.146	17.92
IGIB1130B2B2370750D	EPI_ISL_18977247	1366010	590.596	51.9164	21.17
IGIB1130GGN0052450D	EPI_ISL_18977248	1060426	462.287	50.9745	20.79
IGIB1130SB1471437D	EPI_ISL_18977249	2566029	1154.65	61.4101	16.15
IGIB1130B2B2073204D	EPI_ISL_18977250	1729381	987.97	54.9566	13.82
IGIB1130B2B2358881D	EPI_ISL_18977251	2919324	1123.95	65.4668	15.45
IGIB1130PH0342846D	EPI_ISL_18977252	2012337	852.478	56.0104	21.69
IGIB1130SB1297514D	EPI_ISL_18977253	3301333	1049.62	60.1511	15.23
IGIB1130B2B2186107D	EPI_ISL_18977254	1343376	1125.38	55.1991	15.96
IGIB1130B2B2348063D	EPI_ISL_18977255	1293480	552.043	54.2106	21.45
IGIB1130B2B1647856D	EPI_ISL_18977256	2531168	1272.42	59.4983	16.87
IGIB1130B2B1804010D	EPI_ISL_18977257	1177072	883.78	52.8583	20.023
IGIB1130MM0391294D	EPI_ISL_18977258	3085945	1337.86	64.385	14.525
IGIB1130B2B2328148D	EPI_ISL_18977259	2491042	1241.82	61.3261	13.45
IGIB1130B2B1120769D	EPI_ISL_18977260	3622243	1205.27	61.5406	13.77
IGIB1130VSH1692743D	EPI_ISL_18977261	3370908	1615.67	63.3498	15.54
IGIB1130B2B2402713D	EPI_ISL_18977262	2952631	1001.85	61.2608	20.48
IGIB1130B2B1049659D	EPI_ISL_18977263	3691614	1263.61	62.9395	13.45
IGIB1130B2B1739348D	EPI_ISL_18977264	1925956	1417.48	62.5851	10.588
IGIB1130B2B2303237D	EPI_ISL_18977265	1303284	409.808	50.2192	29.34
IGIB1130B2B2274956D	EPI_ISL_18977266	2565096	1048.77	60.7199	16.96
IGIB1130SB1540135D	EPI_ISL_18977267	2545545	878.67	55.0685	18.39
IGIB1130B2B2422327D	EPI_ISL_18977268	2018529	1216.02	57.2881	18.72
IGIB1130B2B1054547D	EPI_ISL_18977269	1892138	977.499	57.4559	16.34
IGIB1130B2B2336819D	EPI_ISL_18977270	2919635	1286.91	63.7322	12.76
IGIB1130VSH1683188D	EPI_ISL_18977271	2103838	1069.05	60.3189	11.88
IGIB1130B2B2243154D	EPI_ISL_18977272	3912925	1185.49	62.2121	12.67
IGIB1130B2B2225790D	EPI_ISL_18977273	3436843	1370.59	62.8649	17.51
IGIB1130GGN0076560D	EPI_ISL_18977274	3024091	1272.82	64.8233	14.12
IGIB1130B2B2303254D	EPI_ISL_18977275	2725494	1175.15	62.5851	13.63
IGIB1130PH0335665D	EPI_ISL_18977276	2146441	1018.52	60.9904	18.63
IGIB1130SB1515937D	EPI_ISL_18977277	2440378	1114.5	60.8039	14.05
IGIB1130MB6223348D	EPI_ISL_18977278	1990942	1003.12	59.2558	17.79
IGIB1130B2B2047851D	EPI_ISL_18977279	2540363	964.033	59.862	17.73
IGIB1130GGN0067832D	EPI_ISL_18977280	4066256	1184.64	63.4524	15.49
IGIB1130B2B2359807D	EPI_ISL_18977281	3025412	693.937	56.4488	20.14
IGIB1130B2B2136086D	EPI_ISL_18977282	2487373	1309.97	62.7157	15.85
IGIB1130B2B1647882D	EPI_ISL_18977283	4499919	1442.72	65.0844	15.64
IGIB1130B2B2249663D	EPI_ISL_18977284	1547291	938.187	59.6288	17.34
IGIB1130B2B2299238D	EPI_ISL_18977285	2516588	1123.98	61.3354	15.76
IGIB1130VSH1678383D	EPI_ISL_18977286	1072004	536.103	55.5535	26.53
IGIB1130B2B2385980D	EPI_ISL_18977287	2533787	979.944	60.7293	15.89
IGIB1130B2B1951735D	EPI_ISL_18977288	2063922	963.731	59.9552	19.21
IGIB1130B2B2194887D	EPI_ISL_18977289	2698585	1190.91	62.1281	14.23
IGIB1130B2B1049718D	EPI_ISL_18977290	1626082	647.271	52.9329	19.51
IGIB1130B2B2303236D	EPI_ISL_18977291	2056260	904.755	52.6718	12.07
IGIB1130B2B2217726D	EPI_ISL_18977292	2542058	1199.38	62.268	15.11
IGIB1130B2B2274957D	EPI_ISL_18977293	1712777	768.649	56.9337	19.39
IGIB1130B2B2073142D	EPI_ISL_18977294	2229148	1126.87	60.4868	18.84
IGIB1130GGN0067866D	EPI_ISL_18977295	2729058	1053.62	61.5499	12.87
IGIB1130B2B1813076D	EPI_ISL_18977296	2958641	1107.62	60.5987	18.39
IGIB1130GG5409295D	EPI_ISL_18977297	2098726	923.871	57.2414	17.549
IGIB1130GG5409061D	EPI_ISL_18977298	2191135	833.168	65.6346	17.859
IGIB1130B2B2308255D	EPI_ISL_18977299	2131050	771.434	59.9273	15.58
IGIB1130B2B2076590D	EPI_ISL_18977300	1965186	907.812	56.7099	18.84
IGIB1130B2B2194943D	EPI_ISL_18977301	2409738	1120.57	60.207	14.7
IGIB1130B2B2348062D	EPI_ISL_18977302	2186504	1052.7	61.0277	17.72
IGIB1130MB6258157D	EPI_ISL_18977303	2468738	892.291	53.6697	20.4
IGIB1130B2B1120758D	EPI_ISL_18977304	2393117	1053.61	60.6174	21.28
IGIB1130B2B2241206D	EPI_ISL_18977305	2048200	1198.93	59.6755	16.74
IGIB1130B2B2186882D	EPI_ISL_18977306	1311186	776.802	54.7794	17.28
IGIB1130B2B2313996D	EPI_ISL_18977307	2464351	932.168	57.1948	18.269
IGIB1130B2B1925244D	EPI_ISL_18977308	1467622	955.187	57.2601	22.9
IGIB1130DF0931037D	EPI_ISL_18977309	2352558	1021.52	61.3728	21.87
IGIB1130B2B2211045D	EPI_ISL_18977310	4806310	1369.82	65.2989	13.08
IGIB1130GG5409515D	EPI_ISL_18977311	3093375	1193.85	60.8505	18.019
IGIB1130B2B2232234D	EPI_ISL_18977312	2503777	1180.77	55.9731	16.58
IGIB1130B2B2314588D	EPI_ISL_18977313	1573404	671.89	55.768	20.34
IGIB1130B2B1117761D	EPI_ISL_18977314	2185839	1152.21	61.1862	13.48
IGIB1130B2B1049802D	EPI_ISL_18977315	1884500	885.453	55.8426	19.7
IGIB1130B2B1806684D	EPI_ISL_18977316	1676964	975.409	57.4839	16.36
IGIB1130B2B2223635D	EPI_ISL_18977317	1419543	1057.07	56.6539	17.9
IGIB1130B2B1343736D	EPI_ISL_18977318	2404695	1084	60.235	16.75
IGIB1130B2B2346704D	EPI_ISL_18977319	2386983	926.281	59.032	18.83
IGIB1130SB1335582D	EPI_ISL_18977320	3074090	1167.65	60.1044	15.62
IGIB1130B2B2314569D	EPI_ISL_18977321	1471655	605.598	55.8612	22.3
IGIB1130B2B2302782D	EPI_ISL_18977322	2001992	1034.13	62.5478	17.05
IGIB1130GGN0160663D	EPI_ISL_18977323	2877022	1188.79	63.2099	16.59
IGIB1130B2B2241458D	EPI_ISL_18977324	2384879	1029.06	58.9014	14.34
IGIB1130B2C106456D	EPI_ISL_18977325	2012100	987.87	58.4631	22.42
IGIB1130B2B2398688D	EPI_ISL_18977326	2448708	1528.66	62.2214	17.59
IGIB1130BHA0188790D	EPI_ISL_18977327	2955172	543.691	62.6224	13.93
IGIB1130SP0585026D	EPI_ISL_18977328	2012511	821.148	56.7192	19.14
IGIB1130GG5409504D	EPI_ISL_18977329	3187274	1238.3	60.8225	18.133
IGIB1130B2B2394297D	EPI_ISL_18977330	2654232	1334.76	62.8649	20.32
IGIB1130B2B2076589D	EPI_ISL_18977331	3419684	1155.56	63.7508	16.94
IGIB1130GGN0067120D	EPI_ISL_18977332	1595768	771.824	50.1632	23.81
IGIB1130GGN0076820D	EPI_ISL_18977333	4399118	1129.12	62.9022	14.63
IGIB1130GGN0160114D	EPI_ISL_18977334	2174013	947.35	56.6819	21.72
IGIB1130B2B2308338D	EPI_ISL_18977335	2340076	838.307	63.527	15.64
IGIB1130B2B1669793D	EPI_ISL_18977336	1938857	762.995	57.4186	20.74
IGIB1130RC0020868D	EPI_ISL_18977337	2518020	1112.41	62.1375	20.92
IGIB1130B2B2314571D	EPI_ISL_18977338	2654785	1247.11	61.7738	14.44
IGIB1130B2C115198D	EPI_ISL_18977339	2912220	1029.82	58.0621	17.4
IGIB1130B2B2302719D	EPI_ISL_18977340	1312568	593.758	51.5154	21.77
IGIB1130B2B1343752D	EPI_ISL_18977341	2254616	1288.21	60.7852	15.08
IGIB1130B2B2255678D	EPI_ISL_18977342	3864538	1065.42	59.7221	12.22
IGIB1130B2B2232916D	EPI_ISL_18977343	3451966	1200.9	61.5406	19.38
IGIB1130B2B1808614D	EPI_ISL_18977344	2700085	1122.62	60.9065	15.41
IGIB1130B2B2257516D	EPI_ISL_18977345	1311653	679.136	55.5535	21.96
IGIB1130GG5408851D	EPI_ISL_18977346	1435460	1130.03	58.3699	20.652
IGIB1130B2B2346708D	EPI_ISL_18977347	3434215	1137.69	62.6784	17.08
IGIB1130B2C106192D	EPI_ISL_18977348	1133886	840.209	54.0241	20.48
IGIB1130B2B1500257D	EPI_ISL_18977349	2419922	834.305	58.1833	18.14
IGIB1130BCD077552D	EPI_ISL_18977350	1795529	831.312	59.3957	19.19
IGIB1130B2B1121265D	EPI_ISL_18977351	1139806	1010.62	50.9466	17.47
IGIB1130B2B2193433D	EPI_ISL_18977352	3811223	1198.68	59.3397	15.23
IGIB1130B2B2418375D	EPI_ISL_18977353	2603689	1175.66	62.3799	17.07
IGIB1130B2B2222177D	EPI_ISL_18977354	1851473	1195.66	56.1783	21.1
IGIB1130B2B2220905D	EPI_ISL_18977355	2726154	1034.23	61.3634	19.36
IGIB1130PM0123168D	EPI_ISL_18977356	2353263	1036.83	61.1489	17.73
IGIB1130B2B1049651D	EPI_ISL_18977357	2292779	1189.23	60.2537	16.76
IGIB1130B2B2167110D	EPI_ISL_18977358	2413078	1082.13	61.3634	10.97
IGIB1130B2B2396814D	EPI_ISL_18977359	1148828	509.32	51.9258	21.619
IGIB1130B2B2264371D	EPI_ISL_18977360	3110494	1097.55	61.6525	16.97
IGIB1130B2B2190983D	EPI_ISL_18977361	2223533	1170.79	60.3376	15.45
IGIB1130GGN0160212D	EPI_ISL_18977362	2946931	1117.67	62.8462	16.98
IGIB1130SB1558068D	EPI_ISL_18977363	2492440	997.058	56.4115	15.13
IGIB1130PM0123029D	EPI_ISL_18977364	1411735	977.262	53.4645	24.28
IGIB1130B2B2193939D	EPI_ISL_18977365	2614369	1080.56	56.6446	17.775
IGIB1130B2B2307104D	EPI_ISL_18977366	2037499	1097.42	60.1231	17.61
IGIB1130BCD077532D	EPI_ISL_18977367	797646	751.305	54.4251	17.12
IGIB1130B2B2309765D	EPI_ISL_18977368	2187692	874.84	53.222	17.98
IGIB1130B2B1715436D	EPI_ISL_18977369	1846688	993.731	55.9452	18.13
IGIB1130B2B2286016D	EPI_ISL_18977370	2547130	1028.02	62.5478	17.09
IGIB1130B2B2248138D	EPI_ISL_18977371	3592460	1019.41	54.8354	14.87
IGIB1130B2B2289641D	EPI_ISL_18977372	44810	1317.65	96.96	15.56
IGIB1130B2C109763D	EPI_ISL_18977373	33825	584.746	88.47	31.21
IGIB1130BCJ05335D	EPI_ISL_18977374	33583	452.016	87.01	30.44
IGIB1130B2B2372591D	EPI_ISL_18977375	26313	551.036	92.15	21.51
IGIB1130B2B2431910D	EPI_ISL_18977376	42715	992.08	94.18	19.58
IGIB1130VSH1684061D	EPI_ISL_18977377	29830	257.859	85.48	9.724
IGIB1130B2B2242885D	EPI_ISL_18977378	35911	909.901	94.17	19.85
IGIB1130B2B2464909D	EPI_ISL_18977379	34340	439.565	88.48	31.31
IGIB1130BCD098781D	EPI_ISL_18977380	34092	334.453	86.99	31
IGIB1130BCD098789D	EPI_ISL_18977381	33864	461.151	86.91	31.59
IGIB1130SB1558556D	EPI_ISL_18977382	55677	587.193	87.06	31.95
IGIB1130B2B2170001D	EPI_ISL_18977383	18972	191.85	72.45	32.01
IGIB1130B2B1925043D	EPI_ISL_18977384	45470	1231.12	94.22	14.79
IGIB1130SB1564490D	EPI_ISL_18977385	44539	620.181	87.1	28.13
IGIB1130B2B2438909D	EPI_ISL_18977386	41654	974.148	94.19	19.5
IGIB1130B2B2191847D	EPI_ISL_18977387	59180	1613.23	94.21	15.84
IGIB1130B2B2422756D	EPI_ISL_18977388	41587	444.568	85.59	31.92
IGIB1130SS0326519D	EPI_ISL_18977389	43710	548.232	87.09	31.93
IGIB1130MBB253252D	EPI_ISL_18977390	37600	384.403	90.46	31.6
IGIB1130B2B1855066D	EPI_ISL_18977391	33335	589.04	93.97	20
IGIB1130B2B2327893D	EPI_ISL_18977392	46175	704.215	90.52	23.03
IGIB1130B2B2297348D	EPI_ISL_18977393	48149	1285.2	94.2	21.43
IGIB1130SB1571485D	EPI_ISL_18977394	68045	1770.3	94.96	16.48
IGIB1130SB1565703D	EPI_ISL_18977395	62093	960.303	90.25	31.57
IGIB1130SP0576385D	EPI_ISL_18977396	49489	1251.04	94.23	18.02
IGIB1130B2B1042418D	EPI_ISL_18977397	54667	1336.24	94.2	18.84
IGIB1130B2B2398539D	EPI_ISL_18977398	46887	1204.62	94.22	17.78
IGIB1130B2B2232635D	EPI_ISL_18977399	65171	683.417	90.5	32.04
IGIB1130B2B2409550D	EPI_ISL_18977400	52834	1264.94	94.21	18.63
IGIB1130B2B2297380D	EPI_ISL_18977401	45685	1164.02	94.25	14.29
IGIB1130B2B1582479D	EPI_ISL_18977402	48610	541.873	88.47	27.18
IGIB1130B2B2418594D	EPI_ISL_18977403	56015	1544.63	96.95	13.62
IGIB1130B2B2407114D	EPI_ISL_18977404	42703	1053.43	94.2	20.54
IGIB1130B2B2438951D	EPI_ISL_18977405	48682	702.384	92	24.39
IGIB1130SB1534025D	EPI_ISL_18977406	33007	474.564	87.05	31.79
IGIB1130B2B1680744D	EPI_ISL_18977407	67651	1749.96	94.2	18.7
IGIB1130B2B2378377D	EPI_ISL_18977408	57887	1102.63	94.17	21.01
IGIB1130B2B1909642D	EPI_ISL_18977409	87209	2393.38	94.2	12.52
IGIB1130SS0322101D	EPI_ISL_18977410	35844	730.125	92.3	21.06
IGIB1130B2B2385311D	EPI_ISL_18977411	53744	1439.36	96.63	16.89
IGIB1130MB6271437D	EPI_ISL_18977412	42792	544.852	88.5	31.56
IGIB1130B2B2447848D	EPI_ISL_18977413	49988	1321.36	94.18	15.54
IGIB1130B2B1042701D	EPI_ISL_18977414	48399	1220.88	94.22	17.74
IGIB1130B2B2324752D	EPI_ISL_18977415	55242	1014.49	90.5	24.86
IGIB1130SS0322103D	EPI_ISL_18977416	34035	608.93	90.53	24.78
IGIB1130BCJ050932D	EPI_ISL_18977417	27873	350.588	84.56	28.21
IGIB1130PM0125401D	EPI_ISL_18977418	26601	299.194	87.036	31.68
IGIB1130MB6249111D	EPI_ISL_18977419	26116	312.817	87.036	31.11
IGIB1130B2B1582524D	EPI_ISL_18977420	27150	343.357	87.036	30.34
IGIB1130SB1562272D	EPI_ISL_18977421	27935	335.867	87.0453	27.48
IGIB1130SB1562261D	EPI_ISL_18977422	23637	254.401	87.0547	27.07
IGIB1130SB1562250D	EPI_ISL_18977423	26407	340.659	87.0267	31.2
IGIB1130SB1559245D	EPI_ISL_18977424	26921	404.606	90.5148	18.14
IGIB1130MBB273893D	EPI_ISL_18977425	24462	302.13	86.98	29.74
IGIB1130MB6265954D	EPI_ISL_18977426	24832	307.649	88.491	22.39
IGIB1130VSH1695531D	EPI_ISL_18977427	25109	285.334	87.0267	31
IGIB1130SB1559349D	EPI_ISL_18977428	26045	313.122	87.036	25.76
IGIB1130B2B2374822D	EPI_ISL_18977429	24306	270.434	84.9375	25.64
IGIB1130B2B2054419D	EPI_ISL_18977430	27379	338.85	87.0173	28.97
IGIB1130PH0342216D	EPI_ISL_18977431	26464	368.854	90.4495	20.37
IGIB1130B2B2195152D	EPI_ISL_18977432	30009	500.46	92.4921	16.42
IGIB1130B2B2385284D	EPI_ISL_18977433	27807	373.082	85.1147	29.76
IGIB1130B2B2352258D	EPI_ISL_18977434	35398	454.942	87.036	29.83
IGIB1130B2B2404797D	EPI_ISL_18977435	30267	510.965	94.1895	12.94
IGIB1130B2B2327739D	EPI_ISL_18977436	28280	283.903	85.152	28.2
IGIB1130B2B2408737D	EPI_ISL_18977437	29066	485.793	94.1709	15.428
IGIB1130SP0587285D	EPI_ISL_18977438	35190	665.013	94.1802	13.82
IGIB1130B2B2325983D	EPI_ISL_18977439	27453	266.486	85.5331	25.88
IGIB1130B2B2424530D	EPI_ISL_18977440	27392	308.704	85.0774	28.48
IGIB1130B2B2297302D	EPI_ISL_18977441	26087	362.213	90.5148	18.49
IGIB1130MBB273902D	EPI_ISL_18977442	25946	370.403	92.0537	18.51
IGIB1130SB1409552D	EPI_ISL_18977443	28367	429.155	92.5294	18.59
IGIB1130B2B2408736D	EPI_ISL_18977444	27590	350.511	87.008	21.59
IGIB1130B2B2347614D	EPI_ISL_18977445	26535	392.839	90.4775	16.6
IGIB1130B2B2044257D	EPI_ISL_18977446	27808	395.879	90.5055	17.64
IGIB1130B2B2223410D	EPI_ISL_18977447	25347	308.72	87.0453	22.45
IGIB1130B2B2180039D	EPI_ISL_18977448	28296	379.398	87.0733	22.582
IGIB1130SB1562339D	EPI_ISL_18977449	27084	374.227	90.4775	21.51
IGIB1130B2B2021041D	EPI_ISL_18977450	32431	563.89	93.8165	15.18
IGIB1130SS0331920D	EPI_ISL_18977451	26453	334.592	87.036	29.81
IGIB1130MB6222630D	EPI_ISL_18977452	24774	326.809	87.0547	24.79
IGIB1130SS0324168D	EPI_ISL_18977453	25609	298.712	87.0267	31.89
IGIB1130B2B2438890D	EPI_ISL_18977454	26968	413.331	94.1522	13.14
IGIB1130B2B2297313D	EPI_ISL_18977455	28363	450.171	92.5021	14.18
IGIB1130GGN0148660D	EPI_ISL_18977456	27995	445	90.4682	19.38
IGIB1130GGN202845D	EPI_ISL_18977457	24924	280.366	85.0961	28.11
IGIB1130B2B1042411D	EPI_ISL_18977458	28960	473.023	94.1429	13.78
IGIB1130B2B2379229D	EPI_ISL_18977459	29540	458.845	92.3522	17.54
IGIB1130B2B2402844D	EPI_ISL_18977460	31471	526.856	92.5294	16.59
IGIB1130B2B2339471D	EPI_ISL_18977461	30207	470.555	90.3936	19.79
IGIB1130VSH1698927D	EPI_ISL_18977462	26230	370.309	90.5148	18
IGIB1130B2B966618D	EPI_ISL_18977463	31037	523.589	94.1709	15.91
IGIB1130B2B2242866D	EPI_ISL_18977464	30803	518.824	94.1615	15.32
IGIB1130B2B2297301D	EPI_ISL_18977465	22746	219.49	83.6971	32.14
IGIB1130B2B2327735D	EPI_ISL_18977466	28746	447.233	90.5148	22.1
IGIB1130B2B2390842D	EPI_ISL_18977467	26912	396.413	90.5055	17.62
IGIB1130B2B2401830D	EPI_ISL_18977468	23428	250.727	85.0121	28.039
IGIB1130B2B2327728D	EPI_ISL_18977469	31396	535.704	94.003	15.58
IGIB1130B2B2268749D	EPI_ISL_18977470	29950	496.671	94.1895	15.84
IGIB1130B2B2352274D	EPI_ISL_18977471	27026	254.489	85.1054	28.7
IGIB1130B2B2404796D	EPI_ISL_18977472	30065	347.17	87.008	30.52
IGIB1130B2B1352862D	EPI_ISL_18977473	34857	665.107	94.1895	13.98
IGIB1130DD0465952D	EPI_ISL_18977474	39469	778.412	96.9315	13.84
IGIB1130B2B2438882D	EPI_ISL_18977475	26927	401.501	90.4962	17.17
IGIB1130B2B2408733D	EPI_ISL_18977476	35948	560.72	90.4868	21.24
IGIB1130BCD098939D	EPI_ISL_18977477	27005	416.823	92.5107	14.758
IGIB1130B2B2164044D	EPI_ISL_18977478	26768	334.462	87.036	29.86
IGIB1130B2B2012158D	EPI_ISL_18977479	29261	318.548	86.9987	28.08
IGIB1130B2B2191983D	EPI_ISL_18977480	24264	319.669	85.4038	31.2
IGIB1130B2B1582281D	EPI_ISL_18977481	25967	371.214	90.4962	20.1
IGIB1130DF0932259D	EPI_ISL_18977482	28122	373.073	87.092	27.23
IGIB1130B2B2422356D	EPI_ISL_18977483	24320	338.591	90.3936	21.88
IGIB1130GGN0148742D	EPI_ISL_18977484	28351	345.621	87.036	31.56
IGIB1130B2B1784717D	EPI_ISL_18977485	27367	374.603	87.0547	23.66
IGIB1130VSH1695528D	EPI_ISL_18977486	27802	384.837	87.1106	31.07
IGIB1130B2B2385270D	EPI_ISL_18977487	31753	536.622	92.5014	17.63
IGIB1130B2B1604375D	EPI_ISL_18977488	36110	686.527	94.1895	14.86
IGIB1130B2B2223412D	EPI_ISL_18977489	29288	381.083	88.379	22.96
IGIB1130BCD098143D	EPI_ISL_18977490	31440	380.941	87.0908	29.55
IGIB1130B2B2364942D	EPI_ISL_18977491	36266	674.523	94.1988	17.4
IGIB1130B2B2430605D	EPI_ISL_18977492	27191	353.544	87.036	20.49
IGIB1130VSH1695513D	EPI_ISL_18977493	29360	479.135	94.1336	14.73
IGIB1130B2B2225854D	EPI_ISL_18977494	28864	411.096	90.5242	19.24
IGIB1130PM0125126D	EPI_ISL_18977495	28327	361.023	87.0453	29.05
IGIB1130B2B2402345D	EPI_ISL_18977496	33316	600.235	94.1709	13.98
IGIB1130PH0342132D	EPI_ISL_18977497	32603	401.349	88.4443	31.16
IGIB1130B2B2431895D	EPI_ISL_18977498	27375	330.695	87.036	26.34
IGIB1130B2B2191995D	EPI_ISL_18977499	31794	410.332	87.092	31.83
IGIB1130HHR0128828D	EPI_ISL_18977500	28472	308.892	85.152	29.19
IGIB1130B2B2378242D	EPI_ISL_18977501	29806	459.034	90.4775	18.13
IGIB1130GGN0148725D	EPI_ISL_18977502	28724	450.34	92.5014	19.03
IGIB1130GGN0148664D	EPI_ISL_18977503	26065	347.201	90.4962	21.1
IGIB1130MB6271123D	EPI_ISL_18977504	27571	432.028	92.3988	18.18
IGIB1130B2B2379611D	EPI_ISL_18977505	27292	415.864	91.9418	16.72
IGIB1130PH0342204D	EPI_ISL_18977506	29929	500.012	92.538	13.72
IGIB1130SB1568513D	EPI_ISL_18977507	26722	330.638	87.008	24.17
IGIB1130B2B2390843D	EPI_ISL_18977508	23151	268.697	86.9707	25.52
IGIB1130B2B2339474D	EPI_ISL_18977509	27016	396.597	90.4589	18.365
IGIB1130SS0326518D	EPI_ISL_18977510	30511	381.15	87.0733	31.2
IGIB1130BCJ050950D	EPI_ISL_18977511	29686	501.537	94.0683	13.6
IGIB1130B2B2372439D	EPI_ISL_18977512	28674	385.371	87.1013	22.99
IGIB1130MB6277954D	EPI_ISL_18977513	30234	503.909	93.9097	16.13
IGIB1130HHR0127761D	EPI_ISL_18977514	4917	93.5031	83.01	17.72
IGIB1130B2B2465860D	EPI_ISL_18977515	33388	751.91	94.12	14.68
IGIB1130PM0125025D	EPI_ISL_18977516	7191	107.945	66.27	19.83
IGIB1130B2B1974022D	EPI_ISL_18977517	38687	1001.59	94.13	16.009
IGIB1130HHR0124404D	EPI_ISL_18977518	34768	345.118	82.16	31.52
IGIB1130B2B2398471D	EPI_ISL_18977519	30680	296.949	83.7	24.205
IGIB1130B2B1513953D	EPI_ISL_18977520	33450	509.174	94.14	15.81
IGIB1130B2B2302314D	EPI_ISL_18977521	26420	267.34	83.77	23.94
IGIB1130DD0443392D	EPI_ISL_18977522	40244	1017.82	94.16	16.43
IGIB1130SB1489868D	EPI_ISL_18977523	30591	138.667	63.4	31.78
IGIB1130B2C106198D	EPI_ISL_18977524	15943	406.966	92.42	15.81
IGIB1130B2B2396808D	EPI_ISL_18977525	43787	953.863	92.46	20.06
IGIB1130B2B2117751D	EPI_ISL_18977526	37309	881.762	92.46	16.57
IGIB1130SB1501688D	EPI_ISL_18977527	21744	164.509	78.64	30.45
IGIB1130B2B2277684D	EPI_ISL_18977528	30376	420.453	90.42	30.96
IGIB1130B2B2457484D	EPI_ISL_18977529	31708	274.529	81.75	22.03
IGIB1130B2B2302406D	EPI_ISL_18977530	39282	886.442	92.45	15.83
IGIB1130VSH1692659D	EPI_ISL_18977531	30012	148.624	51.73	26.37
IGIB1130SP0581349D	EPI_ISL_18977532	46576	151.792	59.38	29.84
IGIB1130B2B2423537D	EPI_ISL_18977533	32919	582.064	92.38	19.15
IGIB1130B2B2321139D	EPI_ISL_18977534	45609	1074.73	94.16	21.86
IGIB1130B2B2047717D	EPI_ISL_18977535	44063	1103.24	94.11	16.64
IGIB1130B2B2410444D	EPI_ISL_18977536	26627	522.295	90.47	18.8
IGIB1130B2B2398360D	EPI_ISL_18977537	55182	1409.41	96.94	13.865
IGIB1130B2B2003915D	EPI_ISL_18977538	4958	84.7554	67.89	23.884
IGIB1130B2B1953645D	EPI_ISL_18977539	26737	318.178	83.18	28.75
IGIB1130SB1479685D	EPI_ISL_18977540	46992	1183.27	92.53	17.2
IGIB1130MB6266480D	EPI_ISL_18977541	43876	1062.93	94.19	16.94
IGIB1130B2B2241656D	EPI_ISL_18977542	39768	985.362	94.16	16.54
IGIB1130SP0581929D	EPI_ISL_18977543	18002	356.671	90.47	16.77
IGIB1130B2B2297233D	EPI_ISL_18977544	37063	861.214	94.15	15.98
IGIB1130B2B2241898D	EPI_ISL_18977545	22252	175.09	75.7	31.1
IGIB1130B2B2308046D	EPI_ISL_18977546	29060	338.278	83.64	25.41
IGIB1130SB1534329D	EPI_ISL_18977547	26896	136.365	60.03	22.84
IGIB1130B2B1798892D	EPI_ISL_18977548	44988	1251.46	94.16	16.4
IGIB1130B2B2389303D	EPI_ISL_18977549	31601	240.788	77.33	28.96
IGIB1130B2B2188908D	EPI_ISL_18977550	25964	270.952	83.23	30.65
IGIB1130B2B2084355D	EPI_ISL_18977551	40996	660.454	87.01	27.01
IGIB1130RP0170384D	EPI_ISL_18977552	8739	225.032	90.44	13.12
IGIB1130B2B2223375D	EPI_ISL_18977553	32250	860.089	94.18	13.2
IGIB1130B2B2308066D	EPI_ISL_18977554	39041	146.98	57.75	25.05
IGIB1130B2B2348071D	EPI_ISL_18977555	35340	710.335	94.18	18.6
IGIB1130B2B2076663D	EPI_ISL_18977556	34692	698.304	92.52	17.64
IGIB1130BCD096923D	EPI_ISL_18977557	48378	1322.6	94.17	11.9
IGIB1130MB6242994D	EPI_ISL_18977558	25448	242.531	80.24	29.67
IGIB1130B2B2248039D	EPI_ISL_18977559	31543	790.581	94.16	16.348
IGIB1130B2B2372936D	EPI_ISL_18977560	4896	131.072	87.04	16.48
IGIB1130B2B2222903D	EPI_ISL_18977561	24862	293.893	88.62	19.13
IGIB1130B2B2150209D	EPI_ISL_18977562	23495	177.672	72.98	23.8
IGIB1130B2B2422084D	EPI_ISL_18977563	18149	284.086	85.1	23.39
IGIB1130B2B2222905D	EPI_ISL_18977564	38651	982.818	94.15	15.11
IGIB1130SP0582949D	EPI_ISL_18977565	24724	145.39	73.34	31.24
IGIB1130SP0581927D	EPI_ISL_18977566	34283	441.758	88.43	27.78
IGIB1130B2B1953646D	EPI_ISL_18977567	61296	1642.11	94.18	12.76
IGIB1130B2B2222904D	EPI_ISL_18977568	43370	883.83	94.17	17.68
IGIB1130B2B1995350D	EPI_ISL_18977569	3107	47.3813	58.77	28.9
IGIB1130B2B2157887D	EPI_ISL_18977570	26076	657.796	94.15	13.98
IGIB1130B2B2265287D	EPI_ISL_18977571	36984	450.823	90.43	31.96
IGIB1130B2B2397268D	EPI_ISL_18977572	26860	532.814	92.54	15.062
IGIB1130B2B1647886D	EPI_ISL_18977573	33643	708.865	92.49	17.45
IGIB1130B2B2193268D	EPI_ISL_18977574	30384	698.745	94.18	17.84
IGIB1130DN957106D	EPI_ISL_18977575	28564	646.281	94.16	16.33
IGIB1130MB6258539D	EPI_ISL_18977576	25748	577.967	92.52	17.09
IGIB1130B2B1190803D	EPI_ISL_18977577	27876	366.253	88.41	22.76
IGIB1130GGN0076504D	EPI_ISL_18977578	32750	691.086	92.53	19.38
IGIB1130B2B2072396D	EPI_ISL_18977579	22831	350.552	92.52	20.092
IGIB1130B2B2442829D	EPI_ISL_18977580	36419	640.074	90.47	21.86
IGIB1130B2B2308356D	EPI_ISL_18977581	29079	343.726	86.97	31.62
IGIB1130MB6258696D	EPI_ISL_18977582	29399	471.255	90.48	29.03
IGIB1130VSH1702750D	EPI_ISL_18977583	23643	624.133	92.25	12.07
IGIB1130B2B2386000D	EPI_ISL_18977584	42743	1039.76	94.15	17.11
IGIB1130B2B2306253D	EPI_ISL_18977585	21928	84.4499	55.39	24.16
IGIB1130B2B2346754D	EPI_ISL_18977586	33925	657.44	92.52	20.37
IGIB1130BCD104835D	EPI_ISL_18977587	36644	811.678	92.54	16.22
IGIB1130B2B2464011D	EPI_ISL_18977588	44456	1054.24	94.15	14.644
IGIB1130B2B2464344D	EPI_ISL_18977589	25771	292.241	80.2	24.54
IGIB1130GGN0076554D	EPI_ISL_18977590	34854	542.401	90.51	19.27
IGIB1130B2B2154413D	EPI_ISL_18977591	32182	282.672	81.56	17.78
IGIB1130GGN0148219D	EPI_ISL_18977592	29897	478.931	82.22	28.39
IGIB1130B2B2442511D	EPI_ISL_18977593	38039	710.497	81.75	23.28
IGIB1130B2B2070127D	EPI_ISL_18977594	57748	1524.57	94.13	16.02
IGIB1130B2B2157412D	EPI_ISL_18977595	36996	842.345	94.17	15.39
IGIB1130B2B2328182D	EPI_ISL_18977596	32307	831.895	94.17	14.76
IGIB1130SB1547342D	EPI_ISL_18977597	24325	172.044	71.5	31.17
IGIB1130SS0326932D	EPI_ISL_18977598	30922	540.806	90.45	20.25
IGIB1130B2B2370243D	EPI_ISL_18977599	8999	127.112	70.57	28.03
IGIB1130PM0125936D	EPI_ISL_18977600	39867	889.359	92.54	18.3
IGIB1130B2B2193150D	EPI_ISL_18977601	27715	151.562	67.18	24.07
IGIB1130B2C142888D	EPI_ISL_18977602	26895	568.984	76.03	16.14
IGIB1130B2B1956400D	EPI_ISL_18977603	30144	108.042	58.47	28.37
IGIB1130DN1020110D	EPI_ISL_18977604	28818	165.465	61.12	26.8
IGIB1130B2B2076681D	EPI_ISL_18977605	35210	234.668	62.79	28.84
IGIB1130RP0166967D	EPI_ISL_18977606	26104	179.814	68.85	28.26
IGIB1130MBB273783D	EPI_ISL_18977607	29685	243.835	67.43	22.9
IGIB1130RP0172872D	EPI_ISL_18977608	26866	212.82	59.11	28.9
IGIB1130SB1562683D	EPI_ISL_18977609	40001	220.495	50.99	28.88
IGIB1130SB1562706D	EPI_ISL_18977610	24779	124.66	65.89	19.83
IGIB1130B2B1956401D	EPI_ISL_18977611	30328	300.632	70.73	28.61
IGIB1130GG5410714D	EPI_ISL_18977612	35538	753.446	88.77	15.09
IGIB1130MBB247433D	EPI_ISL_18977613	39049	568.571	76.39	17.92
IGIB1130B2B2410150D	EPI_ISL_18977614	31458	177.826	57.32	28.71
IGIB1130B2B2235002D	EPI_ISL_18977615	51145	664.48	61.74	23.97
IGIB1130B2B2340672D	EPI_ISL_18977616	31095	662.164	79.6	14.19
IGIB1130B2B2442363D	EPI_ISL_18977617	39121	903.669	88.82	11.79
IGIB1130B2B2189524D	EPI_ISL_18977618	34965	755.545	78.63	16.63
IGIB1130B2B2442376D	EPI_ISL_18977619	33413	555.454	61.93	21.28
IGIB1130MB6266222D	EPI_ISL_18977620	21025	114.052	60.57	28.37
IGIB1130B2B2024703D	EPI_ISL_18977621	28316	634.308	74.96	15.97
IGIB1130DF0934836D	EPI_ISL_18977622	39722	787.312	92.21	16.52
IGIB1130B2B1190796D	EPI_ISL_18977623	26893	513.913	73.2	18.41
IGIB1130DF0934829D	EPI_ISL_18977624	27832	119.705	70.89	15.11
IGIB1130VSH1692573D	EPI_ISL_18977625	26365	551.936	70.59	16.04
IGIB1130BCD104211D	EPI_ISL_18977626	25768	191.709	62.92	29.3
IGIB1130B2B2404631D	EPI_ISL_18977627	55696	858.868	61.78	22.33
IGIB1130SP0577508D	EPI_ISL_18977628	43441	941.946	94.86	14.11
IGIB1130SP0577523D	EPI_ISL_18977629	26321	112.714	56.49	26.17
IGIB1130MB6266499D	EPI_ISL_18977630	43326	873.357	81.64	17.07
IGIB1130GGN0076271D	EPI_ISL_18977631	50951	923.781	63.27	21.94
IGIB1130GGN0076270D	EPI_ISL_18977632	51384	1178.02	94.84	13.8
IGIB1130SB1409559D	EPI_ISL_18977633	39992	624.049	62.02	29.36
IGIB1130B2B2239515D	EPI_ISL_18977634	30057	387.309	73.42	19.38
IGIB1130GGN0076276D	EPI_ISL_18977635	42700	515.586	77.69	23.54
IGIB1130GGN0076269D	EPI_ISL_18977636	45652	1100.25	92.3	10.63
IGIB1130GG5410690D	EPI_ISL_18977637	47389	806.467	62.86	20.48
IGIB1130BCD104765D	EPI_ISL_18977638	44482	990.268	92.87	11.48
IGIB1130VSH1692565D	EPI_ISL_18977639	28584	197.681	64.7	28.27
IGIB1130DD0445266D	EPI_ISL_18977640	20548	331.866	64.87	14.73
IGIB1130B2B1848416D	EPI_ISL_18977641	24370	318.686	68.52	19.8
IGIB1130SB1560400D	EPI_ISL_18977642	63738	1313.46	62.83	29.68
IGIB1130B2B2242755D	EPI_ISL_18977643	42260	845.954	81.51	15.28
IGIB1130B2B2012200D	EPI_ISL_18977644	21386	415.72	59.43	16.62
IGIB1130B2B1951791D	EPI_ISL_18977645	40090	430.522	59.17	24.98
IGIB1130B2B2385516D	EPI_ISL_18977646	41967	972.231	62.82	13.78
IGIB1130SM0212204D	EPI_ISL_18977647	61856	1085.62	92.52	20.27
IGIB1130B2B794003D	EPI_ISL_18977648	49374	1059.89	93.98	16.93
IGIB1130B2B2314633D	EPI_ISL_18977649	51868	1085.29	94.15	15.51
IGIB1130B2B2231194D	EPI_ISL_18977650	27835	282.414	84.96	28.87
IGIB1130GGN0148961D	EPI_ISL_18977651	51655	1160.86	96.91	14.9
IGIB1130B2B2392163D	EPI_ISL_18977652	33616	119.984	64.88	29
IGIB1130B2B2175243D	EPI_ISL_18977653	39530	892.263	94.13	15.19
IGIB1130B2B1881451D	EPI_ISL_18977654	28847	668.799	95.94	13.33
IGIB1130PM0118609D	EPI_ISL_18977655	51929	751.818	87.05	26.69
IGIB1130B2B2092634D	EPI_ISL_18977656	46823	230.328	71.6	29.36
IGIB1130PM0120845D	EPI_ISL_18977657	42892	116.79	54.3	28.58
IGIB1130DD0465826D	EPI_ISL_18977658	21615	279.649	68.22	28.89
IGIB1130HHR0130178D	EPI_ISL_18977659	59212	1300.36	94.17	15.09
IGIB1130B2B1862898D	EPI_ISL_18977660	38204	132.279	64.72	15.04
IGIB1130B2B1582273D	EPI_ISL_18977661	28102	685.671	94.15	30.46
IGIB1130GGN202367D	EPI_ISL_18977662	45888	1102.24	59.46	28.46
IGIB1130B2B2193102D	EPI_ISL_18977663	30643	139.838	61.05	27.64
IGIB1130GG5410589D	EPI_ISL_18977664	20969	348.324	86.95	21.81
IGIB1130B2B2157811D	EPI_ISL_18977665	30755	176.631	75.99	28.96
IGIB1130SP0576993D	EPI_ISL_18977666	34921	370.983	86.99	29.09
IGIB1130B2B2116785D	EPI_ISL_18977667	27092	198.455	81.2	28.06
IGIB1130B2B2116792D	EPI_ISL_18977668	35683	498.341	92.42	19.93
IGIB1130GGN0148957D	EPI_ISL_18977669	45526	822.276	92.54	19.61
IGIB1130GGN0076095D	EPI_ISL_18977670	64455	1486	94.16	14.72
IGIB1130B2B2438941D	EPI_ISL_18977671	30830	279.1	80.85	29.11
IGIB1130BCJ050613D	EPI_ISL_18977672	33059	361.581	82.34	29.34
IGIB1130VSH1684042D	EPI_ISL_18977673	89123	2037.39	94.18	14.43
IGIB1130B2B1722104D	EPI_ISL_18977674	41927	429.729	83.55	28.83
IGIB1130VSH1698494D	EPI_ISL_18977675	55735	1286.26	88.32	17.22
IGIB1130B2B2223419D	EPI_ISL_18977676	80154	1873.73	96.96	13.07
IGIB1130SB1562089D	EPI_ISL_18977677	32670	440.973	90.42	28.61
IGIB1130B2B2400514D	EPI_ISL_18977678	44807	565.03	90.47	22.28
IGIB1130B2B2225844D	EPI_ISL_18977679	32054	106.258	56.68	14.8
IGIB1130B2B2312718D	EPI_ISL_18977680	51804	1054.06	94.16	16.23
IGIB1130B2B2372549D	EPI_ISL_18977681	57303	1176.83	94.16	15.97
IGIB1130BCD104912D	EPI_ISL_18977682	38137	201.532	69.78	27.74
IGIB1130B2B2170095D	EPI_ISL_18977683	37852	634.802	92.51	29.59
IGIB1130B2B2157817D	EPI_ISL_18977684	31481	174.409	78.77	28.69
IGIB1130B2B2376374D	EPI_ISL_18977685	47227	1078.38	89.98	23.08
IGIB1130SP0576995D	EPI_ISL_18977686	61633	1362.32	94.18	16.85
IGIB1130B2B2423460D	EPI_ISL_18977687	30470	331.482	82.38	29.15
IGIB1130SS0331896D	EPI_ISL_18977688	49134	1078.62	59.44	29.56
IGIB1130SP0576969D	EPI_ISL_18977689	58641	1245	94.11	17.48
IGIB1130B2B2394054D	EPI_ISL_18977690	55842	1169.13	59.46	15.89
