# Supplementary material for: Clinico-genomic study reveals association of dengue virus genome high frequency mutations with dengue disease severity
Source: Sci Rep. 2025 May 28;15:18724. doi: 10.1038/s41598-025-00462-z (PMC12120001; doi:10.1038/s41598-025-00462-z)
Supplement: Supplementary file 4 — Supplementary Material 4 [file 41598_2025_462_MOESM4_ESM.xlsx]

## Sheet: Sheet1
Supplementary Table 3 – Domain-wise distribution of non-synonymous mutations
Gene	Sub-domain	Mutation	Mutation Type	Freq
ancC	ancC	p.Ser101Thr	missense_variant	82.21
		p.Leu108Met	missense_variant	80.55
prM	91 amino acid N-terminal domain that is cleaved during formation of M	p.Thr82Ala	missense_variant	81.23
M	Ectodomain	p.Met83Lys	missense_variant	86.51
		p.Met83Ile	missense_variant	95.41
		p.His28Gln	missense_variant	90.81
		p.Val29Ala	missense_variant	95.31
		p.Ile36Leu	missense_variant	92.77
	C-terminal	p.Met44Ile	missense_variant	95.21
		p.Thr71Ala	missense_variant	94.43
E	D-I	p.Met6Ile	missense_variant	99.8
		p.His149Asn	missense_variant	98.24
	D-II	p.Glu71Ala	missense_variant	99.51
		p.Arg120Thr	missense_variant	82.31
		p.Val129Ile	missense_variant	81.82
	D-III	p.Ile322Val	missense_variant	95.11
		p.Asn390Ser	missense_variant	87.49
	Transmembrane region	p.Ile462Val	missense_variant	99.8
		p.Ile484Val	missense_variant	94.92
		p.Thr478Ser	missense_variant	90.91
NS1	wing-domain	p.Gln131His	missense_variant	83.48
	C-terminal	p.Asn222Ser	missense_variant	81.72
NS2A	TMS5	p.Met136Ile	missense_variant	80.45
NS2B	Between α-2 & α-3	p.Lys60Arg	missense_variant	80.06
NS3	N-terminal domain	p.Met13Val	missense_variant	81.62
		p.Ile140Val	missense_variant	99.61
		p.Ala160Thr	missense_variant	81.82
NS4B	α5	p.Phe112Leu	missense_variant	87.1
	Between α-7 & α-8	p.Leu190Met	missense_variant	84.56
NS5	MT-ase(N-terminal)	p.Met70Leu	missense_variant	81.13
		p.Gly85fs	frameshift_variant	80.06
		p.Arg98Lys	missense_variant	94.43
		p.Ile135Thr	missense_variant	81.92
		p.Tyr247His	missense_variant	80.25
	linker domain	p.Ile271Thr	missense_variant	80.94
	RdRp (C-terminal)	p.Val335Ile	missense_variant	89.25
		p.Phe498Leu	missense_variant	90.81
		p.Gly605Val	missense_variant	84.75
		p.Lys800Thr	missense_variant	96.19
		p.Glu802Asp	missense_variant	96.97
		p.Ala865Thr	missense_variant	95.31
