# Supplementary material for: Clinico-genomic study reveals association of dengue virus genome high frequency mutations with dengue disease severity
Source: Sci Rep. 2025 May 28;15:18724. doi: 10.1038/s41598-025-00462-z (PMC12120001; doi:10.1038/s41598-025-00462-z)
Supplement: Supplementary file 5 — Supplementary Material 5 [file 41598_2025_462_MOESM5_ESM.xlsx]

## Sheet: Sheet1
Supplementary Table 4. Clinical demographic of dengue positive individuals
All patients_1056	Count_total	Low (%)	Normal (%)	High (%)	Range
Hb	1003	38.19 (n=382)	60.92 (n=612)	0.90 (n=9)	12.0 - 15.0 (g/dl) 13-17
Packed Cell, Volume (hematocrit)	1003	27.02 (n=271)	60.12 (n=603)	12.86 (n=129)	HCT M = 40-50 F = 36-46 CHILD = 34-40 %
Total Leucocyte Count (TLC)	1003	54.64 (n=548)	43.07 (n=432)	2.29 (n=23)	M/F = 4-10 CHILD = 5-13 (10~9/L)
RBC Count	1003	16.55 (n=166)	69.49 (n=697)	13.96 (n=140)	M = 4.5-5.5 F = 3.8-4.8 CHILD = 4-5.2(10~12/L)
MCV	1003	30.51 (n=306)	66.60 (n=668)	2.89 (n=29)	83-101
MCH	1003	32.00 (n=320)	61.42 (n=617)	6.58 (n=66)	27-32 pg
MCHC	1003	16.65 (n=167)	81.46 (n=817)	1.89 (n=19)	31.5-34.5 g/dl
Platelet Count	1032	34.95 (n=361	64.57 (n=666	0.48 (n=5)	150-410 (10~9/L)
MPV	1003	5.18 (n=52)	64.21 (n=644)	30.61 (n=307)	7.8-11.2
RDW	1003	0.20 (n=2)	54.54 (n=547)	45.26 (n=454)	11.5-14.5 %
Neutrophils	1003	7.08 (n=71)	78.17 (n=784)	14.76 (n=148)	40-80 %
Lymphocytes	1003	41.38 (n=415)	44.47 (n=446)	14.16 (n=142)	20-40 %
Monocytes	1003	0.20 (n=2)	76.07 (n=763)	23.73 (n=238)	2-10 %
Eosinophils	1003	63.07 (n=633)	35.83 (n=359)	1.10 (n=11)	1-6 %
Basophils	998	0 (n=0)	79.26 (n=791)	20.74 (n=207)	0-2 %
Absolute Neutrophil Count	1003	35.29 (n=354)	60.92 (n=611)	3.79 (n=38)	2-7 (10~9/L)
Absolute Lymphocyte Count	1003	61.91 (n=621)	35.79 (n=359)	2.29 (n=23)	1-3 (10~9/L)
Absolute Monocyte Count	1003	20.14 (n=202)	79.26 (n=795)	0.60 (n=6)	0.2-1 (10~9/L)
Absolute Basophil Count	983	61.14 (n=601)	37.95 (n=373)	0.92 (n=9)	0.02-0.1 (10~9/L)
Absolute Eosinophil Count	984	46.54 (n=458)	53.15 (n=523)	0.30 (n=3)	0.02-0.5 (10~9/L)
Total Protein	265	24.15 (n=64)	73.58 (n=195)	2.26 (n=6)	M/F = 6.6-8.3 CHILD = 5.7-8 g/dL
Albumin	265	6.42 (n=17)	93.58 (n=248)	0 (n=0)	3.5-5.2 g/dL
Globulin	265	6.79 (n=18)	88.68 (n=235)	4.53 (n=12)	2.3-3.5 g/dL
A.G. Ratio	265	10.94 (n=29)	53.58 (n=142)	35.47 (n=94)	1.2-1.5
Bilirubin (Total)	265	6.42 (n=17)	86.42 (n=229)	7.17 (n=19)	0.3-1.2 mg/dL
Bilirubin (Direct)	265	0 (n=0)	76.60 (n=203)	23.40 (n=62)	0-0.2 mg/dL
Bilirubin (Indirect)	265	1.13 (n=3)	92.83 (n=246)	6.04 (n=16)	0.1-1 mg/dL
SGOT- Aspartate Transaminase (AST)	377	0 (n=0)	31.56 (n=119)	68.44 (n=258)	M < 50 F/CHILD <35 U/L
SGPT- Alanine Transaminase (ALT)	378	0 (n=0)	50.26 (n=190)	49.74 (n=188)	M < 50 F/CHILD <35 U/L
Alkaline Phosphatase	265	1.51 (n=4)	81.51 (n=216)	16.98 (n=45)	M/F = 30-120 CHILD = 86-315 U/L
GGTP (Gamma GT), Serum	264	0 (n=0)	69.70 (n=184)	30.30 (n=80)	M < 55 F < 38 CHILD = 4-22 U/L
