# Supplementary material for: Clinico-genomic study reveals association of dengue virus genome high frequency mutations with dengue disease severity
Source: Sci Rep. 2025 May 28;15:18724. doi: 10.1038/s41598-025-00462-z (PMC12120001; doi:10.1038/s41598-025-00462-z)
Supplement: Supplementary file 6 — Supplementary Material 6 [file 41598_2025_462_MOESM6_ESM.xlsx]

## Sheet: Sheet1
Supplementary Table 5: Mutation spectrum of 724 dengue positive samples categorized as mild, mdoerate, and severe
Mutation	Position	Reference	Alternate	Gene	Mild (n=317)	Moderate (n=222)	Severe (n=185)	AA_mutation	Annotation_type	Function_type
T34C	34	T	C	5'UTR	0.315457	0	0	Phe12Leu	upstream_gene_variant	Non-synonymous_variant
T35C	35	T	C	5'UTR	0.315457	0	0	Phe12Ser	upstream_gene_variant	Non-synonymous_variant
A41G	41	A	G	5'UTR	0.315457	0	0	Phe14Gly	upstream_gene_variant	Non-synonymous_variant
G44A	44	G	A	5'UTR	76.6562	68.018	80.5405	Gly15Glu	upstream_gene_variant	Non-synonymous_variant
A45G	45	A	G	5'UTR	0.315457	0	0	Gly15Gly	upstream_gene_variant	Synonymous_variant
C54T	54	C	T	5'UTR	79.8107	69.8198	82.1622	Leu18Leu	upstream_gene_variant	Synonymous_variant
G70GT	70	G	GT	5'UTR	0	0.45045	0	Val24Val	upstream_gene_variant	Synonymous_variant
T76C	76	T	C	5'UTR	0.315457	0	0	Ter26Gln	upstream_gene_variant	Non-synonymous_variant
A77G	77	A	G	5'UTR	0	0	0.540541	Ter26Ter	upstream_gene_variant	Synonymous_variant
A101T	101	A	T	C	1.57729	1.8018	0.540541	Asn2Ile	missense_variant	Non-synonymous_variant
CG109C	109	CG	C	C	0.315457	0.45045	0	Lys7fs	frameshift_variant	Non-synonymous_variant
G111A	111	G	A	C	1.57729	1.8018	0.540541	Arg5Arg	synonymous_variant	Synonymous_variant
G111T	111	G	T	C	0	0	0.540541	Arg5Arg	synonymous_variant	Synonymous_variant
A122G	122	A	G	C	83.2808	75.2252	85.9459	Lys9Arg	missense_variant	Non-synonymous_variant
C126T	126	C	T	C	82.3344	74.7748	85.4054	Asn10Asn	synonymous_variant	Synonymous_variant
A146G	146	A	G	C	0	0	0.540541	Lys17Arg	missense_variant	Non-synonymous_variant
G168A	168	G	A	C	83.2808	76.5766	85.9459	Ser24Ser	synonymous_variant	Synonymous_variant
T171C	171	T	C	C	1.26183	3.6036	2.16216	Thr25Thr	synonymous_variant	Synonymous_variant
A177G	177	A	G	C	81.0726	74.7748	85.4054	Gln27Gln	synonymous_variant	Synonymous_variant
C181T	181	C	T	C	1.26183	0.45045	0.540541	Leu29Leu	synonymous_variant	Synonymous_variant
A184G	184	A	G	C	0	0.45045	0.540541	Thr30Ala	missense_variant	Non-synonymous_variant
CA185C	185	CA	C	C	1.26183	0.45045	0	Lys31fs	frameshift_variant	Non-synonymous_variant
T201C	201	T	C	C	0.315457	0.45045	0	Leu35Leu	synonymous_variant	Synonymous_variant
C208T	208	C	T	C	0	0	0.540541	Leu38Leu	synonymous_variant	Synonymous_variant
G210A	210	G	A	C	78.2334	72.5225	82.1622	Leu38Leu	synonymous_variant	Synonymous_variant
G213A	213	G	A	C	0.315457	0.45045	0.540541	Gln39Gln	synonymous_variant	Synonymous_variant
A219G	219	A	G	C	3.47003	1.35135	1.62162	Arg41Arg	synonymous_variant	Synonymous_variant
A225G	225	A	G	C	2.83912	2.25225	1.08108	Pro43Pro	synonymous_variant	Synonymous_variant
T226C	226	T	C	C	65.6151	63.0631	70.8108	Leu44Leu	synonymous_variant	Synonymous_variant
A228G	228	A	G	C	74.4479	67.1171	74.5946	Leu44Leu	synonymous_variant	Synonymous_variant
A230G	230	A	G	C	0.946372	1.35135	0	Lys45Arg	missense_variant	Non-synonymous_variant
C232T	232	C	T	C	3.15457	3.6036	0.540541	Leu46Leu	synonymous_variant	Synonymous_variant
C237T	237	C	T	C	0	0.45045	0	Phe47Phe	synonymous_variant	Synonymous_variant
C243T	243	C	T	C	0.946372	0	0	Ala49Ala	synonymous_variant	Synonymous_variant
C244T	244	C	T	C	2.2082	1.8018	1.08108	Leu50Met	missense_variant	Non-synonymous_variant
C244A	244	C	A	C	0	0.45045	0.540541	Leu50Leu	synonymous_variant	Synonymous_variant
G249A	249	G	A	C	0	0	0.540541	Val51Val	synonymous_variant	Synonymous_variant
G250A	250	G	A	C	0	0	0.540541	Ala52Thr	missense_variant	Non-synonymous_variant
G252A	252	G	A	C	76.0252	66.6667	78.3784	Ala52Ala	synonymous_variant	Synonymous_variant
C255T	255	C	T	C	1.57729	1.35135	1.62162	Phe53Phe	synonymous_variant	Synonymous_variant
T258C	258	T	C	C	0.630915	0.45045	1.62162	Leu54Leu	synonymous_variant	Synonymous_variant
C264T	264	C	T	C	0.946372	1.35135	0.540541	Phe56Phe	synonymous_variant	Synonymous_variant
C265T	265	C	T	C	0.315457	0.45045	0	Leu57Leu	synonymous_variant	Synonymous_variant
T266C	266	T	C	C	0	0.45045	0.540541	Leu57Pro	missense_variant	Non-synonymous_variant
C273T	273	C	T	C	3.15457	1.35135	1.62162	Ile59Ile	synonymous_variant	Synonymous_variant
C275A	275	C	A	C	0.315457	0	0	Pro60Gln	missense_variant	Non-synonymous_variant
A276G	276	A	G	C	71.9243	64.8649	76.7568	Pro60Pro	synonymous_variant	Synonymous_variant
A282G	282	A	G	C	0.315457	0	0	Thr62Thr	synonymous_variant	Synonymous_variant
G283A	283	G	A	C	0	0	0.540541	Ala63Thr	missense_variant	Non-synonymous_variant
A291T	291	A	T	C	0	0.900901	0	Ile65Ile	synonymous_variant	Synonymous_variant
T292C	292	T	C	C	2.83912	1.8018	1.08108	Leu66Leu	synonymous_variant	Synonymous_variant
TG293TAA	293	TG	TAA	C	0.315457	0.900901	0	Lys67fs	frameshift_variant	Non-synonymous_variant
G294A	294	G	A	C	64.9842	59.009	69.7297	Leu66Leu	synonymous_variant	Synonymous_variant
G297A	297	G	A	C	68.1388	63.0631	70.8108	Lys67Lys	synonymous_variant	Synonymous_variant
A309G	309	A	G	C	2.2082	1.35135	1.08108	Thr71Thr	synonymous_variant	Synonymous_variant
AT310A	310	AT	A	C	4.10095	4.5045	3.78378	Lys74fs	frameshift_variant	Non-synonymous_variant
T312C	312	T	C	C	62.4606	58.5586	65.4054	Ile72Ile	synonymous_variant	Synonymous_variant
A324G	324	A	G	C	0.315457	0	0	Lys76Lys	synonymous_variant	Synonymous_variant
T330C	330	T	C	C	0.315457	0.45045	0	Ile78Ile	synonymous_variant	Synonymous_variant
T336C	336	T	C	C	12.3028	10.3604	14.0541	Val80Val	synonymous_variant	Synonymous_variant
G344A	344	G	A	C	0.315457	0	0	Gly83Glu	missense_variant	Non-synonymous_variant
G345C	345	G	C	C	0.946372	0	0	Gly83Gly	synonymous_variant	Synonymous_variant
C348T	348	C	T	C	2.83912	1.8018	1.08108	Phe84Phe	synonymous_variant	Synonymous_variant
G357A	357	G	A	C	0.315457	0	0	Glu87Glu	synonymous_variant	Synonymous_variant
A363G	363	A	G	C	0.946372	0.45045	0	Gly89Gly	synonymous_variant	Synonymous_variant
G366A	366	G	A	C	0.630915	0.45045	0	Arg90Arg	synonymous_variant	Synonymous_variant
C370T	370	C	T	C	1.57729	1.35135	1.08108	Leu92Leu	synonymous_variant	Synonymous_variant
G372T	372	G	T	C	90.2208	88.2883	92.4324	Leu92Leu	synonymous_variant	Synonymous_variant
G372C	372	G	C	C	0.630915	2.25225	0.540541	Leu92Leu	synonymous_variant	Synonymous_variant
C375T	375	C	T	C	1.26183	0	0.540541	Asn93Asn	synonymous_variant	Synonymous_variant
A376G	376	A	G	C	0	0.45045	0	Ile94Val	missense_variant	Non-synonymous_variant
T377C	377	T	C	C	0	0	0.540541	Ile94Thr	missense_variant	Non-synonymous_variant
C378T	378	C	T	C	0.630915	0.45045	1.62162	Ile94Ile	synonymous_variant	Synonymous_variant
T379C	379	T	C	C	0.315457	0	0	Leu95Leu	synonymous_variant	Synonymous_variant
T384C	384	T	C	C	94.9527	94.1441	97.2973	Asn96Asn	synonymous_variant	Synonymous_variant
C393T	393	C	T	C	3.47003	1.35135	2.7027	Arg99Arg	synonymous_variant	Synonymous_variant
G395A	395	G	A	C	0.315457	0	0	Arg100Lys	missense_variant	Non-synonymous_variant
T397A	397	T	A	ancC	82.6498	82.8829	78.9189	Ser101Thr	missense_variant	Non-synonymous_variant
T399C	399	T	C	ancC	1.57729	0.900901	0.540541	Ser101Ser	synonymous_variant	Synonymous_variant
G400A	400	G	A	ancC	0	0	0.540541	Ala102Thr	missense_variant	Non-synonymous_variant
C401T	401	C	T	ancC	4.73186	1.8018	2.7027	Ala102Val	missense_variant	Non-synonymous_variant
C405T	405	C	T	ancC	78.5489	79.7297	76.2162	Gly103Gly	synonymous_variant	Synonymous_variant
A406G	406	A	G	ancC	1.57729	0.900901	1.08108	Met104Val	missense_variant	Non-synonymous_variant
G408A	408	G	A	ancC	79.4953	81.0811	76.7568	Met104Ile	missense_variant	Non-synonymous_variant
A409G	409	A	G	ancC	0	0.900901	0	Ile105Val	missense_variant	Non-synonymous_variant
C411T	411	C	T	ancC	79.4953	80.1802	77.2973	Ile105Ile	synonymous_variant	Synonymous_variant
A412G	412	A	G	ancC	0.630915	0.45045	1.08108	Ile106Val	missense_variant	Non-synonymous_variant
T414C	414	T	C	ancC	3.78549	0.900901	1.08108	Ile106Ile	synonymous_variant	Synonymous_variant
C418A	418	C	A	ancC	80.1262	82.4324	77.2973	Leu108Met	missense_variant	Non-synonymous_variant
G420A	420	G	A	ancC	2.2082	1.35135	1.08108	Leu108Leu	synonymous_variant	Synonymous_variant
T423C	423	T	C	ancC	72.8707	74.7748	69.7297	Ile109Ile	synonymous_variant	Synonymous_variant
A426G	426	A	G	ancC	0.315457	0	0	Pro110Pro	synonymous_variant	Synonymous_variant
T431C	431	T	C	ancC	2.83912	1.35135	1.08108	Val112Ala	missense_variant	Non-synonymous_variant
G432A	432	G	A	ancC	0.315457	0	0	Val112Val	synonymous_variant	Synonymous_variant
G438A	438	G	A	ancC	0	0	0.540541	Ala114Ala	splice_region_variant&synonymous_variant	Synonymous_variant
T456C	456	T	C	prM	97.4763	95.045	96.7568	Arg6Arg	synonymous_variant	Synonymous_variant
C459T	459	C	T	prM	95.5836	93.6937	95.1351	Asn7Asn	synonymous_variant	Synonymous_variant
C477T	477	C	T	prM	0.315457	0	0	Ile13Ile	synonymous_variant	Synonymous_variant
C483T	483	C	T	prM	94.0063	90.991	94.0541	Ser15Ser	synonymous_variant	Synonymous_variant
G492A	492	G	A	prM	2.83912	1.35135	2.7027	Glu18Glu	synonymous_variant	Synonymous_variant
A495G	495	A	G	prM	2.83912	1.8018	1.08108	Lys19Lys	synonymous_variant	Synonymous_variant
G498A	498	G	A	prM	0	0.45045	0	Gly20Gly	synonymous_variant	Synonymous_variant
A501G	501	A	G	prM	1.57729	3.15315	0.540541	Lys21Lys	synonymous_variant	Synonymous_variant
T507C	507	T	C	prM	2.2082	0.900901	1.08108	Leu23Leu	synonymous_variant	Synonymous_variant
C508T	508	C	T	prM	1.89274	0.900901	1.08108	Leu24Leu	synonymous_variant	Synonymous_variant
T513C	513	T	C	prM	1.57729	1.35135	1.08108	Phe25Phe	synonymous_variant	Synonymous_variant
G522A	522	G	A	prM	0	0	0.540541	Glu28Glu	synonymous_variant	Synonymous_variant
G523A	523	G	A	prM	79.4953	80.1802	77.2973	Asp29Asn	missense_variant	Non-synonymous_variant
T525C	525	T	C	prM	81.7035	82.4324	76.7568	Asp29Asp	synonymous_variant	Synonymous_variant
C528T	528	C	T	prM	8.51735	6.75676	7.56757	Gly30Gly	synonymous_variant	Synonymous_variant
C534T	534	C	T	prM	77.2871	77.9279	72.4324	Asn32Asn	synonymous_variant	Synonymous_variant
A535G	535	A	G	prM	0.315457	0	0	Met33Val	missense_variant	Non-synonymous_variant
T540C	540	T	C	prM	75.7098	78.3784	72.973	Cys34Cys	synonymous_variant	Synonymous_variant
C546T	546	C	T	prM	0	0.45045	0	Leu36Leu	synonymous_variant	Synonymous_variant
G555A	555	G	A	prM	0.315457	0	0	Met39Ile	missense_variant	Non-synonymous_variant
G555C	555	G	C	prM	0	0.45045	0	Met39Ile	missense_variant	Non-synonymous_variant
C558T	558	C	T	prM	76.6562	79.7297	73.5135	Asp40Asp	synonymous_variant	Synonymous_variant
T568C	568	T	C	prM	83.5962	82.8829	78.3784	Leu44Leu	synonymous_variant	Synonymous_variant
G570A	570	G	A	prM	0	0	0.540541	Leu44Leu	synonymous_variant	Synonymous_variant
A583G	583	A	G	prM	1.57729	1.35135	0	Ile49Val	missense_variant	Non-synonymous_variant
G588T	588	G	T	prM	82.9653	81.5315	77.2973	Thr50Thr	synonymous_variant	Synonymous_variant
C591T	591	C	T	prM	4.73186	2.25225	3.78378	Tyr51Tyr	synonymous_variant	Synonymous_variant
A593G	593	A	G	prM	0	0	0.540541	Lys52Arg	missense_variant	Non-synonymous_variant
G594T	594	G	T	prM	80.4416	80.6306	75.6757	Lys52Asn	missense_variant	Non-synonymous_variant
G594C	594	G	C	prM	2.52366	1.35135	1.62162	Lys52Asn	missense_variant	Non-synonymous_variant
T597C	597	T	C	prM	3.15457	1.35135	2.7027	Cys53Cys	synonymous_variant	Synonymous_variant
C600T	600	C	T	prM	95.2681	90.5405	91.3514	Pro54Pro	synonymous_variant	Synonymous_variant
T603C	603	T	C	prM	0.315457	0	0	Leu55Leu	synonymous_variant	Synonymous_variant
G618A	618	G	A	prM	16.0883	14.4144	20	Glu60Glu	synonymous_variant	Synonymous_variant
C633T	633	C	T	prM	1.89274	0.900901	1.08108	Asp65Asp	synonymous_variant	Synonymous_variant
T636C	636	T	C	prM	1.26183	0	0	Cys66Cys	synonymous_variant	Synonymous_variant
C642T	642	C	T	prM	2.52366	2.25225	1.08108	Cys68Cys	synonymous_variant	Synonymous_variant
T648C	648	T	C	prM	2.52366	3.15315	2.7027	Ser70Ser	synonymous_variant	Synonymous_variant
G651A	651	G	A	prM	3.47003	1.35135	2.7027	Thr71Thr	synonymous_variant	Synonymous_variant
C654T	654	C	T	prM	86.1199	90.0901	92.4324	Ser72Ser	synonymous_variant	Synonymous_variant
G657A	657	G	A	prM	97.4763	97.7477	99.4595	Thr73Thr	synonymous_variant	Synonymous_variant
G675A	675	G	A	prM	80.4416	83.7838	78.3784	Thr79Thr	synonymous_variant	Synonymous_variant
T678C	678	T	C	prM	79.8107	83.3333	78.3784	Cys80Cys	synonymous_variant	Synonymous_variant
C681T	681	C	T	prM	1.26183	0	0.540541	Thr81Thr	synonymous_variant	Synonymous_variant
A682G	682	A	G	prM	80.1262	83.3333	78.9189	Thr82Ala	missense_variant	Non-synonymous_variant
C684T	684	C	T	prM	0	0.45045	0.540541	Thr82Thr	synonymous_variant	Synonymous_variant
T686C	686	T	C	prM	85.489	87.8378	87.027	Met83Lys	missense_variant	Non-synonymous_variant
T686A	686	T	A	prM	0.946372	0.900901	1.62162	Met83Thr	missense_variant	Non-synonymous_variant
G687A	687	G	A	prM	95.2681	95.4955	97.8378	Met83Ile	missense_variant	Non-synonymous_variant
A692G	692	A	G	prM	0.315457	0	0	Glu85Gly	missense_variant	Non-synonymous_variant
T696C	696	T	C	prM	96.53	96.8468	98.9189	His86His	synonymous_variant	Synonymous_variant
A702G	702	A	G	prM	96.8454	97.2973	98.9189	Arg88Arg	synonymous_variant	Synonymous_variant
A714G	714	A	G	M	0.315457	0	0	Ser1Ser	synonymous_variant	Synonymous_variant
C723T	723	C	T	M	0.630915	0	0	Leu4Leu	synonymous_variant	Synonymous_variant
T726C	726	T	C	M	3.47003	1.35135	1.08108	Val5Val	synonymous_variant	Synonymous_variant
A729G	729	A	G	M	3.47003	1.8018	2.7027	Pro6Pro	synonymous_variant	Synonymous_variant
T732C	732	T	C	M	0	0	0.540541	His7His	synonymous_variant	Synonymous_variant
C745T	745	C	T	M	2.52366	0.900901	1.08108	Leu12Leu	synonymous_variant	Synonymous_variant
G750A	750	G	A	M	0.630915	0	0.540541	Glu13Glu	synonymous_variant	Synonymous_variant
A757G	757	A	G	M	0.315457	0	0	Thr16Ala	missense_variant	Non-synonymous_variant
T759C	759	T	C	M	0.630915	0	0	Thr16Thr	synonymous_variant	Synonymous_variant
A765T	765	A	T	M	0.315457	0	0	Thr18Thr	synonymous_variant	Synonymous_variant
A792G	792	A	G	M	1.89274	3.6036	1.62162	Lys27Lys	synonymous_variant	Synonymous_variant
T795C	795	T	C		90.2208	90.0901	94.0541	His28Gln	missense_variant	Non-synonymous_variant
T795A	795	T	A	M	0	1.35135	1.08108	His28His	missense_variant	Non-synonymous_variant
T797C	797	T	C	M	95.2681	94.5946	99.4595	Val29Ala	missense_variant	Non-synonymous_variant
C798A	798	C	A	M	88.3281	91.4414	95.1351	Val29Val	synonymous_variant	Synonymous_variant
C798G	798	C	G	M	3.78549	1.8018	2.7027	Val29Val	synonymous_variant	Synonymous_variant
T807C	807	T	C	M	0	0	0.540541	Ile32Ile	synonymous_variant	Synonymous_variant
T813C	813	T	C	M	3.47003	1.8018	1.08108	Thr34Thr	synonymous_variant	Synonymous_variant
A817G	817	A	G	M	91.7981	91.8919	95.6757	Ile36Leu	missense_variant	Non-synonymous_variant
A817C	817	A	C	M	0	0	0.540541	Ile36Val	missense_variant	Non-synonymous_variant
T828C	828	T	C	M	0.630915	0	0	His39His	synonymous_variant	Synonymous_variant
C834T	834	C	T	M	1.89274	1.35135	1.08108	Gly41Gly	synonymous_variant	Synonymous_variant
C837T	837	C	T	M	2.52366	1.35135	1.08108	Phe42Phe	synonymous_variant	Synonymous_variant
C840T	840	C	T	M	5.36278	4.5045	4.32432	Thr43Thr	synonymous_variant	Synonymous_variant
C840A	840	C	A	M	0.315457	0.45045	0	Thr43Thr	synonymous_variant	Synonymous_variant
A841G	841	A	G	M	0.315457	0	0.540541	Met44Val	missense_variant	Non-synonymous_variant
G843A	843	G	A	M	94.0063	95.045	99.4595	Met44Ile	missense_variant	Non-synonymous_variant
G846A	846	G	A	M	0.315457	0	0	Met45Ile	missense_variant	Non-synonymous_variant
A852G	852	A	G	M	3.78549	1.8018	2.7027	Ala47Ala	synonymous_variant	Synonymous_variant
A853G	853	A	G	M	0.315457	0	0	Ile48Val	missense_variant	Non-synonymous_variant
C856T	856	C	T	M	2.52366	0.900901	1.08108	Leu49Leu	synonymous_variant	Synonymous_variant
A861T	861	A	T	M	0	0.45045	0	Ala50Ala	synonymous_variant	Synonymous_variant
C864T	864	C	T	M	5.67823	4.05405	3.78378	Tyr51Tyr	synonymous_variant	Synonymous_variant
C867T	867	C	T	M	0.946372	0	0	Thr52Thr	synonymous_variant	Synonymous_variant
G876A	876	G	A	M	0.630915	1.35135	0	Thr55Thr	synonymous_variant	Synonymous_variant
C880T	880	C	T	M	0.315457	0.900901	0	His57Tyr	missense_variant	Non-synonymous_variant
C893T	893	C	T	M	16.4038	13.5135	20	Ala61Val	missense_variant	Non-synonymous_variant
C894T	894	C	T	M	0.315457	0.45045	0	Ala61Ala	synonymous_variant	Synonymous_variant
G897A	897	G	A	M	1.26183	0.900901	0.540541	Leu62Leu	synonymous_variant	Synonymous_variant
T900C	900	T	C	M	2.2082	2.7027	1.62162	Ile63Ile	synonymous_variant	Synonymous_variant
C903T	903	C	T	M	1.89274	2.7027	2.16216	Phe64Phe	synonymous_variant	Synonymous_variant
T907C	907	T	C	M	0	0.45045	0	Leu66Leu	synonymous_variant	Synonymous_variant
A909G	909	A	G	M	0	0.45045	0	Leu66Leu	synonymous_variant	Synonymous_variant
C910T	910	C	T	M	2.2082	1.8018	0.540541	Leu67Leu	synonymous_variant	Synonymous_variant
T918C	918	T	C	M	0.946372	1.35135	0.540541	Ala69Ala	synonymous_variant	Synonymous_variant
C921T	921	C	T	M	83.9117	89.6396	89.7297	Val70Val	synonymous_variant	Synonymous_variant
A922G	922	A	G	M	92.7445	94.5946	96.7568	Thr71Ala	missense_variant	Non-synonymous_variant
T924C	924	T	C	M	0.946372	1.35135	0.540541	Thr71Thr	synonymous_variant	Synonymous_variant
T927C	927	T	C	M	82.9653	87.3874	87.027	Pro72Pro	synonymous_variant	Synonymous_variant
T942C	942	T	C	E	1.26183	0	0	Arg2Arg	synonymous_variant	Synonymous_variant
C945T	945	C	T	E	99.6845	100	99.4595	Cys3Cys	synonymous_variant	Synonymous_variant
A948T	948	A	T	E	2.2082	1.8018	1.08108	Ile4Ile	synonymous_variant	Synonymous_variant
A952G	952	A	G	E	0.315457	0	0	Met6Val	missense_variant	Non-synonymous_variant
G954A	954	G	A	E	100	100	99.4595	Met6Ile	missense_variant	Non-synonymous_variant
T960C	960	T	C	E	1.26183	0.45045	0	Asn8Asn	synonymous_variant	Synonymous_variant
C966T	966	C	T	E	0.630915	0	0	Asp10Asp	synonymous_variant	Synonymous_variant
G972A	972	G	A	E	0.315457	0	0.540541	Val12Val	synonymous_variant	Synonymous_variant
G979A	979	G	A	E	0.315457	1.35135	0.540541	Val15Ile	missense_variant	Non-synonymous_variant
T981C	981	T	C	E	77.2871	81.982	77.8378	Val15Val	synonymous_variant	Synonymous_variant
T981A	981	T	A	E	0.315457	0	0	Val15Val	synonymous_variant	Synonymous_variant
C993T	993	C	T	E	0	1.35135	1.08108	Ser19Ser	synonymous_variant	Synonymous_variant
T999C	999	T	C	E	0	0.45045	0	Val21Val	synonymous_variant	Synonymous_variant
C1002T	1002	C	T	E	0.315457	0	0	Asp22Asp	synonymous_variant	Synonymous_variant
A1003G	1003	A	G	E	1.26183	1.8018	2.16216	Ile23Val	missense_variant	Non-synonymous_variant
A1005T	1005	A	T	E	0	0.45045	0.540541	Ile23Ile	synonymous_variant	Synonymous_variant
T1009C	1009	T	C	E	93.0599	90.5405	92.973	Leu25Leu	synonymous_variant	Synonymous_variant
A1011G	1011	A	G	E	94.6372	92.7928	96.2162	Leu25Leu	synonymous_variant	Synonymous_variant
A1014G	1014	A	G	E	3.15457	1.35135	1.08108	Glu26Glu	synonymous_variant	Synonymous_variant
C1023T	1023	C	T	E	0.315457	0.45045	0	Ser29Ser	synonymous_variant	Synonymous_variant
T1026C	1026	T	C	E	2.83912	1.35135	1.08108	Cys30Cys	synonymous_variant	Synonymous_variant
G1032A	1032	G	A	E	6.30915	3.15315	3.78378	Thr32Thr	synonymous_variant	Synonymous_variant
G1038A	1038	G	A	E	0.315457	0.45045	0	Met34Ile	missense_variant	Non-synonymous_variant
A1043G	1043	A	G	E	0.315457	0.45045	0	Lys36Arg	missense_variant	Non-synonymous_variant
C1047T	1047	C	T	E	94.6372	92.7928	95.6757	Asn37Asn	synonymous_variant	Synonymous_variant
A1056G	1056	A	G	E	0	0.45045	0	Thr40Thr	synonymous_variant	Synonymous_variant
T1057C	1057	T	C	E	1.26183	1.8018	0	Leu41Leu	synonymous_variant	Synonymous_variant
T1062C	1062	T	C	E	3.15457	1.35135	1.08108	Asp42Asp	synonymous_variant	Synonymous_variant
T1065C	1065	T	C	E	0	0	0.540541	Phe43Phe	synonymous_variant	Synonymous_variant
A1068G	1068	A	G	E	0.630915	0	0	Glu44Glu	synonymous_variant	Synonymous_variant
G1071A	1071	G	A	E	0.315457	0	0	Leu45Leu	synonymous_variant	Synonymous_variant
A1074G	1074	A	G	E	0	0	0.540541	Ile46Met	missense_variant	Non-synonymous_variant
A1077G	1077	A	G	E	91.7981	91.8919	93.5135	Lys47Lys	synonymous_variant	Synonymous_variant
A1083G	1083	A	G	E	1.26183	0.900901	1.08108	Glu49Glu	synonymous_variant	Synonymous_variant
C1086G	1086	C	G	E	85.1735	86.036	87.5676	Ala50Ala	synonymous_variant	Synonymous_variant
C1086T	1086	C	T	E	0.315457	0	0	Ala50Ala	synonymous_variant	Synonymous_variant
A1089G	1089	A	G	E	1.89274	0.900901	1.08108	Lys51Lys	synonymous_variant	Synonymous_variant
A1091T	1091	A	T	E	0.315457	0	0	Gln52Leu	missense_variant	Non-synonymous_variant
G1092T	1092	G	T	E	79.4953	80.6306	76.2162	Gln52His	missense_variant	Non-synonymous_variant
G1092A	1092	G	A	E	1.89274	0.900901	1.08108	Gln52Gln	synonymous_variant	Synonymous_variant
T1095C	1095	T	C	E	78.2334	79.2793	76.2162	Pro53Pro	synonymous_variant	Synonymous_variant
C1098T	1098	C	T	E	0	0	0.540541	Ala54Ala	synonymous_variant	Synonymous_variant
C1100T	1100	C	T	E	0.315457	0.45045	0	Thr55Ile	missense_variant	Non-synonymous_variant
C1101T	1101	C	T	E	81.388	81.5315	76.7568	Thr55Thr	synonymous_variant	Synonymous_variant
G1107A	1107	G	A	E	1.26183	0.900901	0.540541	Arg57Arg	synonymous_variant	Synonymous_variant
G1110A	1110	G	A	E	0.315457	0	0	Lys58Lys	synonymous_variant	Synonymous_variant
C1113T	1113	C	T	E	79.4953	80.1802	76.2162	Tyr59Tyr	synonymous_variant	Synonymous_variant
T1116C	1116	T	C	E	76.3407	78.8288	73.5135	Cys60Cys	synonymous_variant	Synonymous_variant
T1118C	1118	T	C	E	0	0.45045	0	Ile61Thr	missense_variant	Non-synonymous_variant
A1131G	1131	A	G	E	5.36278	4.95495	8.64865	Leu65Leu	synonymous_variant	Synonymous_variant
A1148C	1148	A	C	E	99.0536	99.5495	100	Glu71Ala	missense_variant	Non-synonymous_variant
A1149G	1149	A	G	E	0.630915	0.45045	0.540541	Glu71Glu	synonymous_variant	Synonymous_variant
T1152C	1152	T	C	E	0.630915	0	0	Ser72Ser	synonymous_variant	Synonymous_variant
C1153A	1153	C	A	E	0.315457	0	0	Arg73Ser	missense_variant	Non-synonymous_variant
C1155A	1155	C	A	E	2.52366	0.900901	1.08108	Arg73Arg	synonymous_variant	Synonymous_variant
A1164G	1164	A	G	E	1.26183	0	0	Thr76Thr	synonymous_variant	Synonymous_variant
G1170A	1170	G	A	E	82.3344	86.036	80	Gly78Gly	synonymous_variant	Synonymous_variant
A1173G	1173	A	G	E	0.315457	0	0	Glu79Glu	synonymous_variant	Synonymous_variant
C1176T	1176	C	T	E	80.1262	83.7838	78.9189	Pro80Pro	synonymous_variant	Synonymous_variant
C1180T	1180	C	T	E	0	0	0.540541	Leu82Leu	synonymous_variant	Synonymous_variant
A1184G	1184	A	G	E	0.946372	0.45045	0.540541	Asn83Ser	missense_variant	Non-synonymous_variant
T1185C	1185	T	C	E	1.57729	0.45045	0.540541	Asn83Asn	synonymous_variant	Synonymous_variant
G1191A	1191	G	A	E	82.3344	85.5856	80.5405	Glu85Glu	synonymous_variant	Synonymous_variant
C1197T	1197	C	T	E	1.26183	0.900901	0.540541	Asp87Asp	synonymous_variant	Synonymous_variant
G1203A	1203	G	A	E	81.0726	84.6847	81.0811	Arg89Arg	synonymous_variant	Synonymous_variant
C1206T	1206	C	T	E	82.0189	85.5856	80	Phe90Phe	synonymous_variant	Synonymous_variant
A1215G	1215	A	G	E	0	0.45045	0	Lys93Lys	synonymous_variant	Synonymous_variant
C1218T	1218	C	T	E	1.89274	0.45045	1.08108	His94His	synonymous_variant	Synonymous_variant
C1230T	1230	C	T	E	92.7445	96.8468	96.2162	Asp98Asp	synonymous_variant	Synonymous_variant
GA1241G	1241	GA	G	E	0.630915	0.45045	0	Asn103fs	frameshift_variant	Non-synonymous_variant
A1242G	1242	A	G	E	0.315457	1.35135	0	Gly102Gly	synonymous_variant	Synonymous_variant
T1249A	1249	T	A	E	0.630915	0	0	Cys105Ser	missense_variant	Non-synonymous_variant
T1251C	1251	T	C	E	79.4953	83.3333	78.3784	Cys105Cys	synonymous_variant	Synonymous_variant
A1254T	1254	A	T	E	0.946372	0	0	Gly106Gly	synonymous_variant	Synonymous_variant
C1255T	1255	C	T	E	82.6498	85.1351	80.5405	Leu107Leu	synonymous_variant	Synonymous_variant
A1257G	1257	A	G	E	1.89274	1.8018	0.540541	Leu107Leu	synonymous_variant	Synonymous_variant
T1260C	1260	T	C	E	0.315457	0	0	Phe108Phe	synonymous_variant	Synonymous_variant
G1266A	1266	G	A	E	2.2082	0.45045	0	Lys110Lys	synonymous_variant	Synonymous_variant
A1269G	1269	A	G	E	0.315457	0	0	Gly111Gly	synonymous_variant	Synonymous_variant
G1270A	1270	G	A	E	0	0.45045	0	Gly112Ser	missense_variant	Non-synonymous_variant
C1272T	1272	C	T	E	79.1798	83.3333	78.3784	Gly112Gly	synonymous_variant	Synonymous_variant
T1275C	1275	T	C	E	82.0189	84.2342	78.9189	Ile113Ile	synonymous_variant	Synonymous_variant
T1287A	1287	T	A	E	79.1798	82.8829	78.9189	Ala117Ala	synonymous_variant	Synonymous_variant
T1287C	1287	T	C	E	2.2082	0.45045	0.540541	Ala117Ala	synonymous_variant	Synonymous_variant
G1295C	1295	G	C	E	81.7035	83.7838	80	Arg120Thr	missense_variant	Non-synonymous_variant
C1299T	1299	C	T	E	3.15457	1.35135	2.7027	Cys121Cys	synonymous_variant	Synonymous_variant
C1299CA	1299	C	CA	E	0.315457	0.45045	0.540541	Asn124fs	frameshift_variant	Non-synonymous_variant
A1302G	1302	A	G	E	0	0.45045	0.540541	Lys122Lys	synonymous_variant	Synonymous_variant
A1304G	1304	A	G	E	0.630915	0	0	Lys123Arg	missense_variant	Non-synonymous_variant
G1305A	1305	G	A	E	2.52366	1.35135	1.62162	Lys123Lys	synonymous_variant	Synonymous_variant
C1308T	1308	C	T	E	0	0	0.540541	Asn124Asn	synonymous_variant	Synonymous_variant
A1314AG	1314	A	AG	E	1.26183	1.35135	0	Val129fs	frameshift_variant	Non-synonymous_variant
A1317G	1317	A	G	E	76.0252	79.2793	76.7568	Gly127Gly	synonymous_variant	Synonymous_variant
A1320G	1320	A	G	E	0	0	0.540541	Lys128Lys	synonymous_variant	Synonymous_variant
G1321A	1321	G	A	E	80.7571	81.5315	81.0811	Val129Ile	missense_variant	Non-synonymous_variant
T1323C	1323	T	C	E	76.3407	80.6306	77.8378	Val129Val	synonymous_variant	Synonymous_variant
T1323A	1323	T	A	E	1.89274	0.900901	1.08108	Val129Val	synonymous_variant	Synonymous_variant
G1326A	1326	G	A	E	0	0	0.540541	Val130Val	synonymous_variant	Synonymous_variant
A1329G	1329	A	G	E	0	0	0.540541	Gln131Gln	synonymous_variant	Synonymous_variant
A1335G	1335	A	G	E	0	0.900901	1.08108	Glu133Glu	synonymous_variant	Synonymous_variant
C1338T	1338	C	T	E	3.78549	1.35135	3.24324	Asn134Asn	synonymous_variant	Synonymous_variant
T1339C	1339	T	C	E	2.52366	0.900901	1.08108	Leu135Leu	synonymous_variant	Synonymous_variant
A1344G	1344	A	G	E	94.3218	96.3964	98.3784	Glu136Glu	synonymous_variant	Synonymous_variant
C1347T	1347	C	T	E	0	0.45045	0	Tyr137Tyr	synonymous_variant	Synonymous_variant
C1350T	1350	C	T	E	4.73186	2.25225	3.24324	Thr138Thr	synonymous_variant	Synonymous_variant
T1353C	1353	T	C	E	0.315457	0.900901	0	Ile139Ile	synonymous_variant	Synonymous_variant
A1357G	1357	A	G	E	1.26183	1.8018	2.16216	Ile141Leu	missense_variant	Non-synonymous_variant
A1357C	1357	A	C	E	0.315457	0	0.540541	Ile141Val	missense_variant	Non-synonymous_variant
T1358C	1358	T	C	E	0.315457	0	0	Ile141Thr	missense_variant	Non-synonymous_variant
T1365A	1365	T	A	E	0.630915	0	0	Pro143Pro	synonymous_variant	Synonymous_variant
T1365C	1365	T	C	E	0	0.45045	0	Pro143Pro	synonymous_variant	Synonymous_variant
C1368T	1368	C	T	E	1.57729	1.35135	1.08108	His144His	synonymous_variant	Synonymous_variant
G1374A	1374	G	A	E	0.315457	0	0	Gly146Gly	synonymous_variant	Synonymous_variant
A1377G	1377	A	G	E	0.630915	0	0	Glu147Glu	synonymous_variant	Synonymous_variant
G1380A	1380	G	A	E	0.315457	0	0	Glu148Glu	synonymous_variant	Synonymous_variant
C1381A	1381	C	A	E	98.7382	97.7477	99.4595	His149Asn	missense_variant	Non-synonymous_variant
G1384A	1384	G	A	E	0.315457	0	0	Ala150Thr	missense_variant	Non-synonymous_variant
C1385T	1385	C	T	E	0	0	0.540541	Ala150Val	missense_variant	Non-synonymous_variant
A1386G	1386	A	G	E	0	0	0.540541	Ala150Ala	synonymous_variant	Synonymous_variant
G1387A	1387	G	A	E	0	0	0.540541	Val151Ile	missense_variant	Non-synonymous_variant
C1389T	1389	C	T	E	3.47003	1.35135	1.08108	Val151Val	synonymous_variant	Synonymous_variant
T1395C	1395	T	C	E	91.4826	93.2432	94.0541	Asn153Asn	synonymous_variant	Synonymous_variant
A1407G	1407	A	G	E	0	0	0.540541	Lys157Lys	synonymous_variant	Synonymous_variant
T1410C	1410	T	C	E	2.52366	4.5045	3.78378	His158His	synonymous_variant	Synonymous_variant
C1422T	1422	C	T	E	1.89274	1.8018	3.24324	Ile162Ile	synonymous_variant	Synonymous_variant
A1426G	1426	A	G	E	3.15457	1.8018	3.78378	Ile164Val	missense_variant	Non-synonymous_variant
T1440C	1440	T	C	E	3.78549	1.35135	2.7027	Ser168Ser	synonymous_variant	Synonymous_variant
A1444C	1444	A	C	E	0	0	0.540541	Ile170Leu	missense_variant	Non-synonymous_variant
C1446T	1446	C	T	E	2.83912	1.8018	1.08108	Ile170Ile	synonymous_variant	Synonymous_variant
C1446A	1446	C	A	E	0	0.45045	0	Ile170Ile	synonymous_variant	Synonymous_variant
A1447T	1447	A	T	E	1.26183	1.35135	0	Thr171Ser	missense_variant	Non-synonymous_variant
A1458C	1458	A	C	E	0	0.45045	0	Glu174Asp	missense_variant	Non-synonymous_variant
T1459C	1459	T	C	E	84.5426	88.2883	81.6216	Leu175Leu	synonymous_variant	Synonymous_variant
G1461A	1461	G	A	E	81.388	86.9369	80	Leu175Leu	synonymous_variant	Synonymous_variant
A1462C	1462	A	C	E	1.26183	1.35135	0	Thr176Pro	missense_variant	Non-synonymous_variant
T1467C	1467	T	C	E	83.5962	85.1351	80	Gly177Gly	synonymous_variant	Synonymous_variant
T1467A	1467	T	A	E	0	0.45045	0	Gly177Gly	synonymous_variant	Synonymous_variant
T1470C	1470	T	C	E	1.26183	1.8018	1.08108	Tyr178Tyr	synonymous_variant	Synonymous_variant
T1476C	1476	T	C	E	0.630915	0	0	Thr180Thr	synonymous_variant	Synonymous_variant
G1477A	1477	G	A	E	0.315457	0	0	Val181Ile	missense_variant	Non-synonymous_variant
C1479T	1479	C	T	E	0	0.45045	0.540541	Val181Val	synonymous_variant	Synonymous_variant
A1482G	1482	A	G	E	86.1199	86.9369	82.7027	Thr182Thr	synonymous_variant	Synonymous_variant
A1482T	1482	A	T	E	0	0	0.540541	Thr182Thr	synonymous_variant	Synonymous_variant
G1488A	1488	G	A	E	85.1735	86.4865	81.6216	Glu184Asp	missense_variant	Non-synonymous_variant
G1488T	1488	G	T	E	0.315457	0	0	Glu184Glu	synonymous_variant	Synonymous_variant
A1497G	1497	A	G	E	5.04732	2.25225	3.24324	Pro187Pro	synonymous_variant	Synonymous_variant
G1503A	1503	G	A	E	2.2082	2.25225	2.7027	Thr189Thr	synonymous_variant	Synonymous_variant
C1506A	1506	C	A	E	92.1136	94.5946	96.2162	Gly190Gly	synonymous_variant	Synonymous_variant
C1506T	1506	C	T	E	0	0.45045	0	Gly190Gly	synonymous_variant	Synonymous_variant
C1509T	1509	C	T	E	0.946372	0	0.540541	Leu191Leu	synonymous_variant	Synonymous_variant
G1521A	1521	G	A	E	1.26183	1.35135	1.08108	Glu195Glu	synonymous_variant	Synonymous_variant
G1524A	1524	G	A	E	0	0	0.540541	Met196Ile	missense_variant	Non-synonymous_variant
T1528C	1528	T	C	E	71.2934	72.973	69.7297	Leu198Leu	synonymous_variant	Synonymous_variant
C1531T	1531	C	T	E	0	0.45045	0	Leu199Leu	synonymous_variant	Synonymous_variant
G1533A	1533	G	A	E	0.315457	0	0	Leu199Leu	synonymous_variant	Synonymous_variant
G1536A	1536	G	A	E	84.2271	82.8829	77.8378	Gln200Gln	synonymous_variant	Synonymous_variant
T1545C	1545	T	C	E	81.7035	80.6306	76.2162	Asn203Asn	synonymous_variant	Synonymous_variant
A1548G	1548	A	G	E	83.5962	82.8829	77.2973	Lys204Lys	synonymous_variant	Synonymous_variant
C1555T	1555	C	T	E	0.315457	0	0	Leu207Leu	synonymous_variant	Synonymous_variant
G1557A	1557	G	A	E	0.315457	0	1.08108	Leu207Leu	synonymous_variant	Synonymous_variant
G1560A	1560	G	A	E	0.630915	0	0	Val208Val	synonymous_variant	Synonymous_variant
G1566A	1566	G	A	E	0.315457	0	0	Arg210Arg	synonymous_variant	Synonymous_variant
C1576T	1576	C	T	E	88.6435	88.7387	81.6216	Leu214Leu	synonymous_variant	Synonymous_variant
A1578G	1578	A	G	E	0.315457	0	0	Leu214Leu	synonymous_variant	Synonymous_variant
G1584C	1584	G	C	E	0.315457	0	0	Leu216Leu	synonymous_variant	Synonymous_variant
G1584A	1584	G	A	E	0.315457	0	0	Leu216Leu	synonymous_variant	Synonymous_variant
G1587A	1587	G	A	E	76.3407	78.3784	73.5135	Pro217Pro	synonymous_variant	Synonymous_variant
G1587T	1587	G	T	E	0	0	0.540541	Pro217Pro	synonymous_variant	Synonymous_variant
T1588C	1588	T	C	E	1.26183	1.35135	0	Leu218Leu	synonymous_variant	Synonymous_variant
T1597C	1597	T	C	E	81.0726	80.1802	77.2973	Leu221Leu	synonymous_variant	Synonymous_variant
C1602T	1602	C	T	E	1.26183	1.8018	1.62162	Pro222Pro	synonymous_variant	Synonymous_variant
A1605G	1605	A	G	E	1.57729	1.35135	0.540541	Gly223Gly	synonymous_variant	Synonymous_variant
G1608A	1608	G	A	E	81.7035	81.982	76.7568	Ala224Ala	synonymous_variant	Synonymous_variant
C1611T	1611	C	T	E	0	0	0.540541	Asp225Asp	synonymous_variant	Synonymous_variant
C1613T	1613	C	T	E	0.630915	0	0	Thr226Ile	missense_variant	Non-synonymous_variant
G1620A	1620	G	A	E	87.3817	85.5856	80	Gly228Gly	synonymous_variant	Synonymous_variant
A1623G	1623	A	G	E	3.47003	1.35135	2.7027	Ser229Ser	synonymous_variant	Synonymous_variant
T1626C	1626	T	C	E	54.8896	54.955	58.3784	Asn230Asn	synonymous_variant	Synonymous_variant
G1635A	1635	G	A	E	1.26183	1.8018	0.540541	Gln233Gln	synonymous_variant	Synonymous_variant
A1638G	1638	A	G	E	89.2744	86.4865	84.3243	Lys234Lys	synonymous_variant	Synonymous_variant
G1641A	1641	G	A	E	3.78549	1.8018	3.24324	Glu235Glu	synonymous_variant	Synonymous_variant
C1643T	1643	C	T	E	1.26183	1.35135	0.540541	Thr236Ile	missense_variant	Non-synonymous_variant
A1644G	1644	A	G	E	1.26183	1.35135	1.08108	Thr236Thr	synonymous_variant	Synonymous_variant
T1645C	1645	T	C	E	0	0.45045	0.540541	Leu237Leu	synonymous_variant	Synonymous_variant
G1647A	1647	G	A	E	0	0.45045	0	Leu237Leu	synonymous_variant	Synonymous_variant
T1653C	1653	T	C	E	1.89274	1.35135	1.08108	Thr239Thr	synonymous_variant	Synonymous_variant
C1656T	1656	C	T	E	54.8896	50.9009	57.8378	Phe240Phe	synonymous_variant	Synonymous_variant
A1659G	1659	A	G	E	1.57729	2.7027	1.62162	Lys241Lys	synonymous_variant	Synonymous_variant
T1662C	1662	T	C	E	1.57729	1.35135	0.540541	Asn242Asn	synonymous_variant	Synonymous_variant
C1665T	1665	C	T	E	0.630915	0.900901	0.540541	Pro243Pro	synonymous_variant	Synonymous_variant
T1668C	1668	T	C	E	0.946372	0.45045	0.540541	His244His	synonymous_variant	Synonymous_variant
G1671A	1671	G	A	E	96.53	93.2432	95.6757	Ala245Ala	synonymous_variant	Synonymous_variant
G1674A	1674	G	A	E	0	0.45045	0.540541	Lys246Lys	synonymous_variant	Synonymous_variant
T1693C	1693	T	C	E	5.99369	4.05405	5.40541	Leu253Leu	synonymous_variant	Synonymous_variant
A1704G	1704	A	G	E	0.315457	0	0	Gln256Gln	synonymous_variant	Synonymous_variant
C1713T	1713	C	T	E	96.2145	98.6486	98.9189	Ala259Ala	synonymous_variant	Synonymous_variant
C1719T	1719	C	T	E	4.4164	2.25225	2.16216	His261His	synonymous_variant	Synonymous_variant
A1722G	1722	A	G	E	0.946372	0.45045	0	Thr262Thr	synonymous_variant	Synonymous_variant
A1725G	1725	A	G	E	0	0.45045	0	Ala263Ala	synonymous_variant	Synonymous_variant
T1728C	1728	T	C	E	3.47003	1.8018	3.24324	Leu264Leu	synonymous_variant	Synonymous_variant
G1734A	1734	G	A	E	1.57729	1.35135	1.08108	Gly266Gly	synonymous_variant	Synonymous_variant
C1737T	1737	C	T	E	0	0.45045	0.540541	Ala267Ala	synonymous_variant	Synonymous_variant
A1740G	1740	A	G	E	98.7382	99.0991	99.4595	Thr268Thr	synonymous_variant	Synonymous_variant
A1749G	1749	A	G	E	97.4763	98.6486	99.4595	Gln271Gln	synonymous_variant	Synonymous_variant
T1765C	1765	T	C	E	6.94006	3.15315	3.78378	Leu277Leu	synonymous_variant	Synonymous_variant
A1767G	1767	A	G	E	0	0.45045	0	Leu277Leu	synonymous_variant	Synonymous_variant
C1770G	1770	C	G	E	91.1672	90.991	86.4865	Leu278Leu	synonymous_variant	Synonymous_variant
C1773T	1773	C	T	E	0.630915	0	0	Phe279Phe	synonymous_variant	Synonymous_variant
C1785T	1785	C	T	E	78.8644	83.7838	77.2973	Leu283Leu	synonymous_variant	Synonymous_variant
G1788A	1788	G	A	E	80.1262	83.7838	78.9189	Lys284Lys	synonymous_variant	Synonymous_variant
C1791T	1791	C	T	E	73.817	80.6306	75.6757	Cys285Cys	synonymous_variant	Synonymous_variant
G1794A	1794	G	A	E	0.630915	0.45045	0	Arg286Arg	synonymous_variant	Synonymous_variant
C1795T	1795	C	T	E	3.47003	1.35135	2.7027	Leu287Leu	synonymous_variant	Synonymous_variant
C1806T	1806	C	T	E	2.52366	3.6036	1.08108	Asp290Asp	synonymous_variant	Synonymous_variant
G1809A	1809	G	A	E	95.8991	97.2973	96.2162	Lys291Lys	synonymous_variant	Synonymous_variant
C1810T	1810	C	T	E	1.89274	1.8018	1.08108	Leu292Leu	synonymous_variant	Synonymous_variant
C1818T	1818	C	T	E	0.630915	0	0	Leu294Leu	synonymous_variant	Synonymous_variant
C1818A	1818	C	A	E	0.630915	0	0	Leu294Leu	synonymous_variant	Synonymous_variant
A1820G	1820	A	G	E	0	0.900901	0	Lys295Arg	missense_variant	Non-synonymous_variant
A1830G	1830	A	G	E	5.04732	4.05405	3.24324	Ser298Ser	synonymous_variant	Synonymous_variant
C1833T	1833	C	T	E	80.4416	86.4865	84.3243	Tyr299Tyr	synonymous_variant	Synonymous_variant
T1836C	1836	T	C	E	80.7571	87.3874	83.7838	Ser300Ser	synonymous_variant	Synonymous_variant
G1839A	1839	G	A	E	0	0	0.540541	Met301Ile	missense_variant	Non-synonymous_variant
C1842T	1842	C	T	E	91.1672	90.991	87.5676	Cys302Cys	synonymous_variant	Synonymous_variant
C1844T	1844	C	T	E	0.315457	0.45045	0	Thr303Ile	missense_variant	Non-synonymous_variant
T1854C	1854	T	C	E	93.6909	97.7477	98.9189	Phe306Phe	synonymous_variant	Synonymous_variant
G1858A	1858	G	A	E	0.946372	0.45045	0.540541	Val308Ile	missense_variant	Non-synonymous_variant
T1860C	1860	T	C	E	0.630915	0.45045	0	Val308Val	synonymous_variant	Synonymous_variant
G1863A	1863	G	A	E	2.52366	0.900901	1.08108	Val309Val	synonymous_variant	Synonymous_variant
G1866A	1866	G	A	E	1.26183	0.900901	1.08108	Lys310Lys	synonymous_variant	Synonymous_variant
A1878G	1878	A	G	E	2.2082	1.35135	1.08108	Glu314Glu	synonymous_variant	Synonymous_variant
A1890G	1890	A	G	E	0	0.45045	0	Gly318Gly	synonymous_variant	Synonymous_variant
A1900G	1900	A	G	E	93.0599	97.7477	97.2973	Ile322Val	missense_variant	Non-synonymous_variant
A1905G	1905	A	G	E	0.315457	0	0	Arg323Arg	synonymous_variant	Synonymous_variant
G1908A	1908	G	A	E	97.7918	99.5495	100	Val324Val	synonymous_variant	Synonymous_variant
C1923T	1923	C	T	E	3.78549	2.7027	1.62162	Asp329Asp	synonymous_variant	Synonymous_variant
G1925A	1925	G	A	E	0	0	0.540541	Gly330Asp	missense_variant	Non-synonymous_variant
C1926T	1926	C	T	E	77.918	84.6847	79.4595	Gly330Gly	synonymous_variant	Synonymous_variant
T1927C	1927	T	C	E	0.315457	0	0	Ser331Pro	missense_variant	Non-synonymous_variant
A1932G	1932	A	G	E	3.15457	2.7027	3.24324	Pro332Pro	synonymous_variant	Synonymous_variant
A1932T	1932	A	T	E	0.315457	0	0	Pro332Pro	synonymous_variant	Synonymous_variant
C1935T	1935	C	T	E	1.26183	0.45045	0.540541	Cys333Cys	synonymous_variant	Synonymous_variant
G1950A	1950	G	A	E	15.7729	13.964	20	Glu338Glu	synonymous_variant	Synonymous_variant
T1976C	1976	T	C	E	0	0.45045	0	Val347Ala	missense_variant	Non-synonymous_variant
C1977T	1977	C	T	E	0.315457	0	0	Val347Val	synonymous_variant	Synonymous_variant
T1978C	1978	T	C	E	0	0.45045	0.540541	Leu348Leu	synonymous_variant	Synonymous_variant
T1983C	1983	T	C	E	0.630915	0.45045	0.540541	Gly349Gly	synonymous_variant	Synonymous_variant
C1987T	1987	C	T	E	95.5836	97.7477	97.2973	Leu351Leu	synonymous_variant	Synonymous_variant
T1992C	1992	T	C	E	94.6372	97.2973	97.8378	Ile352Ile	synonymous_variant	Synonymous_variant
C1998T	1998	C	T	E	1.26183	0	0.540541	Val354Val	synonymous_variant	Synonymous_variant
A2004G	2004	A	G	E	4.10095	1.35135	2.7027	Pro356Pro	synonymous_variant	Synonymous_variant
T2007C	2007	T	C	E	2.52366	1.8018	1.08108	Ile357Ile	synonymous_variant	Synonymous_variant
T2007A	2007	T	A	E	0	0.45045	0	Ile357Ile	synonymous_variant	Synonymous_variant
G2010C	2010	G	C	E	96.53	98.1982	98.3784	Val358Val	synonymous_variant	Synonymous_variant
G2010A	2010	G	A	E	1.89274	1.8018	1.08108	Val358Val	synonymous_variant	Synonymous_variant
G2014GA	2014	G	GA	E	0	0.45045	0	Asp362fs	frameshift_variant	Non-synonymous_variant
A2015G	2015	A	G	E	1.89274	1.35135	0	Glu360Gly	missense_variant	Non-synonymous_variant
A2016G	2016	A	G	E	0.630915	1.35135	1.08108	Glu360Glu	synonymous_variant	Synonymous_variant
T2022C	2022	T	C	E	99.0536	99.5495	99.4595	Asp362Asp	synonymous_variant	Synonymous_variant
G2024A	2024	G	A	E	0	0	0.540541	Ser363Asn	missense_variant	Non-synonymous_variant
C2025T	2025	C	T	E	1.89274	0.900901	1.08108	Ser363Ser	synonymous_variant	Synonymous_variant
C2026T	2026	C	T	E	5.67823	4.05405	3.24324	Pro364Ser	missense_variant	Non-synonymous_variant
A2028G	2028	A	G	E	0.315457	0	0	Pro364Pro	synonymous_variant	Synonymous_variant
C2031T	2031	C	T	E	0	0	1.08108	Val365Val	synonymous_variant	Synonymous_variant
C2034T	2034	C	T	E	3.15457	1.8018	2.7027	Asn366Asn	synonymous_variant	Synonymous_variant
A2046G	2046	A	G	E	0	0.45045	0	Glu370Glu	synonymous_variant	Synonymous_variant
C2055T	2055	C	T	E	0.315457	0	0.540541	Phe373Phe	synonymous_variant	Synonymous_variant
A2058G	2058	A	G	E	18.2965	22.5225	14.0541	Gly374Gly	synonymous_variant	Synonymous_variant
C2067T	2067	C	T	E	0.315457	0	0	Tyr377Tyr	synonymous_variant	Synonymous_variant
C2073T	2073	C	T	E	90.8517	82.8829	91.8919	Ile379Ile	synonymous_variant	Synonymous_variant
G2080A	2080	G	A	E	0.315457	0	0	Val382Ile	missense_variant	Non-synonymous_variant
A2082G	2082	A	G	E	0.946372	0	0	Val382Val	synonymous_variant	Synonymous_variant
G2085A	2085	G	A	E	91.4826	82.8829	92.973	Glu383Glu	synonymous_variant	Synonymous_variant
C2092A	2092	C	A	E	0.315457	0	0	Gln386Lys	missense_variant	Non-synonymous_variant
A2093C	2093	A	C	E	0.315457	0	0	Gln386Pro	missense_variant	Non-synonymous_variant
C2103A	2103	C	A	E	0.315457	0	0	Leu389Leu	synonymous_variant	Synonymous_variant
A2105G	2105	A	G	E	90.5363	81.5315	92.4324	Asn390Ser	missense_variant	Non-synonymous_variant
C2106T	2106	C	T	E	0.315457	0	0.540541	Asn390Asn	synonymous_variant	Synonymous_variant
T2112C	2112	T	C	E	1.26183	1.8018	0.540541	Phe392Phe	synonymous_variant	Synonymous_variant
G2115A	2115	G	A	E	0.315457	0	0	Lys393Lys	synonymous_variant	Synonymous_variant
T2124C	2124	T	C	E	84.2271	77.027	87.5676	Ser396Ser	synonymous_variant	Synonymous_variant
T2127A	2127	T	A	E	1.89274	0.900901	1.08108	Ser397Ser	synonymous_variant	Synonymous_variant
T2127C	2127	T	C	E	0.315457	0	0	Ser397Ser	synonymous_variant	Synonymous_variant
C2130T	2130	C	T	E	85.8044	78.8288	89.1892	Ile398Ile	synonymous_variant	Synonymous_variant
A2135G	2135	A	G	E	0.315457	0	0	Gln400Arg	missense_variant	Non-synonymous_variant
A2136C	2136	A	C	E	0.315457	0	0	Gln400His	missense_variant	Non-synonymous_variant
T2142C	2142	T	C	E	2.52366	1.35135	1.08108	Phe402Phe	synonymous_variant	Synonymous_variant
G2145A	2145	G	A	E	0.315457	0	0	Glu403Glu	synonymous_variant	Synonymous_variant
G2157A	2157	G	A	E	80.7571	73.4234	74.5946	Arg407Arg	synonymous_variant	Synonymous_variant
G2160A	2160	G	A	E	80.1262	72.973	74.5946	Gly408Gly	synonymous_variant	Synonymous_variant
C2175T	2175	C	T	E	37.224	32.4324	36.2162	Ala413Ala	synonymous_variant	Synonymous_variant
T2179C	2179	T	C	E	0	0.45045	1.08108	Leu415Leu	synonymous_variant	Synonymous_variant
A2181G	2181	A	G	E	0.315457	0	0	Leu415Leu	synonymous_variant	Synonymous_variant
C2193T	2193	C	T	E	82.6498	76.5766	83.2432	Ala419Ala	synonymous_variant	Synonymous_variant
T2199C	2199	T	C	E	80.7571	74.7748	80.5405	Asp421Asp	synonymous_variant	Synonymous_variant
T2209C	2209	T	C	E	90.8517	81.5315	91.8919	Leu425Leu	synonymous_variant	Synonymous_variant
G2211A	2211	G	A	E	0.315457	0	0	Leu425Leu	synonymous_variant	Synonymous_variant
A2217G	2217	A	G	E	0.315457	0.45045	0.540541	Gly427Gly	synonymous_variant	Synonymous_variant
G2220A	2220	G	A	E	2.52366	1.8018	0.540541	Val428Val	synonymous_variant	Synonymous_variant
T2221C	2221	T	C	E	0.315457	0	0.540541	Phe429Leu	missense_variant	Non-synonymous_variant
T2223C	2223	T	C	E	86.4353	79.7297	90.2703	Phe429Phe	synonymous_variant	Synonymous_variant
T2241C	2241	T	C	E	15.142	13.964	18.3784	Ala435Ala	synonymous_variant	Synonymous_variant
C2247T	2247	C	T	E	0	0	0.540541	His437His	synonymous_variant	Synonymous_variant
A2250G	2250	A	G	E	0	0	0.540541	Gln438Gln	synonymous_variant	Synonymous_variant
C2253T	2253	C	T	E	3.15457	1.35135	1.08108	Val439Val	synonymous_variant	Synonymous_variant
C2253A	2253	C	A	E	0.315457	0	0	Val439Val	synonymous_variant	Synonymous_variant
T2256C	2256	T	C	E	0.630915	0	0	Phe440Phe	synonymous_variant	Synonymous_variant
A2262T	2262	A	T	E	1.26183	1.35135	0.540541	Ala442Ala	synonymous_variant	Synonymous_variant
A2262G	2262	A	G	E	0	0.45045	0	Ala442Ala	synonymous_variant	Synonymous_variant
A2263G	2263	A	G	E	0.630915	0	0	Ile443Val	missense_variant	Non-synonymous_variant
C2265T	2265	C	T	E	0.630915	0.45045	0	Ile443Ile	synonymous_variant	Synonymous_variant
T2268C	2268	T	C	E	0.315457	0	0.540541	Tyr444Tyr	synonymous_variant	Synonymous_variant
A2271G	2271	A	G	E	99.3691	100	100	Gly445Gly	synonymous_variant	Synonymous_variant
C2277T	2277	C	T	E	0	0.45045	0.540541	Ala447Ala	synonymous_variant	Synonymous_variant
G2282A	2282	G	A	E	0	0.45045	0	Ser449Asn	missense_variant	Non-synonymous_variant
T2289G	2289	T	G	E	3.47003	1.8018	2.7027	Val451Val	synonymous_variant	Synonymous_variant
T2289C	2289	T	C	E	2.83912	1.35135	1.08108	Val451Val	synonymous_variant	Synonymous_variant
A2292G	2292	A	G	E	0.315457	0	0	Ser452Ser	synonymous_variant	Synonymous_variant
T2298C	2298	T	C	E	0	0.45045	0	Thr454Thr	synonymous_variant	Synonymous_variant
T2312C	2312	T	C	E	0.315457	0	0	Ile459Thr	missense_variant	Non-synonymous_variant
A2316G	2316	A	G	E	0.315457	0	0	Gly460Gly	synonymous_variant	Synonymous_variant
C2319T	2319	C	T	E	5.99369	3.15315	3.78378	Val461Val	synonymous_variant	Synonymous_variant
A2320G	2320	A	G	E	99.3691	100	100	Ile462Val	missense_variant	Non-synonymous_variant
T2322C	2322	T	C	E	99.3691	100	99.4595	Ile462Ile	synonymous_variant	Synonymous_variant
C2325T	2325	C	T	E	1.57729	0.45045	0	Ile463Ile	synonymous_variant	Synonymous_variant
C2349T	2349	C	T	E	76.0252	84.2342	76.7568	Arg471Arg	synonymous_variant	Synonymous_variant
C2352T	2352	C	T	E	0.315457	0	0	Ser472Ser	synonymous_variant	Synonymous_variant
C2355T	2355	C	T	E	74.7634	82.4324	76.2162	Thr473Thr	synonymous_variant	Synonymous_variant
T2356C	2356	T	C	E	0	0.45045	0	Ser474Pro	missense_variant	Non-synonymous_variant
G2361C	2361	G	C	E	1.89274	0.900901	0.540541	Leu475Leu	synonymous_variant	Synonymous_variant
G2361A	2361	G	A	E	1.26183	0	0	Leu475Leu	synonymous_variant	Synonymous_variant
T2364A	2364	T	A	E	0.315457	0	0	Ser476Ser	synonymous_variant	Synonymous_variant
A2368T	2368	A	T	E	91.1672	92.7928	87.027	Thr478Ser	missense_variant	Non-synonymous_variant
A2370G	2370	A	G	E	3.15457	0.900901	0.540541	Thr478Thr	synonymous_variant	Synonymous_variant
C2371T	2371	C	T	E	1.26183	0	0	Leu479Leu	synonymous_variant	Synonymous_variant
A2373T	2373	A	T	E	0	0.45045	0	Leu479Leu	synonymous_variant	Synonymous_variant
A2376G	2376	A	G	E	2.2082	1.35135	1.08108	Val480Val	synonymous_variant	Synonymous_variant
G2379A	2379	G	A	E	96.53	95.9459	96.7568	Leu481Leu	synonymous_variant	Synonymous_variant
G2382A	2382	G	A	E	0	0.45045	0.540541	Val482Val	synonymous_variant	Synonymous_variant
A2386G	2386	A	G	E	93.3754	96.3964	96.7568	Ile484Val	missense_variant	Non-synonymous_variant
T2388C	2388	T	C	E	95.2681	96.3964	99.4595	Ile484Ile	synonymous_variant	Synonymous_variant
G2391A	2391	G	A	E	1.89274	0.900901	0.540541	Val485Val	synonymous_variant	Synonymous_variant
A2394G	2394	A	G	E	0.315457	0	0	Thr486Thr	synonymous_variant	Synonymous_variant
C2395T	2395	C	T	E	95.5836	95.4955	98.3784	Leu487Leu	synonymous_variant	Synonymous_variant
G2397A	2397	G	A	E	0.946372	0	0	Leu487Leu	synonymous_variant	Synonymous_variant
T2400C	2400	T	C	E	1.57729	0.900901	0.540541	Tyr488Tyr	synonymous_variant	Synonymous_variant
T2401C	2401	T	C	E	1.57729	0.900901	0.540541	Leu489Leu	synonymous_variant	Synonymous_variant
A2406G	2406	A	G	E	0.315457	0	0	Gly490Gly	synonymous_variant	Synonymous_variant
C2409T	2409	C	T	E	96.53	100	100	Val491Val	synonymous_variant	Synonymous_variant
A2410G	2410	A	G	E	0	0.45045	0	Met492Val	missense_variant	Non-synonymous_variant
G2418A	2418	G	A	E	0	0	0.540541	Gln494Gln	synonymous_variant	Synonymous_variant
C2421T	2421	C	T	E	3.78549	2.7027	3.78378	Ala495Ala	splice_region_variant&synonymous_variant	Synonymous_variant
T2424C	2424	T	C	NS1	0.315457	0.900901	0.540541	Asp1Asp	synonymous_variant	Synonymous_variant
T2430C	2430	T	C	NS1	0.315457	0	0.540541	Gly3Gly	synonymous_variant	Synonymous_variant
C2433T	2433	C	T	NS1	5.36278	2.7027	3.78378	Cys4Cys	synonymous_variant	Synonymous_variant
C2442T	2442	C	T	NS1	6.62461	2.7027	3.78378	Ser7Ser	synonymous_variant	Synonymous_variant
C2451T	2451	C	T	NS1	0.630915	0	0	Asn10Asn	synonymous_variant	Synonymous_variant
A2454G	2454	A	G	NS1	0	0	0.540541	Lys11Lys	synonymous_variant	Synonymous_variant
C2458T	2458	C	T	NS1	0	0	0.540541	Leu13Leu	synonymous_variant	Synonymous_variant
G2460A	2460	G	A	NS1	0.630915	0	0	Leu13Leu	synonymous_variant	Synonymous_variant
T2478C	2478	T	C	NS1	0.315457	0.45045	0	Ile19Ile	synonymous_variant	Synonymous_variant
C2481T	2481	C	T	NS1	16.7192	13.964	20	Phe20Phe	synonymous_variant	Synonymous_variant
C2493T	2493	C	T	NS1	3.78549	0.900901	1.08108	Asn24Asn	synonymous_variant	Synonymous_variant
G2496A	2496	G	A	NS1	2.52366	0.900901	1.08108	Val25Val	synonymous_variant	Synonymous_variant
C2499T	2499	C	T	NS1	2.52366	5.40541	3.24324	His26His	synonymous_variant	Synonymous_variant
A2502G	2502	A	G	NS1	0	0.45045	0	Thr27Thr	synonymous_variant	Synonymous_variant
G2520A	2520	G	A	NS1	99.3691	100	100	Lys33Lys	synonymous_variant	Synonymous_variant
A2529C	2529	A	C	NS1	0.315457	0	0	Pro36Pro	synonymous_variant	Synonymous_variant
C2535T	2535	C	T	NS1	2.2082	3.15315	0.540541	Ser38Ser	synonymous_variant	Synonymous_variant
T2538C	2538	T	C	NS1	3.15457	1.35135	1.08108	Pro39Pro	synonymous_variant	Synonymous_variant
T2539G	2539	T	G	NS1	0.630915	0.45045	0	Ser40Ala	missense_variant	Non-synonymous_variant
A2544G	2544	A	G	NS1	94.3218	97.7477	96.7568	Lys41Lys	synonymous_variant	Synonymous_variant
A2547G	2547	A	G	NS1	97.4763	99.0991	99.4595	Leu42Leu	synonymous_variant	Synonymous_variant
T2550C	2550	T	C	NS1	0.315457	0	0	Ala43Ala	synonymous_variant	Synonymous_variant
T2556C	2556	T	C	NS1	2.2082	0.45045	0	Ala45Ala	synonymous_variant	Synonymous_variant
C2559T	2559	C	T	NS1	0	0.45045	0.540541	Ile46Ile	synonymous_variant	Synonymous_variant
G2562A	2562	G	A	NS1	1.26183	0	0	Gln47Gln	synonymous_variant	Synonymous_variant
A2565G	2565	A	G	NS1	88.6435	84.6847	91.3514	Lys48Lys	synonymous_variant	Synonymous_variant
C2568T	2568	C	T	NS1	88.0126	84.2342	90.2703	Ala49Ala	synonymous_variant	Synonymous_variant
C2569T	2569	C	T	NS1	0.946372	0	0	His50Tyr	missense_variant	Non-synonymous_variant
G2577A	2577	G	A	NS1	85.489	82.8829	89.7297	Glu52Glu	synonymous_variant	Synonymous_variant
C2592T	2592	C	T	NS1	0.315457	0	0	Ile57Ile	synonymous_variant	Synonymous_variant
C2595T	2595	C	T	NS1	0	0	1.08108	Arg58Arg	synonymous_variant	Synonymous_variant
T2600C	2600	T	C	NS1	0	0.45045	0.540541	Val60Ala	missense_variant	Non-synonymous_variant
A2601G	2601	A	G	NS1	0.315457	0	0	Val60Val	synonymous_variant	Synonymous_variant
A2604G	2604	A	G	NS1	0	0	0.540541	Thr61Thr	synonymous_variant	Synonymous_variant
C2608T	2608	C	T	NS1	0.630915	0	0	Leu63Leu	synonymous_variant	Synonymous_variant
G2610A	2610	G	A	NS1	1.89274	1.8018	1.08108	Leu63Leu	synonymous_variant	Synonymous_variant
G2613A	2613	G	A	NS1	0	0.45045	0	Glu64Glu	synonymous_variant	Synonymous_variant
G2619A	2619	G	A	NS1	3.15457	1.8018	1.08108	Leu66Leu	synonymous_variant	Synonymous_variant
A2631G	2631	A	G	NS1	0.315457	0	0	Gln70Gln	synonymous_variant	Synonymous_variant
A2640C	2640	A	C	NS1	2.2082	1.8018	1.08108	Pro73Pro	synonymous_variant	Synonymous_variant
T2644C	2644	T	C	NS1	77.2871	67.1171	80.5405	Leu75Leu	synonymous_variant	Synonymous_variant
G2646A	2646	G	A	NS1	4.10095	1.8018	2.7027	Leu75Leu	synonymous_variant	Synonymous_variant
T2649C	2649	T	C	NS1	2.2082	0.45045	0.540541	Asn76Asn	synonymous_variant	Synonymous_variant
C2650T	2650	C	T	NS1	0.315457	0	0.540541	His77Tyr	missense_variant	Non-synonymous_variant
T2655C	2655	T	C	NS1	1.89274	2.7027	1.62162	Ile78Ile	synonymous_variant	Synonymous_variant
T2659A	2659	T	A	NS1	72.8707	65.3153	77.2973	Ser80Thr	missense_variant	Non-synonymous_variant
A2664G	2664	A	G	NS1	0.315457	0	0	Glu81Glu	synonymous_variant	Synonymous_variant
T2667C	2667	T	C	NS1	0.315457	0	0.540541	Asn82Asn	synonymous_variant	Synonymous_variant
G2670A	2670	G	A	NS1	0.315457	0	0	Glu83Glu	synonymous_variant	Synonymous_variant
G2671A	2671	G	A	NS1	0.630915	0.45045	0.540541	Val84Met	missense_variant	Non-synonymous_variant
T2672C	2672	T	C	NS1	0.946372	0.45045	1.08108	Val84Ala	missense_variant	Non-synonymous_variant
G2673A	2673	G	A	NS1	80.7571	68.9189	79.4595	Val84Val	synonymous_variant	Synonymous_variant
G2676A	2676	G	A	NS1	0.946372	0	0	Lys85Lys	synonymous_variant	Synonymous_variant
A2679G	2679	A	G	NS1	6.94006	4.05405	4.86486	Leu86Leu	synonymous_variant	Synonymous_variant
T2682C	2682	T	C	NS1	51.4196	44.1441	56.2162	Thr87Thr	synonymous_variant	Synonymous_variant
T2682A	2682	T	A	NS1	0.630915	0	0	Thr87Thr	synonymous_variant	Synonymous_variant
T2685C	2685	T	C	NS1	75.7098	65.3153	75.1351	Ile88Ile	synonymous_variant	Synonymous_variant
C2690T	2690	C	T	NS1	0	0	0.540541	Thr90Ile	missense_variant	Non-synonymous_variant
C2697T	2697	C	T	NS1	0	0.45045	0.540541	Asp92Asp	synonymous_variant	Synonymous_variant
C2700T	2700	C	T	NS1	77.6025	65.3153	78.9189	Ile93Ile	synonymous_variant	Synonymous_variant
A2703G	2703	A	G	NS1	0.946372	0.45045	0	Lys94Lys	synonymous_variant	Synonymous_variant
A2706T	2706	A	T	NS1	2.2082	1.8018	1.08108	Gly95Gly	synonymous_variant	Synonymous_variant
A2707G	2707	A	G	NS1	0.630915	0.45045	0	Ile96Val	missense_variant	Non-synonymous_variant
T2730C	2730	T	C	NS1	86.7508	75.6757	81.0811	Ser103Ser	synonymous_variant	Synonymous_variant
T2730G	2730	T	G	NS1	0	0	0.540541	Ser103Ser	synonymous_variant	Synonymous_variant
C2731T	2731	C	T	NS1	0.315457	0	0.540541	Leu104Leu	synonymous_variant	Synonymous_variant
G2733A	2733	G	A	NS1	0.630915	0.45045	0	Leu104Leu	synonymous_variant	Synonymous_variant
T2739C	2739	T	C	NS1	0.630915	0	0	Pro106Pro	synonymous_variant	Synonymous_variant
G2742A	2742	G	A	NS1	74.7634	73.4234	73.5135	Gln107Gln	synonymous_variant	Synonymous_variant
C2745T	2745	C	T	NS1	56.7823	54.5045	60	Pro108Pro	synonymous_variant	Synonymous_variant
A2746G	2746	A	G	NS1	0	0	0.540541	Thr109Ala	missense_variant	Non-synonymous_variant
C2752T	2752	C	T	NS1	0	0.45045	0	Leu111Leu	synonymous_variant	Synonymous_variant
G2757A	2757	G	A	NS1	0.630915	0.45045	1.62162	Lys112Lys	synonymous_variant	Synonymous_variant
T2760C	2760	T	C	NS1	73.1861	73.4234	73.5135	Tyr113Tyr	synonymous_variant	Synonymous_variant
A2763T	2763	A	T	NS1	72.5552	72.973	73.5135	Ser114Ser	synonymous_variant	Synonymous_variant
A2763C	2763	A	C	NS1	0	0.45045	0	Ser114Ser	synonymous_variant	Synonymous_variant
A2769G	2769	A	G	NS1	0	0	0.540541	Lys116Lys	synonymous_variant	Synonymous_variant
A2770G	2770	A	G	NS1	72.5552	73.4234	73.5135	Thr117Ala	missense_variant	Non-synonymous_variant
A2772G	2772	A	G	NS1	2.83912	1.8018	1.08108	Thr117Thr	synonymous_variant	Synonymous_variant
C2778A	2778	C	A	NS1	0	0.45045	0.540541	Gly119Gly	synonymous_variant	Synonymous_variant
A2784G	2784	A	G	NS1	76.6562	75.2252	75.6757	Ala121Ala	synonymous_variant	Synonymous_variant
A2786G	2786	A	G	NS1	0.315457	0	0	Lys122Arg	missense_variant	Non-synonymous_variant
C2791T	2791	C	T	NS1	0.315457	0	0	Leu124Phe	missense_variant	Non-synonymous_variant
T2796C	2796	T	C	NS1	74.1325	72.0721	74.0541	Ser125Ser	synonymous_variant	Synonymous_variant
G2802C	2802	G	C	NS1	1.89274	2.7027	1.08108	Glu127Asp	missense_variant	Non-synonymous_variant
GT2802GCT	2802	GT	GCT	NS1	0.946372	0	0	Ser128fs	frameshift_variant	Non-synonymous_variant
GT2802G	2802	GT	G	NS1	0.315457	0	0	Ser128fs	frameshift_variant	Non-synonymous_variant
G2802A	2802	G	A	NS1	0	0	0.540541	Glu127Glu	synonymous_variant	Synonymous_variant
T2803C	2803	T	C	NS1	72.8707	72.0721	74.0541	Ser128Pro	missense_variant	Non-synonymous_variant
C2804T	2804	C	T	NS1	69.7161	68.9189	72.4324	Ser128Phe	missense_variant	Non-synonymous_variant
CT2804C	2804	CT	C	NS1	0.946372	0	0	His129fs	frameshift_variant	Non-synonymous_variant
T2805TG	2805	T	TG	NS1	0.315457	0	0	His129fs	frameshift_variant	Non-synonymous_variant
T2808C	2808	T	C	NS1	3.15457	0.900901	2.16216	His129His	synonymous_variant	Synonymous_variant
G2814C	2814	G	C	NS1	82.0189	81.5315	88.1081	Gln131His	missense_variant	Non-synonymous_variant
G2814T	2814	G	T	NS1	3.78549	1.35135	2.16216	Gln131His	missense_variant	Non-synonymous_variant
C2817T	2817	C	T	NS1	2.2082	3.15315	1.08108	Thr132Thr	synonymous_variant	Synonymous_variant
T2820C	2820	T	C	NS1	0	0	0.540541	Phe133Phe	synonymous_variant	Synonymous_variant
T2826A	2826	T	A	NS1	1.57729	1.35135	1.62162	Ile135Ile	synonymous_variant	Synonymous_variant
C2832T	2832	C	T	NS1	0	0.45045	0	Gly137Gly	synonymous_variant	Synonymous_variant
C2835T	2835	C	T	NS1	0.315457	0.45045	0	Pro138Pro	synonymous_variant	Synonymous_variant
A2844G	2844	A	G	NS1	0.630915	0	0	Ala141Ala	synonymous_variant	Synonymous_variant
C2850T	2850	C	T	NS1	70.6625	72.0721	75.1351	Cys143Cys	synonymous_variant	Synonymous_variant
C2856T	2856	C	T	NS1	64.6688	68.018	69.7297	Asn145Asn	synonymous_variant	Synonymous_variant
C2858T	2858	C	T	NS1	0	0.45045	0	Thr146Ile	missense_variant	Non-synonymous_variant
T2862C	2862	T	C	NS1	3.78549	4.05405	2.16216	Asn147Asn	synonymous_variant	Synonymous_variant
T2868C	2868	T	C	NS1	1.26183	0.45045	1.62162	Ala149Ala	synonymous_variant	Synonymous_variant
T2874C	2874	T	C	NS1	68.4543	70.2703	72.973	Asn151Asn	synonymous_variant	Synonymous_variant
G2877A	2877	G	A	NS1	68.4543	70.2703	72.973	Ser152Ser	synonymous_variant	Synonymous_variant
T2878C	2878	T	C	NS1	68.1388	70.2703	72.973	Leu153Leu	synonymous_variant	Synonymous_variant
G2880A	2880	G	A	NS1	68.4543	70.2703	72.973	Leu153Leu	synonymous_variant	Synonymous_variant
G2881C	2881	G	C	NS1	0	0	0.540541	Glu154Gln	missense_variant	Non-synonymous_variant
A2883G	2883	A	G	NS1	65.6151	67.1171	70.8108	Glu154Glu	synonymous_variant	Synonymous_variant
C2892T	2892	C	T	NS1	0.315457	0	0	Asp157Asp	synonymous_variant	Synonymous_variant
T2895C	2895	T	C	NS1	0.315457	0.45045	0.540541	Tyr158Tyr	synonymous_variant	Synonymous_variant
C2898T	2898	C	T	NS1	0.315457	0	0	Gly159Gly	synonymous_variant	Synonymous_variant
T2901C	2901	T	C	NS1	0	0.45045	0	Phe160Phe	synonymous_variant	Synonymous_variant
A2904G	2904	A	G	NS1	3.47003	2.7027	1.62162	Gly161Gly	synonymous_variant	Synonymous_variant
A2907G	2907	A	G	NS1	1.89274	2.7027	0.540541	Val162Val	synonymous_variant	Synonymous_variant
C2910T	2910	C	T	NS1	0.946372	0.45045	0	Phe163Phe	synonymous_variant	Synonymous_variant
C2913T	2913	C	T	NS1	0.630915	0.45045	0.540541	Thr164Thr	synonymous_variant	Synonymous_variant
C2916T	2916	C	T	NS1	64.9842	66.2162	68.6486	Thr165Thr	synonymous_variant	Synonymous_variant
T2919C	2919	T	C	NS1	68.4543	70.2703	72.973	Asn166Asn	synonymous_variant	Synonymous_variant
A2928G	2928	A	G	NS1	68.7697	70.2703	72.4324	Leu169Leu	synonymous_variant	Synonymous_variant
A2930G	2930	A	G	NS1	0.946372	0.45045	1.08108	Lys170Arg	missense_variant	Non-synonymous_variant
A2931G	2931	A	G	NS1	3.15457	2.7027	1.62162	Lys170Lys	synonymous_variant	Synonymous_variant
T2932A	2932	T	A	NS1	0	0.45045	0.540541	Leu171Met	missense_variant	Non-synonymous_variant
A2940G	2940	A	G	NS1	0	0.45045	0	Glu173Glu	synonymous_variant	Synonymous_variant
A2942G	2942	A	G	NS1	68.4543	69.8198	72.973	Lys174Arg	missense_variant	Non-synonymous_variant
A2943G	2943	A	G	NS1	68.4543	70.2703	72.973	Lys174Lys	synonymous_variant	Synonymous_variant
G2946A	2946	G	A	NS1	0.630915	0.45045	0	Gln175Gln	synonymous_variant	Synonymous_variant
A2952G	2952	A	G	NS1	4.4164	3.15315	1.62162	Val177Val	synonymous_variant	Synonymous_variant
T2954C	2954	T	C	NS1	64.6688	67.1171	70.2703	Phe178Tyr	missense_variant	Non-synonymous_variant
T2954A	2954	T	A	NS1	0	0.45045	0.540541	Phe178Ser	missense_variant	Non-synonymous_variant
C2955T	2955	C	T	NS1	68.4543	68.9189	70.8108	Phe178Phe	synonymous_variant	Synonymous_variant
C2958T	2958	C	T	NS1	66.2461	67.5676	72.4324	Cys179Cys	synonymous_variant	Synonymous_variant
A2967G	2967	A	G	NS1	3.15457	3.15315	0.540541	Lys182Lys	synonymous_variant	Synonymous_variant
A2976G	2976	A	G	NS1	0.946372	0.900901	0	Ser185Ser	synonymous_variant	Synonymous_variant
G2979A	2979	G	A	NS1	76.3407	71.6216	84.8649	Ala186Ala	synonymous_variant	Synonymous_variant
G2979T	2979	G	T	NS1	0.315457	0	0	Ala186Ala	synonymous_variant	Synonymous_variant
C2981T	2981	C	T	NS1	0	0.45045	0	Ala187Val	missense_variant	Non-synonymous_variant
A2983G	2983	A	G	NS1	0.946372	0.900901	0	Ile188Val	missense_variant	Non-synonymous_variant
C3003T	3003	C	T	NS1	0.315457	0.900901	1.08108	Val194Val	synonymous_variant	Synonymous_variant
T3006C	3006	T	C	NS1	84.2271	85.5856	91.8919	His195His	synonymous_variant	Synonymous_variant
T3012C	3012	T	C	NS1	13.8801	16.6667	10.2703	Asp197Asp	synonymous_variant	Synonymous_variant
T3018C	3018	T	C	NS1	1.26183	1.35135	1.08108	Gly199Gly	synonymous_variant	Synonymous_variant
A3027G	3027	A	G	NS1	0.630915	0	0	Ile202Met	missense_variant	Non-synonymous_variant
T3033C	3033	T	C	NS1	98.1073	97.2973	98.9189	Ser204Ser	synonymous_variant	Synonymous_variant
G3034A	3034	G	A	NS1	0.315457	0	0.540541	Ala205Thr	missense_variant	Non-synonymous_variant
A3036G	3036	A	G	NS1	0.630915	0	0	Ala205Ala	synonymous_variant	Synonymous_variant
C3037T	3037	C	T	NS1	0	0.45045	0	Leu206Phe	missense_variant	Non-synonymous_variant
C3039T	3039	C	T	NS1	5.36278	2.7027	3.24324	Leu206Leu	synonymous_variant	Synonymous_variant
T3042C	3042	T	C	NS1	2.2082	0.900901	3.24324	Asn207Asn	synonymous_variant	Synonymous_variant
C3045T	3045	C	T	NS1	0.946372	0	0	Asp208Asp	synonymous_variant	Synonymous_variant
G3054A	3054	G	A	NS1	0	0.45045	0	Lys211Lys	synonymous_variant	Synonymous_variant
A3057T	3057	A	T	NS1	91.4826	93.6937	97.2973	Ile212Ile	synonymous_variant	Synonymous_variant
A3057C	3057	A	C	NS1	0.315457	0	0	Ile212Ile	synonymous_variant	Synonymous_variant
G3060A	3060	G	A	NS1	10.0946	7.20721	4.86486	Glu213Glu	synonymous_variant	Synonymous_variant
A3063G	3063	A	G	NS1	1.89274	0.900901	1.08108	Lys214Lys	synonymous_variant	Synonymous_variant
C3066T	3066	C	T	NS1	1.26183	0.900901	1.08108	Ala215Ala	synonymous_variant	Synonymous_variant
C3066A	3066	C	A	NS1	0.315457	0.45045	0	Ala215Ala	synonymous_variant	Synonymous_variant
T3069C	3069	T	C	NS1	77.918	80.1802	77.8378	Ser216Ser	synonymous_variant	Synonymous_variant
C3072T	3072	C	T	NS1	80.4416	82.4324	78.9189	Phe217Phe	synonymous_variant	Synonymous_variant
T3075C	3075	T	C	NS1	1.26183	0	0	Ile218Ile	synonymous_variant	Synonymous_variant
T3081C	3081	T	C	NS1	2.2082	1.8018	1.08108	Val220Val	synonymous_variant	Synonymous_variant
A3086G	3086	A	G	NS1	81.7035	81.982	78.9189	Asn222Ser	missense_variant	Non-synonymous_variant
A3086AG	3086	A	AG	NS1	0	0	0.540541	Asn222fs	frameshift_variant	Non-synonymous_variant
C3087T	3087	C	T	NS1	1.26183	1.35135	1.08108	Asn222Asn	synonymous_variant	Synonymous_variant
C3091T	3091	C	T	NS1	0.315457	0.45045	0	His224Tyr	missense_variant	Non-synonymous_variant
A3099T	3099	A	T	NS1	0	0.45045	0.540541	Pro226Pro	synonymous_variant	Synonymous_variant
A3102G	3102	A	G	NS1	76.9716	76.1261	74.5946	Lys227Lys	synonymous_variant	Synonymous_variant
T3103C	3103	T	C	NS1	0.315457	0	0	Ser228Pro	missense_variant	Non-synonymous_variant
C3108T	3108	C	T	NS1	0.315457	0	0	His229His	synonymous_variant	Synonymous_variant
C3111T	3111	C	T	NS1	79.8107	77.4775	76.7568	Thr230Thr	synonymous_variant	Synonymous_variant
C3120T	3120	C	T	NS1	89.5899	86.9369	92.4324	Ser233Ser	synonymous_variant	Synonymous_variant
C3130T	3130	C	T	NS1	0.315457	0	0.540541	Leu237Leu	synonymous_variant	Synonymous_variant
A3132G	3132	A	G	NS1	0.315457	0	0	Leu237Leu	synonymous_variant	Synonymous_variant
A3135G	3135	A	G	NS1	2.2082	1.8018	2.7027	Glu238Glu	synonymous_variant	Synonymous_variant
G3156A	3156	G	A	NS1	0	0.45045	0	Lys245Lys	synonymous_variant	Synonymous_variant
C3160T	3160	C	T	NS1	79.8107	77.9279	75.6757	Leu247Phe	missense_variant	Non-synonymous_variant
C3162T	3162	C	T	NS1	79.8107	77.9279	75.6757	Leu247Leu	synonymous_variant	Synonymous_variant
T3165A	3165	T	A	NS1	76.9716	76.5766	74.5946	Ala248Ala	synonymous_variant	Synonymous_variant
A3168G	3168	A	G	NS1	74.1325	74.7748	71.3514	Gly249Gly	synonymous_variant	Synonymous_variant
G3174A	3174	G	A	NS1	2.2082	0.900901	1.08108	Val251Val	synonymous_variant	Synonymous_variant
T3177A	3177	T	A	NS1	79.1798	77.4775	75.6757	Ser252Ser	synonymous_variant	Synonymous_variant
A3180G	3180	A	G	NS1	0.315457	0	1.08108	Gln253Gln	synonymous_variant	Synonymous_variant
C3183T	3183	C	T	NS1	2.2082	0.900901	0.540541	His254His	synonymous_variant	Synonymous_variant
C3186T	3186	C	T	NS1	15.7729	13.964	12.4324	Asn255Asn	synonymous_variant	Synonymous_variant
T3189C	3189	T	C	NS1	79.1798	77.4775	75.1351	Tyr256Tyr	synonymous_variant	Synonymous_variant
C3194T	3194	C	T	NS1	0.315457	0	0	Pro258Leu	missense_variant	Non-synonymous_variant
C3201T	3201	C	T	NS1	79.1798	77.4775	75.6757	Tyr260Tyr	synonymous_variant	Synonymous_variant
T3204C	3204	T	C	NS1	2.52366	0.900901	1.62162	His261His	synonymous_variant	Synonymous_variant
A3210G	3210	A	G	NS1	0.630915	0	0	Gln263Gln	synonymous_variant	Synonymous_variant
T3212C	3212	T	C	NS1	79.1798	77.4775	75.6757	Ile264Thr	missense_variant	Non-synonymous_variant
A3213G	3213	A	G	NS1	79.1798	77.4775	75.6757	Ile264Met	missense_variant	Non-synonymous_variant
A3214G	3214	A	G	NS1	79.1798	77.4775	75.6757	Thr265Ala	missense_variant	Non-synonymous_variant
A3222C	3222	A	C	NS1	78.2334	76.5766	75.1351	Pro267Pro	synonymous_variant	Synonymous_variant
A3222T	3222	A	T	NS1	0.315457	0.900901	0.540541	Pro267Pro	synonymous_variant	Synonymous_variant
T3234C	3234	T	C	NS1	79.1798	77.4775	75.6757	Gly271Gly	synonymous_variant	Synonymous_variant
A3236G	3236	A	G	NS1	71.9243	72.0721	71.3514	Lys272Arg	missense_variant	Non-synonymous_variant
G3237A	3237	G	A	NS1	76.0252	76.1261	72.4324	Lys272Lys	synonymous_variant	Synonymous_variant
G3243A	3243	G	A	NS1	0	0	0.540541	Glu274Glu	synonymous_variant	Synonymous_variant
C3249T	3249	C	T	NS1	5.04732	4.05405	4.32432	Asp276Asp	synonymous_variant	Synonymous_variant
T3252C	3252	T	C	NS1	0.315457	0	0	Phe277Phe	synonymous_variant	Synonymous_variant
G3253A	3253	G	A	NS1	1.89274	1.35135	2.7027	Asp278Asn	missense_variant	Non-synonymous_variant
A3279G	3279	A	G	NS1	78.5489	77.027	75.1351	Val286Val	synonymous_variant	Synonymous_variant
G3282A	3282	G	A	NS1	0.315457	0	0	Val287Val	synonymous_variant	Synonymous_variant
G3288A	3288	G	A	NS1	72.5552	73.4234	70.2703	Glu289Glu	synonymous_variant	Synonymous_variant
C3294T	3294	C	T	NS1	79.8107	78.3784	75.1351	Cys291Cys	synonymous_variant	Synonymous_variant
T3300C	3300	T	C	NS1	0.315457	0.45045	0.540541	Asn293Asn	synonymous_variant	Synonymous_variant
A3303G	3303	A	G	NS1	2.83912	5.40541	2.7027	Arg294Arg	synonymous_variant	Synonymous_variant
C3309T	3309	C	T	NS1	1.57729	1.35135	1.62162	Pro296Pro	synonymous_variant	Synonymous_variant
T3312C	3312	T	C	NS1	76.6562	82.4324	76.2162	Ser297Ser	synonymous_variant	Synonymous_variant
T3313C	3313	T	C	NS1	1.89274	0.900901	1.08108	Leu298Leu	synonymous_variant	Synonymous_variant
G3315A	3315	G	A	NS1	82.6498	84.6847	79.4595	Leu298Leu	synonymous_variant	Synonymous_variant
C3324T	3324	C	T	NS1	95.2681	96.8468	97.8378	Thr301Thr	synonymous_variant	Synonymous_variant
T3327C	3327	T	C	NS1	1.89274	1.35135	1.08108	Thr302Thr	synonymous_variant	Synonymous_variant
C3330T	3330	C	T	NS1	95.2681	96.3964	97.2973	Ala303Ala	synonymous_variant	Synonymous_variant
C3357T	3357	C	T	NS1	1.26183	0.45045	1.08108	Cys312Cys	synonymous_variant	Synonymous_variant
T3366C	3366	T	C	NS1	1.89274	0.45045	0.540541	Ser315Ser	synonymous_variant	Synonymous_variant
T3373C	3373	T	C	NS1	0.630915	0.900901	0.540541	Leu318Leu	synonymous_variant	Synonymous_variant
A3375G	3375	A	G	NS1	0.946372	0.45045	0.540541	Leu318Leu	synonymous_variant	Synonymous_variant
G3381A	3381	G	A	NS1	4.4164	2.7027	2.7027	Pro320Pro	synonymous_variant	Synonymous_variant
A3387G	3387	A	G	NS1	92.1136	94.1441	96.7568	Arg322Arg	synonymous_variant	Synonymous_variant
C3390T	3390	C	T	NS1	0.315457	0	0	Tyr323Tyr	synonymous_variant	Synonymous_variant
G3392A	3392	G	A	NS1	1.57729	1.35135	0.540541	Arg324Lys	missense_variant	Non-synonymous_variant
T3396A	3396	T	A	NS1	0.315457	0	0.540541	Gly325Gly	synonymous_variant	Synonymous_variant
G3399A	3399	G	A	NS1	0	0.45045	0	Glu326Glu	synonymous_variant	Synonymous_variant
G3405A	3405	G	A	NS1	92.429	94.5946	96.7568	Gly328Gly	synonymous_variant	Synonymous_variant
C3408T	3408	C	T	NS1	0.630915	0	0	Cys329Cys	synonymous_variant	Synonymous_variant
C3414T	3414	C	T	NS1	78.2334	82.4324	81.6216	Tyr331Tyr	synonymous_variant	Synonymous_variant
G3417A	3417	G	A	NS1	79.8107	83.3333	82.1622	Gly332Gly	synonymous_variant	Synonymous_variant
C3426T	3426	C	T	NS1	0.946372	1.35135	0.540541	Ile335Ile	synonymous_variant	Synonymous_variant
A3432C	3432	A	C	NS1	1.89274	0.900901	1.08108	Pro337Pro	synonymous_variant	Synonymous_variant
G3438A	3438	G	A	NS1	86.1199	89.1892	88.1081	Lys339Lys	synonymous_variant	Synonymous_variant
G3450A	3450	G	A	NS1	0	0	0.540541	Glu343Glu	synonymous_variant	Synonymous_variant
T3453C	3453	T	C	NS1	75.0789	79.7297	75.6757	Asn344Asn	synonymous_variant	Synonymous_variant
T3454C	3454	T	C	NS1	0.946372	0	0	Leu345Leu	synonymous_variant	Synonymous_variant
C3459T	3459	C	T	NS1	1.26183	1.35135	1.62162	Val346Val	synonymous_variant	Synonymous_variant
C3465T	3465	C	T	NS1	79.4953	81.0811	77.8378	Ser348Ser	synonymous_variant	Synonymous_variant
T3477C	3477	T	C	NS1	78.2334	81.0811	77.8378	Ala1127Ala	splice_region_variant&synonymous_variant	Synonymous_variant
A3480G	3480	A	G	NS2A	0	0.45045	0	Gly1Gly	synonymous_variant	Synonymous_variant
T3483C	3483	T	C	NS2A	0.630915	0.45045	0.540541	His2His	synonymous_variant	Synonymous_variant
G3485C	3485	G	C	NS2A	0.315457	0	0	Gly3Ala	missense_variant	Non-synonymous_variant
G3486A	3486	G	A	NS2A	78.2334	81.0811	77.8378	Gly3Gly	synonymous_variant	Synonymous_variant
G3489A	3489	G	A	NS2A	0.315457	0	0	Gln4Gln	synonymous_variant	Synonymous_variant
G3490A	3490	G	A	NS2A	78.2334	81.0811	77.8378	Val5Ile	missense_variant	Non-synonymous_variant
C3492T	3492	C	T	NS2A	75.3943	79.2793	75.6757	Val5Val	synonymous_variant	Synonymous_variant
T3501C	3501	T	C	NS2A	92.429	90.0901	92.4324	Phe8Phe	synonymous_variant	Synonymous_variant
A3504C	3504	A	C	NS2A	0.315457	0	0	Ser9Ser	synonymous_variant	Synonymous_variant
C3505T	3505	C	T	NS2A	1.26183	1.35135	1.08108	Leu10Leu	synonymous_variant	Synonymous_variant
A3507G	3507	A	G	NS2A	0	0.45045	0.540541	Leu10Leu	synonymous_variant	Synonymous_variant
A3510G	3510	A	G	NS2A	0.946372	0.900901	0.540541	Gly11Gly	synonymous_variant	Synonymous_variant
T3512C	3512	T	C	NS2A	0.946372	1.35135	0	Val12Ala	missense_variant	Non-synonymous_variant
G3516A	3516	G	A	NS2A	0	0	0.540541	Leu13Leu	synonymous_variant	Synonymous_variant
A3525T	3525	A	T	NS2A	0.315457	0	0	Ala16Ala	synonymous_variant	Synonymous_variant
T3526C	3526	T	C	NS2A	0.630915	0.45045	0.540541	Leu17Leu	synonymous_variant	Synonymous_variant
C3531T	3531	C	T	NS2A	0.315457	0.45045	0.540541	Phe18Phe	synonymous_variant	Synonymous_variant
G3534A	3534	G	A	NS2A	0.946372	1.35135	0	Leu19Leu	synonymous_variant	Synonymous_variant
G3537A	3537	G	A	NS2A	77.918	81.0811	77.8378	Glu20Glu	synonymous_variant	Synonymous_variant
A3540G	3540	A	G	NS2A	76.3407	80.1802	77.2973	Glu21Glu	synonymous_variant	Synonymous_variant
T3546C	3546	T	C	NS2A	5.04732	2.25225	3.24324	Leu23Leu	synonymous_variant	Synonymous_variant
A3547C	3547	A	C	NS2A	0	0.45045	0	Arg24Arg	synonymous_variant	Synonymous_variant
G3549A	3549	G	A	NS2A	76.3407	80.1802	78.3784	Arg24Arg	synonymous_variant	Synonymous_variant
A3574G	3574	A	G	NS2A	1.89274	0.900901	0.540541	Ile33Leu	missense_variant	Non-synonymous_variant
A3574C	3574	A	C	NS2A	0.630915	0	0	Ile33Leu	missense_variant	Non-synonymous_variant
A3574T	3574	A	T	NS2A	0.315457	0	0	Ile33Leu	missense_variant	Non-synonymous_variant
T3575C	3575	T	C	NS2A	0.315457	0	0	Ile33Thr	missense_variant	Non-synonymous_variant
C3577T	3577	C	T	NS2A	84.2271	90.0901	84.3243	Leu34Leu	synonymous_variant	Synonymous_variant
C3580T	3580	C	T	NS2A	3.78549	1.35135	2.7027	Leu35Leu	synonymous_variant	Synonymous_variant
G3583A	3583	G	A	NS2A	0.630915	0	0.540541	Val36Ile	missense_variant	Non-synonymous_variant
T3591C	3591	T	C	NS2A	80.4416	86.9369	80.5405	Val38Val	synonymous_variant	Synonymous_variant
T3592G	3592	T	G	NS2A	61.1987	68.9189	65.4054	Ser39Ala	missense_variant	Non-synonymous_variant
T3597C	3597	T	C	NS2A	84.5426	87.8378	82.1622	Phe40Phe	synonymous_variant	Synonymous_variant
G3598A	3598	G	A	NS2A	1.89274	0.45045	0.540541	Val41Met	missense_variant	Non-synonymous_variant
T3604C	3604	T	C	NS2A	1.57729	0.45045	0.540541	Leu43Leu	synonymous_variant	Synonymous_variant
G3606A	3606	G	A	NS2A	0	0.45045	0	Leu43Leu	synonymous_variant	Synonymous_variant
A3607C	3607	A	C	NS2A	0.315457	0	0.540541	Ile44Leu	missense_variant	Non-synonymous_variant
C3618T	3618	C	T	NS2A	0.946372	0	0	Asn47Asn	synonymous_variant	Synonymous_variant
C3624T	3624	C	T	NS2A	1.89274	0.45045	1.08108	Ser49Ser	synonymous_variant	Synonymous_variant
T3626C	3626	T	C	NS2A	0	0.45045	0	Phe50Ser	missense_variant	Non-synonymous_variant
T3627C	3627	T	C	NS2A	2.52366	0.45045	1.62162	Phe50Phe	synonymous_variant	Synonymous_variant
A3628C	3628	A	C	NS2A	82.9653	86.036	80	Arg51Arg	synonymous_variant	Synonymous_variant
C3633T	3633	C	T	NS2A	80.4416	84.6847	78.9189	Asp52Asp	synonymous_variant	Synonymous_variant
C3634T	3634	C	T	NS2A	80.4416	84.6847	78.9189	Leu53Leu	synonymous_variant	Synonymous_variant
A3639G	3639	A	G	NS2A	82.6498	85.1351	80	Gly54Gly	synonymous_variant	Synonymous_variant
A3642G	3642	A	G	NS2A	0.315457	0	0	Arg55Arg	synonymous_variant	Synonymous_variant
G3648A	3648	G	A	NS2A	0	0	0.540541	Met57Ile	missense_variant	Non-synonymous_variant
T3651C	3651	T	C	NS2A	82.6498	84.6847	79.4595	Val58Val	synonymous_variant	Synonymous_variant
A3657G	3657	A	G	NS2A	82.9653	85.1351	79.4595	Val60Val	synonymous_variant	Synonymous_variant
C3660G	3660	C	G	NS2A	0.315457	0	0.540541	Gly61Gly	synonymous_variant	Synonymous_variant
C3660T	3660	C	T	NS2A	0	0	0.540541	Gly61Gly	synonymous_variant	Synonymous_variant
C3663T	3663	C	T	NS2A	83.2808	85.5856	80.5405	Ala62Ala	synonymous_variant	Synonymous_variant
C3663A	3663	C	A	NS2A	0.946372	1.35135	0.540541	Ala62Ala	synonymous_variant	Synonymous_variant
A3664G	3664	A	G	NS2A	0.630915	0	0.540541	Thr63Ala	missense_variant	Non-synonymous_variant
T3666C	3666	T	C	NS2A	0	0	0.540541	Thr63Thr	synonymous_variant	Synonymous_variant
A3677G	3677	A	G	NS2A	1.26183	0.900901	1.08108	Asp67Gly	missense_variant	Non-synonymous_variant
T3684C	3684	T	C	NS2A	17.6656	15.3153	9.72973	Gly69Gly	synonymous_variant	Synonymous_variant
T3696C	3696	T	C	NS2A	87.0662	91.8919	88.6486	Thr73Thr	synonymous_variant	Synonymous_variant
T3699C	3699	T	C	NS2A	0	0.45045	0	Tyr74Tyr	synonymous_variant	Synonymous_variant
C3706T	3706	C	T	NS2A	1.57729	0.45045	1.08108	Leu77Leu	synonymous_variant	Synonymous_variant
C3709T	3709	C	T	NS2A	94.9527	93.6937	94.5946	Leu78Leu	synonymous_variant	Synonymous_variant
A3711G	3711	A	G	NS2A	0	0	0.540541	Leu78Leu	synonymous_variant	Synonymous_variant
C3717T	3717	C	T	NS2A	6.30915	4.5045	3.78378	Ala80Ala	synonymous_variant	Synonymous_variant
T3719A	3719	T	A	NS2A	1.26183	2.25225	0.540541	Phe81Tyr	missense_variant	Non-synonymous_variant
A3723G	3723	A	G	NS2A	88.959	91.4414	91.3514	Lys82Lys	synonymous_variant	Synonymous_variant
G3724A	3724	G	A	NS2A	0.630915	0	0	Val83Ile	missense_variant	Non-synonymous_variant
T3725C	3725	T	C	NS2A	0	0	0.540541	Val83Ala	missense_variant	Non-synonymous_variant
C3726T	3726	C	T	NS2A	1.57729	0.45045	1.08108	Val83Val	synonymous_variant	Synonymous_variant
T3735C	3735	T	C	NS2A	0	0	0.540541	Thr86Thr	synonymous_variant	Synonymous_variant
T3737A	3737	T	A	NS2A	0	0.45045	0	Phe87Tyr	missense_variant	Non-synonymous_variant
C3740T	3740	C	T	NS2A	0.315457	0	0	Ala88Val	missense_variant	Non-synonymous_variant
C3748T	3748	C	T	NS2A	0	0.45045	0	Leu91Leu	synonymous_variant	Synonymous_variant
A3750G	3750	A	G	NS2A	90.5363	88.7387	91.3514	Leu91Leu	synonymous_variant	Synonymous_variant
C3753T	3753	C	T	NS2A	1.89274	0.45045	1.08108	Leu92Leu	synonymous_variant	Synonymous_variant
G3756A	3756	G	A	NS2A	95.8991	95.4955	96.7568	Leu93Leu	synonymous_variant	Synonymous_variant
G3762A	3762	G	A	NS2A	0	0.45045	0	Lys95Lys	synonymous_variant	Synonymous_variant
C3771T	3771	C	T	NS2A	0	0	0.540541	Ser98Ser	synonymous_variant	Synonymous_variant
C3788T	3788	C	T	NS2A	0.315457	0	0.540541	Thr104Ile	missense_variant	Non-synonymous_variant
T3789C	3789	T	C	NS2A	85.8044	85.1351	81.6216	Thr104Thr	synonymous_variant	Synonymous_variant
T3792C	3792	T	C	NS2A	85.489	84.6847	80.5405	Thr105Thr	synonymous_variant	Synonymous_variant
T3801C	3801	T	C	NS2A	77.6025	81.5315	73.5135	Ile108Ile	synonymous_variant	Synonymous_variant
T3803C	3803	T	C	NS2A	0.315457	0	0.540541	Val109Ala	missense_variant	Non-synonymous_variant
C3813T	3813	C	T	NS2A	79.8107	79.2793	80	Ser112Ser	synonymous_variant	Synonymous_variant
T3837A	3837	T	A	NS2A	0.630915	0.45045	0	Ile120Ile	synonymous_variant	Synonymous_variant
T3840C	3840	T	C	NS2A	6.94006	7.20721	4.86486	Leu121Leu	synonymous_variant	Synonymous_variant
T3840A	3840	T	A	NS2A	0.946372	1.35135	0	Leu121Leu	synonymous_variant	Synonymous_variant
G3843A	3843	G	A	NS2A	80.1262	84.2342	78.9189	Glu122Glu	synonymous_variant	Synonymous_variant
T3844C	3844	T	C	NS2A	80.1262	84.2342	79.4595	Leu123Leu	synonymous_variant	Synonymous_variant
T3852C	3852	T	C	NS2A	80.7571	84.6847	79.4595	Asp125Asp	synonymous_variant	Synonymous_variant
G3855A	3855	G	A	NS2A	0.315457	0	0.540541	Ala126Ala	synonymous_variant	Synonymous_variant
T3856C	3856	T	C	NS2A	70.6625	75.2252	70.8108	Leu127Leu	synonymous_variant	Synonymous_variant
A3858G	3858	A	G	NS2A	81.0726	84.6847	79.4595	Leu127Leu	synonymous_variant	Synonymous_variant
C3861T	3861	C	T	NS2A	79.8107	84.2342	78.3784	Ala128Ala	synonymous_variant	Synonymous_variant
T3862C	3862	T	C	NS2A	0.315457	0.45045	0	Leu129Leu	synonymous_variant	Synonymous_variant
A3864G	3864	A	G	NS2A	79.1798	83.3333	77.8378	Leu129Leu	synonymous_variant	Synonymous_variant
C3867G,A	3867	C	G	NS2A	79.8107	83.7838	78.3784	Gly130Gly	synonymous_variant	Synonymous_variant
G3874A	3874	G	A	NS2A	0.630915	0.45045	0.540541	Val133Ile	missense_variant	Non-synonymous_variant
T3875C	3875	T	C	NS2A	0	0	1.08108	Val133Ala	missense_variant	Non-synonymous_variant
C3876T	3876	C	T	NS2A	81.388	84.2342	78.9189	Val133Val	synonymous_variant	Synonymous_variant
C3879T	3879	C	T	NS2A	1.57729	1.8018	1.08108	Leu134Leu	synonymous_variant	Synonymous_variant
A3881G	3881	A	G	NS2A	0	0.45045	0.540541	Lys135Arg	missense_variant	Non-synonymous_variant
A3882G	3882	A	G	NS2A	0.946372	0.45045	1.08108	Lys135Lys	synonymous_variant	Synonymous_variant
G3885A	3885	G	A	NS2A	78.2334	82.8829	78.9189	Met136Ile	missense_variant	Non-synonymous_variant
G3885T	3885	G	T	NS2A	1.89274	0.900901	0.540541	Met136Ile	missense_variant	Non-synonymous_variant
T3887C	3887	T	C	NS2A	0	0.45045	0.540541	Val137Ala	missense_variant	Non-synonymous_variant
G3888A	3888	G	A	NS2A	79.4953	84.2342	77.8378	Val137Val	synonymous_variant	Synonymous_variant
A3889C	3889	A	C	NS2A	0	0.45045	0	Arg138Arg	synonymous_variant	Synonymous_variant
A3891G	3891	A	G	NS2A	0.946372	0.45045	1.08108	Arg138Arg	synonymous_variant	Synonymous_variant
T3894C	3894	T	C	NS2A	80.1262	84.2342	78.3784	Asn139Asn	synonymous_variant	Synonymous_variant
A3900G	3900	A	G	NS2A	0.630915	0	0	Glu141Glu	synonymous_variant	Synonymous_variant
A3909G	3909	A	G	NS2A	0.315457	0.45045	0	Gln144Gln	synonymous_variant	Synonymous_variant
T3910C	3910	T	C	NS2A	87.6972	91.4414	87.027	Leu145Leu	synonymous_variant	Synonymous_variant
G3912A	3912	G	A	NS2A	90.8517	91.8919	89.1892	Leu145Leu	synonymous_variant	Synonymous_variant
G3918A	3918	G	A	NS2A	0.946372	1.35135	0	Val147Val	synonymous_variant	Synonymous_variant
T3930C	3930	T	C	NS2A	0	0	0.540541	Ala151Ala	synonymous_variant	Synonymous_variant
A3931G	3931	A	G	NS2A	0.946372	0	0	Ile152Val	missense_variant	Non-synonymous_variant
C3933T	3933	C	T	NS2A	0.630915	0	0	Ile152Ile	synonymous_variant	Synonymous_variant
T3934C	3934	T	C	NS2A	2.83912	1.8018	2.7027	Leu153Leu	synonymous_variant	Synonymous_variant
G3936A	3936	G	A	NS2A	2.2082	2.25225	1.08108	Leu153Leu	synonymous_variant	Synonymous_variant
C3939T	3939	C	T	NS2A	2.2082	2.25225	0.540541	Cys154Cys	synonymous_variant	Synonymous_variant
C3942T	3942	C	T	NS2A	2.2082	2.25225	1.08108	Val155Val	synonymous_variant	Synonymous_variant
C3948T	3948	C	T	NS2A	83.5962	83.7838	90.8108	Asn157Asn	synonymous_variant	Synonymous_variant
T3958C	3958	T	C	NS2A	1.89274	0.900901	0	Leu161Leu	synonymous_variant	Synonymous_variant
A3962G	3962	A	G	NS2A	39.4322	35.1351	44.8649	Gln162Arg	missense_variant	Non-synonymous_variant
A3963G	3963	A	G	NS2A	0	0	0.540541	Gln162Gln	synonymous_variant	Synonymous_variant
C3966T	3966	C	T	NS2A	2.2082	0.900901	1.08108	Asn163Asn	synonymous_variant	Synonymous_variant
A3974G	3974	A	G	NS2A	0	0.45045	0	Lys166Arg	missense_variant	Non-synonymous_variant
T3981C	3981	T	C	NS2A	73.1861	75.6757	74.5946	Ser168Ser	synonymous_variant	Synonymous_variant
A3987G	3987	A	G	NS2A	3.47003	2.25225	2.7027	Thr170Thr	synonymous_variant	Synonymous_variant
A3988G	3988	A	G	NS2A	62.4606	66.6667	67.027	Ile171Val	missense_variant	Non-synonymous_variant
T3989C	3989	T	C	NS2A	62.1451	65.7658	68.1081	Ile171Thr	missense_variant	Non-synonymous_variant
T3991C	3991	T	C	NS2A	68.1388	70.7207	71.8919	Leu172Leu	synonymous_variant	Synonymous_variant
T4001C	4001	T	C	NS2A	0.946372	0.900901	0.540541	Val175Ala	missense_variant	Non-synonymous_variant
G4002A	4002	G	A	NS2A	0.630915	0.45045	0	Val175Val	synonymous_variant	Synonymous_variant
C4005T	4005	C	T	NS2A	0	0.45045	0	Ser176Ser	synonymous_variant	Synonymous_variant
T4008A	4008	T	A	NS2A	1.57729	1.35135	1.08108	Val177Val	synonymous_variant	Synonymous_variant
T4008C	4008	T	C	NS2A	0	0	0.540541	Val177Val	synonymous_variant	Synonymous_variant
C4011T	4011	C	T	NS2A	0.630915	0	0	Ser178Ser	synonymous_variant	Synonymous_variant
A4014T	4014	A	T	NS2A	0.630915	0.45045	1.08108	Pro179Pro	synonymous_variant	Synonymous_variant
C4015T	4015	C	T	NS2A	0.946372	0.45045	0	Leu180Leu	synonymous_variant	Synonymous_variant
C4020T	4020	C	T	NS2A	63.7224	66.2162	69.1892	Leu181Leu	synonymous_variant	Synonymous_variant
T4021C	4021	T	C	NS2A	0.630915	0.900901	0.540541	Leu182Leu	synonymous_variant	Synonymous_variant
A4026G	4026	A	G	NS2A	0.315457	0	0	Thr183Thr	synonymous_variant	Synonymous_variant
C4029T	4029	C	T	NS2A	65.6151	69.3694	70.8108	Ser184Ser	synonymous_variant	Synonymous_variant
A4032T	4032	A	T	NS2A	0	0.45045	0.540541	Ser185Ser	synonymous_variant	Synonymous_variant
A4034G	4034	A	G	NS2A	0.630915	0	0	Gln186Arg	missense_variant	Non-synonymous_variant
A4038G	4038	A	G	NS2A	67.5079	69.8198	70.8108	Gln187Gln	synonymous_variant	Synonymous_variant
A4041G	4041	A	G	NS2A	0	0	0.540541	Lys188Lys	synonymous_variant	Synonymous_variant
A4042G	4042	A	G	NS2A	5.99369	3.6036	3.78378	Thr189Ala	missense_variant	Non-synonymous_variant
C4043T	4043	C	T	NS2A	0.315457	0	0	Thr189Ile	missense_variant	Non-synonymous_variant
A4044G	4044	A	G	NS2A	67.5079	69.3694	70.2703	Thr189Thr	synonymous_variant	Synonymous_variant
T4057C	4057	T	C	NS2A	0	0	0.540541	Leu194Leu	synonymous_variant	Synonymous_variant
A4059G	4059	A	G	NS2A	0.630915	0.45045	0.540541	Leu194Leu	synonymous_variant	Synonymous_variant
C4071T	4071	C	T	NS2A	0	1.8018	0	Ile198Ile	synonymous_variant	Synonymous_variant
A4074G	4074	A	G	NS2A	0.630915	0	0	Lys199Lys	synonymous_variant	Synonymous_variant
T4077C	4077	T	C	NS2A	77.6025	81.5315	77.8378	Gly200Gly	synonymous_variant	Synonymous_variant
C4080T	4080	C	T	NS2A	72.5552	79.2793	74.0541	Leu201Leu	synonymous_variant	Synonymous_variant
T4092C	4092	T	C	NS2A	82.0189	84.2342	79.4595	Ala205Ala	synonymous_variant	Synonymous_variant
T4092A	4092	T	A	NS2A	0	0	0.540541	Ala205Ala	synonymous_variant	Synonymous_variant
T4095C	4095	T	C	NS2A	0	0	0.540541	Ile206Ile	synonymous_variant	Synonymous_variant
T4098C	4098	T	C	NS2A	82.0189	84.2342	80	Phe207Phe	synonymous_variant	Synonymous_variant
C4099T	4099	C	T	NS2A	79.1798	82.4324	79.4595	Leu208Leu	synonymous_variant	Synonymous_variant
C4110T	4110	C	T	NS2A	1.89274	0.900901	1.08108	Leu211Leu	synonymous_variant	Synonymous_variant
C4119T	4119	C	T	NS2A	86.4353	84.6847	87.5676	Thr214Thr	synonymous_variant	Synonymous_variant
G4121A	4121	G	A	NS2A	2.2082	0.900901	1.08108	Ser215Asn	missense_variant	Non-synonymous_variant
C4122T	4122	C	T	NS2A	0	0.45045	0.540541	Ser215Ser	synonymous_variant	Synonymous_variant
C4134T	4134	C	T	NS2B	2.52366	0.900901	1.08108	Ser1Ser	synonymous_variant	Synonymous_variant
T4141C	4141	T	C	NS2B	99.0536	99.5495	100	Leu4Leu	synonymous_variant	Synonymous_variant
A4143C	4143	A	C	NS2B	0.315457	0.45045	0.540541	Leu4Phe	missense_variant	Non-synonymous_variant
G4149A	4149	G	A	NS2B	1.89274	0.900901	0.540541	Glu6Glu	synonymous_variant	Synonymous_variant
T4152C	4152	T	C	NS2B	4.4164	1.8018	2.7027	Ala7Ala	synonymous_variant	Synonymous_variant
A4153G	4153	A	G	NS2B	0.315457	0	0	Ile8Val	missense_variant	Non-synonymous_variant
C4155T	4155	C	T	NS2B	90.5363	89.1892	94.0541	Ile8Ile	synonymous_variant	Synonymous_variant
C4164A	4164	C	A	NS2B	1.57729	0	1.08108	Val11Val	synonymous_variant	Synonymous_variant
G4167A	4167	G	A	NS2B	0.630915	0	0	Gly12Gly	synonymous_variant	Synonymous_variant
A4177G	4177	A	G	NS2B	0	0.45045	0	Ile16Val	missense_variant	Non-synonymous_variant
T4179C	4179	T	C	NS2B	0	0.45045	0	Ile16Ile	synonymous_variant	Synonymous_variant
A4182G	4182	A	G	NS2B	0	0	1.08108	Leu17Leu	synonymous_variant	Synonymous_variant
C4185T	4185	C	T	NS2B	57.0978	56.3063	57.2973	Ala18Ala	synonymous_variant	Synonymous_variant
C4192T	4192	C	T	NS2B	76.3407	79.2793	73.5135	Leu21Phe	missense_variant	Non-synonymous_variant
C4194T	4194	C	T	NS2B	0.630915	0	0	Leu21Leu	synonymous_variant	Synonymous_variant
C4195T	4195	C	T	NS2B	81.388	81.5315	77.2973	Leu22Leu	synonymous_variant	Synonymous_variant
A4197G	4197	A	G	NS2B	1.57729	0	1.08108	Leu22Leu	synonymous_variant	Synonymous_variant
A4200G	4200	A	G	NS2B	81.388	81.5315	77.2973	Lys23Lys	synonymous_variant	Synonymous_variant
T4206C	4206	T	C	NS2B	80.1262	81.0811	77.2973	Asp25Asp	synonymous_variant	Synonymous_variant
C4212T	4212	C	T	NS2B	0.315457	0.900901	0.540541	Pro27Pro	synonymous_variant	Synonymous_variant
A4221G	4221	A	G	NS2B	0	0.45045	0	Gly30Gly	synonymous_variant	Synonymous_variant
A4224G	4224	A	G	NS2B	0	0	0.540541	Pro31Pro	synonymous_variant	Synonymous_variant
A4224T	4224	A	T	NS2B	0	0.45045	0.540541	Pro31Pro	synonymous_variant	Synonymous_variant
T4225C	4225	T	C	NS2B	5.04732	4.95495	3.24324	Leu32Leu	synonymous_variant	Synonymous_variant
T4233C	4233	T	C	NS2B	0	0.45045	0	Ala34Ala	synonymous_variant	Synonymous_variant
GA4235G	4235	GA	G	NS2B	0.946372	1.35135	1.62162	Leu37fs	frameshift_variant	Non-synonymous_variant
A4236G	4236	A	G	NS2B	3.15457	1.8018	1.08108	Gly35Gly	synonymous_variant	Synonymous_variant
C4242T	4242	C	T	NS2B	94.3218	90.991	96.2162	Leu37Leu	synonymous_variant	Synonymous_variant
C4245T	4245	C	T	NS2B	0	0.900901	0	Leu38Leu	synonymous_variant	Synonymous_variant
C4254T	4254	C	T	NS2B	94.9527	90.0901	94.0541	Cys41Cys	synonymous_variant	Synonymous_variant
C4257T	4257	C	T	NS2B	0.315457	0	0	Tyr42Tyr	synonymous_variant	Synonymous_variant
T4259C	4259	T	C	NS2B	0.315457	0	0	Val43Ala	missense_variant	Non-synonymous_variant
C4263T	4263	C	T	NS2B	1.26183	1.35135	0	Leu44Leu	synonymous_variant	Synonymous_variant
T4266C	4266	T	C	NS2B	0.946372	0.45045	0	Thr45Thr	synonymous_variant	Synonymous_variant
C4270A	4270	C	A	NS2B	86.7508	84.2342	81.6216	Arg47Arg	synonymous_variant	Synonymous_variant
C4277T	4277	C	T	NS2B	0	0.45045	0	Ala49Val	missense_variant	Non-synonymous_variant
C4278T	4278	C	T	NS2B	82.9653	83.7838	79.4595	Ala49Ala	synonymous_variant	Synonymous_variant
T4281C	4281	T	C	NS2B	1.57729	0	1.08108	Asp50Asp	synonymous_variant	Synonymous_variant
C4288T	4288	C	T	NS2B	0.315457	0	0	Leu53Leu	synonymous_variant	Synonymous_variant
G4293A	4293	G	A	NS2B	3.15457	1.35135	2.7027	Glu54Glu	synonymous_variant	Synonymous_variant
G4295A	4295	G	A	NS2B	0.315457	0.45045	0.540541	Arg55Lys	missense_variant	Non-synonymous_variant
A4296G	4296	A	G	NS2B	0	0.45045	0.540541	Arg55Arg	synonymous_variant	Synonymous_variant
A4299T	4299	A	T	NS2B	79.1798	80.6306	76.2162	Ala56Ala	synonymous_variant	Synonymous_variant
A4299C	4299	A	C	NS2B	1.89274	0	1.08108	Ala56Ala	synonymous_variant	Synonymous_variant
C4302T	4302	C	T	NS2B	79.4953	80.6306	76.2162	Ala57Ala	synonymous_variant	Synonymous_variant
T4305C	4305	T	C	NS2B	81.0726	80.6306	77.2973	Asp58Asp	synonymous_variant	Synonymous_variant
G4306A	4306	G	A	NS2B	75.7098	78.8288	73.5135	Val59Ile	missense_variant	Non-synonymous_variant
C4308A	4308	C	A	NS2B	81.0726	80.6306	77.2973	Val59Val	synonymous_variant	Synonymous_variant
A4310G	4310	A	G	NS2B	80.7571	80.6306	77.2973	Lys60Arg	missense_variant	Non-synonymous_variant
A4311G	4311	A	G	NS2B	0.315457	0	0	Lys60Lys	synonymous_variant	Synonymous_variant
A4317G	4317	A	G	NS2B	3.47003	1.35135	2.7027	Glu62Glu	synonymous_variant	Synonymous_variant
C4320A	4320	C	A	NS2B	9.77918	5.40541	10.2703	Asp63Glu	missense_variant	Non-synonymous_variant
C4320T	4320	C	T	NS2B	0.946372	0.45045	0	Asp63Asp	missense_variant	Non-synonymous_variant
A4348G	4348	A	G	NS2B	9.77918	13.5135	12.4324	Ile73Val	missense_variant	Non-synonymous_variant
C4350T	4350	C	T	NS2B	80.4416	84.6847	78.9189	Ile73Ile	synonymous_variant	Synonymous_variant
C4351T	4351	C	T	NS2B	75.0789	80.6306	76.2162	Leu74Leu	synonymous_variant	Synonymous_variant
T4354G	4354	T	G	NS2B	0	0	0.540541	Ser75Ala	missense_variant	Non-synonymous_variant
A4356G	4356	A	G	NS2B	80.4416	84.2342	78.9189	Ser75Ser	synonymous_variant	Synonymous_variant
A4357G	4357	A	G	NS2B	0.630915	0	0	Ile76Val	missense_variant	Non-synonymous_variant
A4360G	4360	A	G	NS2B	5.99369	4.95495	4.32432	Thr77Ala	missense_variant	Non-synonymous_variant
A4363G	4363	A	G	NS2B	0	0.45045	0	Ile78Val	missense_variant	Non-synonymous_variant
A4368G	4368	A	G	NS2B	86.4353	87.8378	81.6216	Ser79Ser	synonymous_variant	Synonymous_variant
T4374C	4374	T	C	NS2B	2.83912	1.35135	1.08108	Asp81Asp	synonymous_variant	Synonymous_variant
T4377C	4377	T	C	NS2B	99.3691	99.5495	100	Gly82Gly	synonymous_variant	Synonymous_variant
C4380T	4380	C	T	NS2B	3.47003	1.35135	2.7027	Ser83Ser	synonymous_variant	Synonymous_variant
G4386A	4386	G	A	NS2B	1.26183	0	0	Ser85Ser	synonymous_variant	Synonymous_variant
A4391G	4391	A	G	NS2B	0.315457	0	0	Lys87Arg	missense_variant	Non-synonymous_variant
A4392G	4392	A	G	NS2B	0.315457	0	0	Lys87Lys	synonymous_variant	Synonymous_variant
G4401A	4401	G	A	NS2B	95.5836	96.3964	98.9189	Glu90Glu	synonymous_variant	Synonymous_variant
A4409T	4409	A	T	NS2B	3.15457	1.35135	2.7027	Gln93Leu	missense_variant	Non-synonymous_variant
C4414T	4414	C	T	NS2B	3.15457	1.35135	2.7027	Leu95Leu	synonymous_variant	Synonymous_variant
C4419T	4419	C	T	NS2B	0.315457	0	0	Thr96Thr	synonymous_variant	Synonymous_variant
C4425G	4425	C	G	NS2B	92.1136	95.4955	96.2162	Leu98Leu	synonymous_variant	Synonymous_variant
C4425T	4425	C	T	NS2B	3.47003	1.35135	2.7027	Leu98Leu	synonymous_variant	Synonymous_variant
T4428A	4428	T	A	NS2B	2.2082	2.25225	0.540541	Ile99Ile	synonymous_variant	Synonymous_variant
A4431G	4431	A	G	NS2B	0.630915	0.45045	0	Arg100Arg	synonymous_variant	Synonymous_variant
T4438C	4438	T	C	NS2B	78.8644	82.4324	80	Leu103Leu	synonymous_variant	Synonymous_variant
C4441T	4441	C	T	NS2B	0.315457	0	0	Leu104Leu	synonymous_variant	Synonymous_variant
T4445C	4445	T	C	NS2B	0.630915	0	0	Val105Ala	missense_variant	Non-synonymous_variant
C4449A	4449	C	A	NS2B	82.3344	84.2342	80	Ile106Ile	synonymous_variant	Synonymous_variant
C4456T	4456	C	T	NS2B	0.315457	0.45045	0	Leu109Phe	missense_variant	Non-synonymous_variant
T4458A	4458	T	A	NS2B	0	0	0.540541	Leu109Leu	synonymous_variant	Synonymous_variant
T4461C	4461	T	C	NS2B	0.315457	0	0	Phe110Phe	synonymous_variant	Synonymous_variant
T4464C	4464	T	C	NS2B	80.7571	83.3333	80.5405	Pro111Pro	synonymous_variant	Synonymous_variant
G4465A	4465	G	A	NS2B	0.315457	0	0	Val112Ile	missense_variant	Non-synonymous_variant
A4467G	4467	A	G	NS2B	77.2871	83.3333	78.9189	Val112Val	synonymous_variant	Synonymous_variant
A4467T	4467	A	T	NS2B	0	0	0.540541	Val112Val	synonymous_variant	Synonymous_variant
A4473G	4473	A	G	NS2B	0	0	0.540541	Ile114Met	missense_variant	Non-synonymous_variant
A4476G	4476	A	G	NS2B	0.315457	0.45045	0	Pro115Pro	synonymous_variant	Synonymous_variant
C4479T	4479	C	T	NS2B	2.52366	1.35135	1.08108	Ile116Ile	synonymous_variant	Synonymous_variant
G4482A	4482	G	A	NS2B	0.630915	0	0	Thr117Thr	synonymous_variant	Synonymous_variant
C4487T	4487	C	T	NS2B	0.630915	0	0	Ala119Val	missense_variant	Non-synonymous_variant
A4488T	4488	A	T	NS2B	92.429	93.6937	98.9189	Ala119Ala	synonymous_variant	Synonymous_variant
C4497T	4497	C	T	NS2B	0.315457	0	0	Tyr122Tyr	synonymous_variant	Synonymous_variant
G4500A	4500	G	A	NS2B	2.2082	2.25225	1.62162	Leu123Leu	synonymous_variant	Synonymous_variant
AG4511A	4511	AG	A	NS2B	0.315457	0	0.540541	Lys128fs	frameshift_variant	Non-synonymous_variant
G4512A	4512	G	A	NS2B	91.7981	90.5405	95.1351	Lys127Lys	synonymous_variant	Synonymous_variant
A4518G	4518	A	G	NS2B	0	0.45045	0.540541	Gln129Gln	synonymous_variant	Synonymous_variant
G4521A	4521	G	A	NS2B	92.1136	92.3423	96.2162	Arg1475Arg	splice_region_variant&synonymous_variant	Synonymous_variant
C4524T	4524	C	T	NS3	4.4164	2.25225	1.08108	Ala1Ala	synonymous_variant	Synonymous_variant
A4530G	4530	A	G	NS3	2.83912	1.35135	1.08108	Val3Val	synonymous_variant	Synonymous_variant
T4531C	4531	T	C	NS3	0	0.45045	0.540541	Leu4Leu	synonymous_variant	Synonymous_variant
T4542C	4542	T	C	NS3	76.0252	79.2793	76.7568	Val7Val	synonymous_variant	Synonymous_variant
T4545C	4545	T	C	NS3	1.57729	0.45045	1.62162	Pro8Pro	synonymous_variant	Synonymous_variant
A4548G	4548	A	G	NS3	0	0.45045	0.540541	Ser9Ser	synonymous_variant	Synonymous_variant
C4551T	4551	C	T	NS3	78.2334	82.4324	78.3784	Pro10Pro	synonymous_variant	Synonymous_variant
C4557T	4557	C	T	NS3	75.7098	82.4324	77.2973	Pro12Pro	synonymous_variant	Synonymous_variant
A4558G	4558	A	G	NS3	81.0726	84.2342	80	Met13Val	missense_variant	Non-synonymous_variant
G4560A	4560	G	A	NS3	0	0.45045	0	Met13Ile	missense_variant	Non-synonymous_variant
G4562A	4562	G	A	NS3	0.315457	0	0.540541	Gly14Glu	missense_variant	Non-synonymous_variant
A4565G	4565	A	G	NS3	74.1325	80.1802	76.2162	Lys15Arg	missense_variant	Non-synonymous_variant
G4566A	4566	G	A	NS3	0	0	1.62162	Lys15Lys	synonymous_variant	Synonymous_variant
T4569C	4569	T	C	NS3	80.7571	83.7838	80	Ala16Ala	synonymous_variant	Synonymous_variant
C4573T	4573	C	T	NS3	1.26183	0	0	Leu18Leu	synonymous_variant	Synonymous_variant
A4578G	4578	A	G	NS3	0	0.45045	0	Glu19Glu	synonymous_variant	Synonymous_variant
T4581C	4581	T	C	NS3	0.315457	0.45045	0	Asp20Asp	synonymous_variant	Synonymous_variant
C4587T	4587	C	T	NS3	1.26183	1.35135	1.08108	Ala22Ala	synonymous_variant	Synonymous_variant
T4590C	4590	T	C	NS3	0.315457	0	0	Tyr23Tyr	synonymous_variant	Synonymous_variant
T4596C	4596	T	C	NS3	89.5899	90.5405	89.1892	Ile25Ile	synonymous_variant	Synonymous_variant
T4620C	4620	T	C	NS3	0.315457	0	0	Tyr33Tyr	synonymous_variant	Synonymous_variant
C4629A	4629	C	A	NS3	74.4479	79.7297	76.2162	Ile36Ile	synonymous_variant	Synonymous_variant
C4635T	4635	C	T	NS3	3.47003	2.7027	1.08108	Ala38Ala	synonymous_variant	Synonymous_variant
G4639A	4639	G	A	NS3	0.315457	0	0	Val40Ile	missense_variant	Non-synonymous_variant
T4641C	4641	T	C	NS3	77.6025	81.5315	76.2162	Val40Val	synonymous_variant	Synonymous_variant
C4644T	4644	C	T	NS3	0.315457	0.45045	0	Tyr41Tyr	synonymous_variant	Synonymous_variant
A4646G	4646	A	G	NS3	1.26183	1.35135	0	Lys42Arg	missense_variant	Non-synonymous_variant
A4656T	4656	A	T	NS3	76.6562	82.4324	77.2973	Thr45Thr	synonymous_variant	Synonymous_variant
A4656C	4656	A	C	NS3	0	0.900901	0	Thr45Thr	synonymous_variant	Synonymous_variant
C4659T	4659	C	T	NS3	0.946372	0.900901	0	Phe46Phe	synonymous_variant	Synonymous_variant
T4662C	4662	T	C	NS3	86.4353	88.2883	82.7027	His47His	synonymous_variant	Synonymous_variant
T4674C	4674	T	C	NS3	3.47003	0.45045	1.08108	His51His	synonymous_variant	Synonymous_variant
A4680G	4680	A	G	NS3	0.315457	0	0.540541	Thr53Thr	synonymous_variant	Synonymous_variant
T4683C	4683	T	C	NS3	0.315457	0	0	Arg54Arg	synonymous_variant	Synonymous_variant
C4686T	4686	C	T	NS3	99.3691	100	99.4595	Gly55Gly	synonymous_variant	Synonymous_variant
T4689C	4689	T	C	NS3	0	0.45045	0	Ala56Ala	synonymous_variant	Synonymous_variant
C4699T	4699	C	T	NS3	0.315457	0	0	His60Tyr	missense_variant	Non-synonymous_variant
T4701C	4701	T	C	NS3	5.36278	2.25225	3.24324	His60His	synonymous_variant	Synonymous_variant
A4707G	4707	A	G	NS3	97.4763	98.6486	99.4595	Gly62Gly	synonymous_variant	Synonymous_variant
G4713A	4713	G	A	NS3	92.429	96.3964	95.1351	Arg64Arg	synonymous_variant	Synonymous_variant
A4722G	4722	A	G	NS3	0	0.45045	0	Pro67Pro	synonymous_variant	Synonymous_variant
G4731A	4731	G	A	NS3	0.315457	0.45045	0	Ala70Ala	synonymous_variant	Synonymous_variant
C4734T	4734	C	T	NS3	2.83912	0	1.08108	Asp71Asp	synonymous_variant	Synonymous_variant
A4739G	4739	A	G	NS3	2.52366	0	1.08108	Lys73Arg	missense_variant	Non-synonymous_variant
G4740A	4740	G	A	NS3	0	0.900901	1.08108	Lys73Lys	synonymous_variant	Synonymous_variant
A4743G	4743	A	G	NS3	89.5899	90.0901	91.3514	Lys74Lys	synonymous_variant	Synonymous_variant
C4747T	4747	C	T	NS3	0.630915	0	0	Leu76Leu	synonymous_variant	Synonymous_variant
A4755G	4755	A	G	NS3	86.4353	83.3333	82.7027	Ser78Ser	synonymous_variant	Synonymous_variant
C4767T	4767	C	T	NS3	76.6562	78.8288	75.6757	Gly82Gly	synonymous_variant	Synonymous_variant
G4773A	4773	G	A	NS3	0	0	0.540541	Lys84Lys	synonymous_variant	Synonymous_variant
T4774C	4774	T	C	NS3	85.1735	82.4324	81.0811	Leu85Leu	synonymous_variant	Synonymous_variant
G4791A	4791	G	A	NS3	0.315457	0	0	Lys90Lys	synonymous_variant	Synonymous_variant
G4804A	4804	G	A	NS3	0.630915	0	0.540541	Val95Ile	missense_variant	Non-synonymous_variant
A4812C	4812	A	C	NS3	78.2334	78.8288	74.5946	Val97Val	synonymous_variant	Synonymous_variant
A4812T	4812	A	T	NS3	0.946372	0	0	Val97Val	synonymous_variant	Synonymous_variant
T4813C	4813	T	C	NS3	76.0252	78.3784	73.5135	Leu98Leu	synonymous_variant	Synonymous_variant
G4815A	4815	G	A	NS3	0.315457	0	0	Leu98Leu	synonymous_variant	Synonymous_variant
C4819T	4819	C	T	NS3	80.1262	78.3784	76.7568	Leu100Leu	synonymous_variant	Synonymous_variant
G4821A	4821	G	A	NS3	75.7098	76.1261	71.3514	Leu100Leu	synonymous_variant	Synonymous_variant
G4824A	4824	G	A	NS3	0.630915	0	0	Glu101Glu	synonymous_variant	Synonymous_variant
A4833G	4833	A	G	NS3	80.1262	80.1802	76.2162	Lys104Lys	synonymous_variant	Synonymous_variant
C4848G	4848	C	G	NS3	0.630915	0	1.62162	Val109Val	synonymous_variant	Synonymous_variant
G4854A	4854	G	A	NS3	80.1262	79.2793	76.2162	Thr111Thr	synonymous_variant	Synonymous_variant
A4857G	4857	A	G	NS3	0.315457	0	0	Lys112Lys	synonymous_variant	Synonymous_variant
T4860C	4860	T	C	NS3	75.7098	74.7748	71.8919	Pro113Pro	synonymous_variant	Synonymous_variant
C4864CT	4864	C	CT	NS3	0.315457	0	0	Lys117fs	frameshift_variant	Non-synonymous_variant
T4866C	4866	T	C	NS3	0.315457	0.45045	0.540541	Leu115Leu	synonymous_variant	Synonymous_variant
C4869T	4869	C	T	NS3	76.3407	75.2252	72.973	Phe116Phe	synonymous_variant	Synonymous_variant
A4872G	4872	A	G	NS3	0.630915	0	0	Lys117Lys	synonymous_variant	Synonymous_variant
C4875T	4875	C	T	NS3	70.6625	72.5225	68.1081	Thr118Thr	synonymous_variant	Synonymous_variant
G4879A	4879	G	A	NS3	79.8107	78.8288	76.7568	Ala120Thr	missense_variant	Non-synonymous_variant
C4881T	4881	C	T	NS3	73.817	73.8739	71.3514	Ala120Ala	synonymous_variant	Synonymous_variant
C4886T	4886	C	T	NS3	1.26183	0.900901	0.540541	Thr122Ile	missense_variant	Non-synonymous_variant
A4887T	4887	A	T	NS3	69.4006	72.5225	68.6486	Thr122Thr	synonymous_variant	Synonymous_variant
A4887C	4887	A	C	NS3	10.7256	7.20721	8.10811	Thr122Thr	synonymous_variant	Synonymous_variant
T4893C	4893	T	C	NS3	0.630915	0.45045	1.08108	Gly124Gly	synonymous_variant	Synonymous_variant
T4896C	4896	T	C	NS3	0.946372	2.25225	1.62162	Ala125Ala	synonymous_variant	Synonymous_variant
A4899G	4899	A	G	NS3	0.315457	0	0	Val126Val	synonymous_variant	Synonymous_variant
G4905A	4905	G	A	NS3	0.315457	0	0	Leu128Leu	synonymous_variant	Synonymous_variant
C4908T	4908	C	T	NS3	0	0	0.540541	Asp129Asp	synonymous_variant	Synonymous_variant
T4917C	4917	T	C	NS3	0	0	0.540541	Pro132Pro	synonymous_variant	Synonymous_variant
G4923T	4923	G	T	NS3	0.315457	0	0	Thr134Thr	synonymous_variant	Synonymous_variant
G4923A	4923	G	A	NS3	0	0	0.540541	Thr134Thr	synonymous_variant	Synonymous_variant
T4932C	4932	T	C	NS3	0	0	0.540541	Ser137Ser	synonymous_variant	Synonymous_variant
A4935T	4935	A	T	NS3	3.47003	1.8018	3.24324	Pro138Pro	synonymous_variant	Synonymous_variant
T4938C	4938	T	C	NS3	0.946372	0	0.540541	Ile139Ile	synonymous_variant	Synonymous_variant
A4939G	4939	A	G	NS3	99.6845	99.5495	100	Ile140Val	missense_variant	Non-synonymous_variant
C4941T	4941	C	T	NS3	1.89274	1.8018	0	Ile140Ile	synonymous_variant	Synonymous_variant
A4946G	4946	A	G	NS3	0.315457	0	0	Lys142Arg	missense_variant	Non-synonymous_variant
A4948C	4948	A	C	NS3	0	0	0.540541	Lys143Gln	missense_variant	Non-synonymous_variant
A4949C	4949	A	C	NS3	0.315457	0	0	Lys143Thr	missense_variant	Non-synonymous_variant
A4956G	4956	A	G	NS3	0.630915	0	0.540541	Lys145Lys	synonymous_variant	Synonymous_variant
T4959C	4959	T	C	NS3	4.73186	3.6036	3.24324	Val146Val	synonymous_variant	Synonymous_variant
G4962A	4962	G	A	NS3	0.630915	0	0	Val147Val	synonymous_variant	Synonymous_variant
T4965C	4965	T	C	NS3	93.6909	95.045	98.3784	Gly148Gly	synonymous_variant	Synonymous_variant
T4968C	4968	T	C	NS3	1.26183	0	0.540541	Leu149Leu	synonymous_variant	Synonymous_variant
T4971C	4971	T	C	NS3	0.315457	0.45045	1.62162	Tyr150Tyr	synonymous_variant	Synonymous_variant
T4974C	4974	T	C	NS3	79.4953	84.2342	80	Gly151Gly	synonymous_variant	Synonymous_variant
T4977C	4977	T	C	NS3	76.9716	82.8829	78.3784	Asn152Asn	synonymous_variant	Synonymous_variant
T4983C	4983	T	C	NS3	79.1798	83.3333	79.4595	Val154Val	synonymous_variant	Synonymous_variant
T4986C	4986	T	C	NS3	19.8738	16.6667	14.5946	Val155Val	synonymous_variant	Synonymous_variant
A4989T	4989	A	T	NS3	0.630915	0	0	Thr156Thr	synonymous_variant	Synonymous_variant
G4992A	4992	G	A	NS3	0.630915	0	0	Arg157Arg	synonymous_variant	Synonymous_variant
A4998G	4998	A	G	NS3	0	0	0.540541	Gly159Gly	synonymous_variant	Synonymous_variant
G4999A	4999	G	A	NS3	82.0189	81.5315	80.5405	Ala160Thr	missense_variant	Non-synonymous_variant
T5004C	5004	T	C	NS3	77.918	78.3784	78.9189	Tyr161Tyr	synonymous_variant	Synonymous_variant
T5010C	5010	T	C	NS3	2.2082	1.35135	2.16216	Ser163Ser	synonymous_variant	Synonymous_variant
T5013C	5013	T	C	NS3	76.0252	75.2252	80	Ala164Ala	synonymous_variant	Synonymous_variant
T5036C	5036	T	C	NS3	0	0	0.540541	Ile172Thr	missense_variant	Non-synonymous_variant
T5037C	5037	T	C	NS3	3.47003	1.35135	2.7027	Ile172Ile	synonymous_variant	Synonymous_variant
C5043T	5043	C	T	NS3	0	0.900901	0	Asp174Asp	synonymous_variant	Synonymous_variant
A5044G	5044	A	G	NS3	0	0.45045	0	Asn175Asp	missense_variant	Non-synonymous_variant
A5045G	5045	A	G	NS3	0.315457	0	0	Asn175Ser	missense_variant	Non-synonymous_variant
C5046T	5046	C	T	NS3	4.10095	1.35135	2.7027	Asn175Asn	synonymous_variant	Synonymous_variant
G5052A	5052	G	A	NS3	0	0.900901	0.540541	Glu177Glu	synonymous_variant	Synonymous_variant
C5055T	5055	C	T	NS3	86.4353	83.7838	90.8108	Ile178Ile	synonymous_variant	Synonymous_variant
G5059A	5059	G	A	NS3	0.315457	0	0	Asp180Asn	missense_variant	Non-synonymous_variant
C5064T	5064	C	T	NS3	0.315457	0	0	Asp181Asp	synonymous_variant	Synonymous_variant
T5066TC	5066	T	TC	NS3	0.315457	0	0.540541	Arg184fs	frameshift_variant	Non-synonymous_variant
T5067C	5067	T	C	NS3	69.7161	72.973	72.4324	Ile182Ile	synonymous_variant	Synonymous_variant
C5070T	5070	C	T	NS3	69.7161	72.5225	70.2703	Phe183Phe	synonymous_variant	Synonymous_variant
C5071G	5071	C	G	NS3	0.315457	0	0.540541	Arg184Gly	missense_variant	Non-synonymous_variant
AG5075A	5075	AG	A	NS3	0.315457	0	0	Arg186fs	frameshift_variant	Non-synonymous_variant
G5076GA	5076	G	GA	NS3	2.2082	2.7027	1.62162	Arg186fs	frameshift_variant	Non-synonymous_variant
G5076A	5076	G	A	NS3	0.315457	0	0	Lys185Lys	synonymous_variant	Synonymous_variant
G5078A	5078	G	A	NS3	74.4479	75.6757	76.7568	Arg186Lys	missense_variant	Non-synonymous_variant
A5079G	5079	A	G	NS3	0.630915	0.45045	0	Arg186Arg	synonymous_variant	Synonymous_variant
C5083T	5083	C	T	NS3	4.10095	1.8018	3.78378	Leu188Leu	synonymous_variant	Synonymous_variant
G5085A	5085	G	A	NS3	0.315457	0	0	Leu188Leu	synonymous_variant	Synonymous_variant
C5088A	5088	C	A	NS3	1.57729	1.8018	1.62162	Thr189Thr	synonymous_variant	Synonymous_variant
C5100T	5100	C	T	NS3	0.315457	0	0	Leu193Leu	synonymous_variant	Synonymous_variant
C5103T	5103	C	T	NS3	0.315457	0	0	His194His	synonymous_variant	Synonymous_variant
A5106T	5106	A	T	NS3	0	0	0.540541	Pro195Pro	synonymous_variant	Synonymous_variant
C5111CA	5111	C	CA	NS3	0	0.900901	0.540541	Thr200fs	frameshift_variant	Non-synonymous_variant
G5112A	5112	G	A	NS3	70.6625	72.0721	72.4324	Ala197Ala	synonymous_variant	Synonymous_variant
AG5117A	5117	AG	A	NS3	0	0.900901	0.540541	Thr200fs	frameshift_variant	Non-synonymous_variant
G5118A	5118	G	A	NS3	70.9779	71.6216	71.8919	Lys199Lys	synonymous_variant	Synonymous_variant
G5121A	5121	G	A	NS3	70.6625	72.5225	72.4324	Thr200Thr	synonymous_variant	Synonymous_variant
G5124A	5124	G	A	NS3	0.315457	0	0	Lys201Lys	synonymous_variant	Synonymous_variant
A5127G	5127	A	G	NS3	0.315457	0	0	Arg202Arg	synonymous_variant	Synonymous_variant
T5133C	5133	T	C	NS3	3.47003	1.35135	2.7027	Leu204Leu	synonymous_variant	Synonymous_variant
G5136A	5136	G	A	NS3	70.9779	72.5225	71.8919	Pro205Pro	synonymous_variant	Synonymous_variant
C5139A	5139	C	A	NS3	70.9779	72.0721	71.8919	Ala206Ala	synonymous_variant	Synonymous_variant
C5139G	5139	C	G	NS3	0	0.45045	0	Ala206Ala	synonymous_variant	Synonymous_variant
A5151G	5151	A	G	NS3	0.315457	0	0	Glu210Glu	synonymous_variant	Synonymous_variant
T5154C	5154	T	C	NS3	70.347	72.5225	71.8919	Ala211Ala	synonymous_variant	Synonymous_variant
G5163A	5163	G	A	NS3	70.347	72.5225	71.8919	Arg214Arg	synonymous_variant	Synonymous_variant
T5166C	5166	T	C	NS3	70.0315	72.5225	71.3514	Gly215Gly	synonymous_variant	Synonymous_variant
T5167C	5167	T	C	NS3	0.315457	1.35135	0.540541	Leu216Met	missense_variant	Non-synonymous_variant
G5169A	5169	G	A	NS3	0.315457	0	0	Leu216Leu	synonymous_variant	Synonymous_variant
A5175G	5175	A	G	NS3	0	0.45045	0	Thr218Thr	synonymous_variant	Synonymous_variant
T5199C	5199	T	C	NS3	0.315457	0	0.540541	Val226Val	synonymous_variant	Synonymous_variant
A5205G	5205	A	G	NS3	70.347	72.0721	71.3514	Ala228Ala	synonymous_variant	Synonymous_variant
T5208C	5208	T	C	NS3	0.315457	0	0.540541	Ala229Ala	synonymous_variant	Synonymous_variant
T5208TG	5208	T	TG	NS3	0	0.45045	0	Glu230fs	frameshift_variant	Non-synonymous_variant
G5217A	5217	G	A	NS3	71.2934	70.7207	72.973	Glu232Glu	synonymous_variant	Synonymous_variant
G5218A	5218	G	A	NS3	0	0.45045	0	Glu233Lys	missense_variant	Non-synonymous_variant
C5223T	5223	C	T	NS3	72.2397	71.1712	72.973	Ala234Ala	synonymous_variant	Synonymous_variant
T5226C	5226	T	C	NS3	70.9779	71.1712	72.4324	Leu235Leu	synonymous_variant	Synonymous_variant
A5232G	5232	A	G	NS3	0.315457	0	0	Gly237Gly	synonymous_variant	Synonymous_variant
T5235C	5235	T	C	NS3	0.630915	0.45045	0.540541	Leu238Leu	synonymous_variant	Synonymous_variant
A5242C	5242	A	C	NS3	0.315457	0	0	Arg241Arg	synonymous_variant	Synonymous_variant
C5247T	5247	C	T	NS3	61.1987	62.1622	65.4054	Tyr242Tyr	synonymous_variant	Synonymous_variant
G5250A	5250	G	A	NS3	66.877	65.7658	69.7297	Gln243Gln	synonymous_variant	Synonymous_variant
C5253T	5253	C	T	NS3	0	0	1.08108	Thr244Thr	synonymous_variant	Synonymous_variant
C5259T	5259	C	T	NS3	64.0379	65.3153	68.1081	Ala246Ala	synonymous_variant	Synonymous_variant
C5262T	5262	C	T	NS3	1.26183	0.45045	1.08108	Ile247Ile	synonymous_variant	Synonymous_variant
G5264A	5264	G	A	NS3	0.630915	0	0	Arg248Lys	missense_variant	Non-synonymous_variant
G5271T	5271	G	T	NS3	0.630915	0.45045	0	Glu250Asp	missense_variant	Non-synonymous_variant
C5274T	5274	C	T	NS3	47.3186	44.5946	49.1892	His251His	synonymous_variant	Synonymous_variant
C5277T	5277	C	T	NS3	50.1577	45.4955	52.4324	Thr252Thr	synonymous_variant	Synonymous_variant
G5280A	5280	G	A	NS3	22.3975	19.3694	25.4054	Gly253Gly	synonymous_variant	Synonymous_variant
G5283A	5283	G	A	NS3	1.26183	0	1.08108	Arg254Arg	synonymous_variant	Synonymous_variant
G5286A	5286	G	A	NS3	1.26183	0	1.08108	Glu255Glu	synonymous_variant	Synonymous_variant
T5289C	5289	T	C	NS3	0.946372	0	0.540541	Ile256Ile	synonymous_variant	Synonymous_variant
C5295T	5295	C	T	NS3	23.3438	20.2703	29.1892	Asp258Asp	synonymous_variant	Synonymous_variant
C5296T	5296	C	T	NS3	1.26183	0	1.08108	Leu259Leu	synonymous_variant	Synonymous_variant
T5304C	5304	T	C	NS3	0	0	0.540541	Cys261Cys	synonymous_variant	Synonymous_variant
T5307C	5307	T	C	NS3	22.3975	20.2703	28.1081	His262His	synonymous_variant	Synonymous_variant
C5310T	5310	C	T	NS3	0	0.45045	0	Ala263Ala	synonymous_variant	Synonymous_variant
A5313G	5313	A	G	NS3	0.315457	0.900901	0	Thr264Thr	synonymous_variant	Synonymous_variant
T5316C	5316	T	C	NS3	0	0.45045	0.540541	Phe265Phe	synonymous_variant	Synonymous_variant
G5328A	5328	G	A	NS3	24.2902	21.1712	28.1081	Leu269Leu	synonymous_variant	Synonymous_variant
C5329T	5329	C	T	NS3	1.89274	0.45045	1.08108	Leu270Leu	synonymous_variant	Synonymous_variant
A5331G	5331	A	G	NS3	0.946372	0	0	Leu270Leu	synonymous_variant	Synonymous_variant
G5338A	5338	G	A	NS3	25.5521	21.1712	28.1081	Val273Ile	missense_variant	Non-synonymous_variant
T5340C	5340	T	C	NS3	0	0.45045	0.540541	Val273Val	synonymous_variant	Synonymous_variant
C5352T	5352	C	T	NS3	30.2839	27.027	37.2973	Asn277Asn	synonymous_variant	Synonymous_variant
C5355T	5355	C	T	NS3	0.630915	0	0	Tyr278Tyr	synonymous_variant	Synonymous_variant
C5359T	5359	C	T	NS3	0.315457	0	1.08108	Leu280Leu	synonymous_variant	Synonymous_variant
T5364C	5364	T	C	NS3	1.26183	0	1.08108	Ile281Ile	synonymous_variant	Synonymous_variant
C5367T	5367	C	T	NS3	1.26183	0	1.08108	Ile282Ile	synonymous_variant	Synonymous_variant
C5373T	5373	C	T	NS3	33.123	28.3784	40.5405	Asp284Asp	synonymous_variant	Synonymous_variant
C5385T	5385	C	T	NS3	0	0.45045	0.540541	Phe288Phe	synonymous_variant	Synonymous_variant
T5400C	5400	T	C	NS3	30.2839	26.5766	36.2162	Ser293Ser	synonymous_variant	Synonymous_variant
A5406G	5406	A	G	NS3	29.0221	26.1261	34.5946	Ala295Ala	synonymous_variant	Synonymous_variant
C5408T	5408	C	T	NS3	4.4164	3.15315	7.02703	Ala296Val	missense_variant	Non-synonymous_variant
T5409C	5409	T	C	NS3	0.630915	0	1.08108	Ala296Ala	synonymous_variant	Synonymous_variant
A5415G	5415	A	G	NS3	0.315457	0	0.540541	Gly298Gly	synonymous_variant	Synonymous_variant
C5421T	5421	C	T	NS3	1.89274	0.900901	1.62162	Ile300Ile	synonymous_variant	Synonymous_variant
A5430G	5430	A	G	NS3	0.630915	0.45045	0.540541	Arg303Arg	synonymous_variant	Synonymous_variant
G5433A	5433	G	A	NS3	9.46372	9.00901	10.8108	Val304Val	synonymous_variant	Synonymous_variant
G5445A	5445	G	A	NS3	9.77918	9.00901	9.72973	Glu308Glu	synonymous_variant	Synonymous_variant
G5454A	5454	G	A	NS3	0.315457	0.45045	0.540541	Gly311Gly	synonymous_variant	Synonymous_variant
T5460C	5460	T	C	NS3	41.9558	37.3874	42.7027	Phe313Phe	synonymous_variant	Synonymous_variant
A5466G	5466	A	G	NS3	0.946372	1.8018	1.62162	Thr315Thr	synonymous_variant	Synonymous_variant
C5469T	5469	C	T	NS3	41.9558	35.1351	43.2432	Ala316Ala	synonymous_variant	Synonymous_variant
T5472C	5472	T	C	NS3	41.3249	35.5856	42.1622	Thr317Thr	synonymous_variant	Synonymous_variant
C5475T	5475	C	T	NS3	44.164	37.3874	42.7027	Pro318Pro	synonymous_variant	Synonymous_variant
G5478T	5478	G	T	NS3	41.9558	36.036	43.7838	Pro319Pro	synonymous_variant	Synonymous_variant
C5490T	5490	C	T	NS3	0.315457	0	0.540541	Asp323Asp	synonymous_variant	Synonymous_variant
A5493T	5493	A	T	NS3	0	0	1.08108	Pro324Pro	synonymous_variant	Synonymous_variant
T5496C	5496	T	C	NS3	0.315457	0.45045	0	Phe325Phe	synonymous_variant	Synonymous_variant
T5499C	5499	T	C	NS3	69.0852	62.6126	67.027	Pro326Pro	synonymous_variant	Synonymous_variant
G5502A	5502	G	A	NS3	1.89274	1.8018	1.08108	Gln327Gln	synonymous_variant	Synonymous_variant
T5508C	5508	T	C	NS3	69.0852	63.964	68.1081	Asn329Asn	synonymous_variant	Synonymous_variant
C5517T	5517	C	T	NS3	0.630915	0	0	Ile332Ile	synonymous_variant	Synonymous_variant
A5520G	5520	A	G	NS3	73.5016	66.2162	70.2703	Ile333Met	missense_variant	Non-synonymous_variant
T5523C	5523	T	C	NS3	0	0.900901	0.540541	Asp334Asp	synonymous_variant	Synonymous_variant
A5526G	5526	A	G	NS3	1.57729	0	0	Glu335Glu	synonymous_variant	Synonymous_variant
G5531A	5531	G	A	NS3	0.946372	0	0.540541	Arg337Lys	missense_variant	Non-synonymous_variant
A5532G	5532	A	G	NS3	72.5552	65.7658	69.1892	Arg337Arg	synonymous_variant	Synonymous_variant
C5538T	5538	C	T	NS3	65.6151	62.6126	65.9459	Ile339Ile	synonymous_variant	Synonymous_variant
A5544G	5544	A	G	NS3	69.4006	63.964	68.1081	Glu341Glu	synonymous_variant	Synonymous_variant
T5556C	5556	T	C	NS3	70.0315	64.4144	69.1892	Asn345Asn	synonymous_variant	Synonymous_variant
C5559T	5559	C	T	NS3	70.6625	64.4144	69.1892	Ser346Ser	synonymous_variant	Synonymous_variant
A5562G	5562	A	G	NS3	0	0	0.540541	Gly347Gly	synonymous_variant	Synonymous_variant
A5568G	5568	A	G	NS3	68.1388	65.3153	68.1081	Glu349Glu	synonymous_variant	Synonymous_variant
C5574T	5574	C	T	NS3	76.9716	70.2703	74.5946	Val351Val	synonymous_variant	Synonymous_variant
G5577A	5577	G	A	NS3	4.4164	3.15315	1.62162	Thr352Thr	synonymous_variant	Synonymous_variant
T5580C	5580	T	C	NS3	3.78549	1.35135	2.16216	Asp353Asp	synonymous_variant	Synonymous_variant
T5583C	5583	T	C	NS3	6.30915	4.5045	5.40541	Phe354Phe	synonymous_variant	Synonymous_variant
T5598C	5598	T	C	NS3	2.2082	1.8018	0.540541	Val359Val	synonymous_variant	Synonymous_variant
C5604T	5604	C	T	NS3	87.6972	78.8288	89.1892	Phe361Phe	synonymous_variant	Synonymous_variant
A5610G	5610	A	G	NS3	3.78549	2.25225	1.08108	Pro363Pro	synonymous_variant	Synonymous_variant
T5613C	5613	T	C	NS3	59.9369	53.1532	71.3514	Ser364Ser	synonymous_variant	Synonymous_variant
A5619G	5619	A	G	NS3	0	0.45045	0.540541	Lys366Lys	synonymous_variant	Synonymous_variant
C5621T	5621	C	T	NS3	0.315457	0	0	Ala367Val	missense_variant	Non-synonymous_variant
A5622G	5622	A	G	NS3	0.315457	0	0	Ala367Ala	synonymous_variant	Synonymous_variant
T5631C	5631	T	C	NS3	0.946372	0	0.540541	Asp370Asp	synonymous_variant	Synonymous_variant
G5638A	5638	G	A	NS3	0.315457	0	0	Ala373Thr	missense_variant	Non-synonymous_variant
T5640C	5640	T	C	NS3	0.315457	0	0.540541	Ala373Ala	synonymous_variant	Synonymous_variant
G5649A	5649	G	A	NS3	76.0252	67.5676	72.4324	Arg376Arg	synonymous_variant	Synonymous_variant
A5652G	5652	A	G	NS3	71.9243	64.8649	71.3514	Lys377Lys	synonymous_variant	Synonymous_variant
A5652AG	5652	A	AG	NS3	0	0.45045	0	Asn378fs	frameshift_variant	Non-synonymous_variant
A5658G	5658	A	G	NS3	69.4006	65.3153	69.1892	Gly379Gly	synonymous_variant	Synonymous_variant
G5667C	5667	G	C	NS3	0.315457	0	0	Val382Val	synonymous_variant	Synonymous_variant
T5679C	5679	T	C	NS3	14.511	9.90991	15.6757	Ser386Ser	synonymous_variant	Synonymous_variant
G5685A	5685	G	A	NS3	0.630915	0.45045	0	Lys388Lys	synonymous_variant	Synonymous_variant
G5700A	5700	G	A	NS3	75.3943	72.0721	72.4324	Glu393Glu	synonymous_variant	Synonymous_variant
T5703C	5703	T	C	NS3	2.52366	1.35135	1.08108	Tyr394Tyr	synonymous_variant	Synonymous_variant
G5704A	5704	G	A	NS3	75.3943	72.0721	72.4324	Val395Ile	missense_variant	Non-synonymous_variant
C5706T	5706	C	T	NS3	0.315457	0.900901	0	Val395Val	synonymous_variant	Synonymous_variant
T5712C	5712	T	C	NS3	1.57729	1.35135	1.62162	Thr397Thr	synonymous_variant	Synonymous_variant
A5715G	5715	A	G	NS3	76.3407	74.3243	75.1351	Arg398Arg	synonymous_variant	Synonymous_variant
C5717A	5717	C	A	NS3	0	0.45045	0	Thr399Asn	missense_variant	Non-synonymous_variant
T5724C	5724	T	C	NS3	0.315457	0.45045	1.62162	Asp401Asp	synonymous_variant	Synonymous_variant
C5730T	5730	C	T	NS3	1.26183	1.35135	1.08108	Asp403Asp	synonymous_variant	Synonymous_variant
C5733T	5733	C	T	NS3	77.6025	76.1261	75.1351	Phe404Phe	synonymous_variant	Synonymous_variant
T5739C	5739	T	C	NS3	77.6025	76.1261	74.5946	Val406Val	synonymous_variant	Synonymous_variant
A5742G	5742	A	G	NS3	77.6025	76.1261	75.1351	Thr407Thr	synonymous_variant	Synonymous_variant
T5745A	5745	T	A	NS3	75.0789	74.7748	74.0541	Thr408Thr	synonymous_variant	Synonymous_variant
T5745C	5745	T	C	NS3	0	0	0.540541	Thr408Thr	synonymous_variant	Synonymous_variant
C5766T	5766	C	T	NS3	87.0662	86.9369	90.2703	Ala415Ala	synonymous_variant	Synonymous_variant
C5766A	5766	C	A	NS3	0.630915	0	0	Ala415Ala	synonymous_variant	Synonymous_variant
T5769C	5769	T	C	NS3	92.429	88.7387	93.5135	Asn416Asn	synonymous_variant	Synonymous_variant
C5772T	5772	C	T	NS3	0.315457	0.45045	0	Phe417Phe	synonymous_variant	Synonymous_variant
G5781A	5781	G	A	NS3	3.15457	1.8018	1.08108	Glu420Glu	synonymous_variant	Synonymous_variant
G5784A	5784	G	A	NS3	5.99369	4.05405	4.86486	Arg421Arg	synonymous_variant	Synonymous_variant
T5787C	5787	T	C	NS3	0	0.45045	0	Val422Val	synonymous_variant	Synonymous_variant
A5790T	5790	A	T	NS3	0	0	0.540541	Ile423Ile	synonymous_variant	Synonymous_variant
C5793T	5793	C	T	NS3	0.315457	0.900901	0.540541	Asp424Asp	synonymous_variant	Synonymous_variant
C5796T	5796	C	T	NS3	64.6688	55.4054	60.5405	Pro425Pro	synonymous_variant	Synonymous_variant
A5799G	5799	A	G	NS3	2.2082	0.45045	1.08108	Arg426Arg	synonymous_variant	Synonymous_variant
C5802T	5802	C	T	NS3	0.315457	0	0.540541	Arg427Arg	synonymous_variant	Synonymous_variant
C5805T	5805	C	T	NS3	0.630915	0	0	Cys428Cys	synonymous_variant	Synonymous_variant
A5811G	5811	A	G	NS3	1.57729	0.900901	1.08108	Lys430Lys	synonymous_variant	Synonymous_variant
C5821T	5821	C	T	NS3	1.26183	1.35135	1.62162	Leu434Leu	synonymous_variant	Synonymous_variant
A5823G	5823	A	G	NS3	1.26183	1.35135	1.08108	Leu434Leu	synonymous_variant	Synonymous_variant
T5829C	5829	T	C	NS3	82.9653	70.2703	83.7838	Asp436Asp	synonymous_variant	Synonymous_variant
G5838A	5838	G	A	NS3	0	0.45045	0	Glu439Glu	synonymous_variant	Synonymous_variant
G5844T	5844	G	T	NS3	75.7098	66.6667	78.9189	Val441Val	synonymous_variant	Synonymous_variant
T5847C	5847	T	C	NS3	18.2965	16.6667	13.5135	Ile442Ile	synonymous_variant	Synonymous_variant
C5848T	5848	C	T	NS3	5.04732	1.8018	3.24324	Leu443Leu	synonymous_variant	Synonymous_variant
G5850A	5850	G	A	NS3	0	0.45045	0	Leu443Leu	synonymous_variant	Synonymous_variant
A5856G	5856	A	G	NS3	0.315457	0	0	Gly445Gly	synonymous_variant	Synonymous_variant
T5859C	5859	T	C	NS3	73.5016	60.8108	74.0541	Pro446Pro	synonymous_variant	Synonymous_variant
C5871T	5871	C	T	NS3	2.2082	1.35135	1.08108	Thr450Thr	synonymous_variant	Synonymous_variant
T5880C	5880	T	C	NS3	1.57729	0	0	Ser453Ser	synonymous_variant	Synonymous_variant
A5886T	5886	A	T	NS3	0	0.900901	0	Ala455Ala	synonymous_variant	Synonymous_variant
A5902G	5902	A	G	NS3	81.0726	68.4685	83.2432	Ile461Val	missense_variant	Non-synonymous_variant
A5904G	5904	A	G	NS3	0.315457	0	1.08108	Ile461Met	missense_variant	Non-synonymous_variant
A5907G	5907	A	G	NS3	0.630915	0.45045	0.540541	Gly462Gly	synonymous_variant	Synonymous_variant
A5910G	5910	A	G	NS3	0.946372	0	0.540541	Arg463Arg	synonymous_variant	Synonymous_variant
A5918G	5918	A	G	NS3	0.315457	0	0.540541	Lys466Arg	missense_variant	Non-synonymous_variant
G5925A	5925	G	A	NS3	83.9117	70.2703	84.3243	Glu468Glu	synonymous_variant	Synonymous_variant
C5937T	5937	C	T	NS3	15.4574	13.5135	20	Tyr472Tyr	synonymous_variant	Synonymous_variant
C5956T	5956	C	T	NS3	0	0	0.540541	Leu479Leu	synonymous_variant	Synonymous_variant
A5961G	5961	A	G	NS3	0	0.900901	0.540541	Glu480Glu	synonymous_variant	Synonymous_variant
T5964A	5964	T	A	NS3	0.315457	0	0	Asn481Lys	missense_variant	Non-synonymous_variant
T5964C	5964	T	C	NS3	0	0	0.540541	Asn481Asn	synonymous_variant	Synonymous_variant
T5967C	5967	T	C	NS3	0.315457	0.45045	0	Asp482Asp	synonymous_variant	Synonymous_variant
T5976C	5976	T	C	NS3	88.0126	86.036	89.1892	Cys485Cys	synonymous_variant	Synonymous_variant
A5979G	5979	A	G	NS3	3.78549	1.8018	2.7027	Ala486Ala	synonymous_variant	Synonymous_variant
C5982T	5982	C	T	NS3	0.315457	0	0	His487His	synonymous_variant	Synonymous_variant
T5994C	5994	T	C	NS3	5.36278	3.15315	3.78378	Ala491Ala	synonymous_variant	Synonymous_variant
A5997G	5997	A	G	NS3	95.8991	90.991	97.2973	Lys492Lys	synonymous_variant	Synonymous_variant
C6003T	6003	C	T	NS3	95.8991	90.5405	97.8378	Leu494Leu	synonymous_variant	Synonymous_variant
C6004T	6004	C	T	NS3	1.26183	1.8018	1.08108	Leu495Leu	synonymous_variant	Synonymous_variant
T6009C	6009	T	C	NS3	4.10095	2.7027	1.08108	Asp496Asp	synonymous_variant	Synonymous_variant
C6012T	6012	C	T	NS3	1.26183	0.900901	0	Asn497Asn	synonymous_variant	Synonymous_variant
C6018T	6018	C	T	NS3	0	0.45045	0	Asn499Asn	synonymous_variant	Synonymous_variant
G6021A	6021	G	A	NS3	0	0	1.08108	Thr500Thr	synonymous_variant	Synonymous_variant
A6024T	6024	A	T	NS3	94.6372	88.2883	96.7568	Pro501Pro	synonymous_variant	Synonymous_variant
A6027G	6027	A	G	NS3	4.10095	1.35135	2.7027	Glu502Glu	synonymous_variant	Synonymous_variant
T6036C	6036	T	C	NS3	0.946372	0.900901	0	Ile505Ile	synonymous_variant	Synonymous_variant
T6039C	6039	T	C	NS3	7.57098	6.30631	4.86486	Pro506Pro	synonymous_variant	Synonymous_variant
C6048T	6048	C	T	NS3	2.2082	1.8018	1.08108	Phe509Phe	synonymous_variant	Synonymous_variant
G6057A	6057	G	A	NS3	0	0.45045	1.08108	Glu512Glu	synonymous_variant	Synonymous_variant
T6060C	6060	T	C	NS3	0.630915	0	0	Arg513Arg	synonymous_variant	Synonymous_variant
G6061GA	6061	G	GA	NS3	0.315457	0	0	Val516fs	frameshift_variant	Non-synonymous_variant
A6063G	6063	A	G	NS3	76.9716	72.0721	78.3784	Glu514Glu	synonymous_variant	Synonymous_variant
G6066A	6066	G	A	NS3	2.2082	1.35135	1.08108	Lys515Lys	synonymous_variant	Synonymous_variant
G6069C	6069	G	C	NS3	67.1924	67.1171	71.3514	Val516Val	synonymous_variant	Synonymous_variant
G6069T	6069	G	T	NS3	0.315457	0	0	Val516Val	synonymous_variant	Synonymous_variant
T6072C	6072	T	C	NS3	67.5079	66.6667	70.8108	Asp517Asp	synonymous_variant	Synonymous_variant
T6078C	6078	T	C	NS3	0	0	0.540541	Ile519Ile	synonymous_variant	Synonymous_variant
C6084T	6084	C	T	NS3	74.1325	69.8198	75.6757	Gly521Gly	synonymous_variant	Synonymous_variant
A6087G	6087	A	G	NS3	0.630915	0	0	Glu522Glu	synonymous_variant	Synonymous_variant
T6094C	6094	T	C	NS3	2.83912	1.35135	1.08108	Leu525Leu	synonymous_variant	Synonymous_variant
G6096A	6096	G	A	NS3	3.47003	1.8018	1.08108	Leu525Leu	synonymous_variant	Synonymous_variant
A6099G	6099	A	G	NS3	0.630915	0	0	Arg526Arg	synonymous_variant	Synonymous_variant
A6108G	6108	A	G	NS3	71.9243	66.6667	73.5135	Ala529Ala	synonymous_variant	Synonymous_variant
A6108T	6108	A	T	NS3	0.315457	0.45045	0	Ala529Ala	synonymous_variant	Synonymous_variant
G6111A	6111	G	A	NS3	0	0.45045	0	Arg530Arg	synonymous_variant	Synonymous_variant
A6115G	6115	A	G	NS3	0.315457	0	0	Thr532Ala	missense_variant	Non-synonymous_variant
C6116T	6116	C	T	NS3	0.315457	0	0	Thr532Ile	missense_variant	Non-synonymous_variant
C6117A	6117	C	A	NS3	71.2934	67.5676	73.5135	Thr532Thr	synonymous_variant	Synonymous_variant
A6123G	6123	A	G	NS3	73.817	69.3694	75.1351	Val534Val	synonymous_variant	Synonymous_variant
C6126T	6126	C	T	NS3	1.26183	0	1.62162	Asp535Glu	missense_variant	Non-synonymous_variant
C6126G	6126	C	G	NS3	1.26183	1.8018	1.08108	Asp535Glu	missense_variant	Non-synonymous_variant
C6126A	6126	C	A	NS3	0.315457	0	0	Asp535Asp	missense_variant	Non-synonymous_variant
T6127C	6127	T	C	NS3	73.817	69.3694	75.1351	Leu536Leu	synonymous_variant	Synonymous_variant
A6129G	6129	A	G	NS3	0.315457	0	0	Leu536Leu	synonymous_variant	Synonymous_variant
C6145T	6145	C	T	NS3	0.315457	0	0	Leu542Leu	synonymous_variant	Synonymous_variant
C6153T	6153	C	T	NS3	67.5079	65.7658	70.8108	Val544Val	synonymous_variant	Synonymous_variant
T6157C	6157	T	C	NS3	74.7634	69.3694	74.5946	Leu546Leu	synonymous_variant	Synonymous_variant
G6159A	6159	G	A	NS3	71.6088	68.018	73.5135	Leu546Leu	synonymous_variant	Synonymous_variant
C6162T	6162	C	T	NS3	0.946372	0	0	Ala547Ala	synonymous_variant	Synonymous_variant
C6165T	6165	C	T	NS3	0.630915	0	0	Tyr548Tyr	synonymous_variant	Synonymous_variant
G6167A	6167	G	A	NS3	0.630915	0	0	Arg549Lys	missense_variant	Non-synonymous_variant
T6177C	6177	T	C	NS3	2.83912	1.35135	1.08108	Ala552Ala	synonymous_variant	Synonymous_variant
A6180G	6180	A	G	NS3	67.8233	65.7658	70.2703	Glu553Glu	synonymous_variant	Synonymous_variant
C6183T	6183	C	T	NS3	70.9779	68.4685	74.0541	Gly554Gly	synonymous_variant	Synonymous_variant
C6183A	6183	C	A	NS3	0.630915	0	0	Gly554Gly	synonymous_variant	Synonymous_variant
C6186T	6186	C	T	NS3	2.52366	1.35135	1.08108	Ile555Ile	synonymous_variant	Synonymous_variant
C6192T	6192	C	T	NS3	3.47003	1.35135	1.08108	Tyr557Tyr	synonymous_variant	Synonymous_variant
G6193A	6193	G	A	NS3	0.315457	0	0	Ala558Thr	missense_variant	Non-synonymous_variant
A6202G	6202	A	G	NS3	0	0.45045	0	Arg561Gly	missense_variant	Non-synonymous_variant
G6204A	6204	G	A	NS3	2.52366	2.25225	4.32432	Arg561Arg	synonymous_variant	Synonymous_variant
T6210C	6210	T	C	NS3	3.15457	3.15315	4.32432	Cys563Cys	synonymous_variant	Synonymous_variant
G6220A	6220	G	A	NS3	0.946372	0	0	Val567Ile	missense_variant	Non-synonymous_variant
A6234G	6234	A	G	NS3	0.315457	0	0.540541	Gln571Gln	synonymous_variant	Synonymous_variant
C6237T	6237	C	T	NS3	5.04732	3.6036	2.16216	Ile572Ile	synonymous_variant	Synonymous_variant
C6238T	6238	C	T	NS3	67.5079	62.6126	68.6486	Leu573Leu	synonymous_variant	Synonymous_variant
A6240G	6240	A	G	NS3	72.8707	65.7658	71.8919	Leu573Leu	synonymous_variant	Synonymous_variant
C6249T	6249	C	T	NS3	72.2397	65.3153	71.8919	Asn576Asn	synonymous_variant	Synonymous_variant
A6255G	6255	A	G	NS3	0	0	0.540541	Glu578Glu	synonymous_variant	Synonymous_variant
T6258G	6258	T	G	NS3	70.9779	63.964	71.3514	Val579Val	synonymous_variant	Synonymous_variant
T6258A	6258	T	A	NS3	1.26183	1.35135	0.540541	Val579Val	synonymous_variant	Synonymous_variant
A6262G	6262	A	G	NS3	0	0	0.540541	Ile581Val	missense_variant	Non-synonymous_variant
C6264T	6264	C	T	NS3	69.0852	63.0631	70.2703	Ile581Ile	synonymous_variant	Synonymous_variant
C6264A	6264	C	A	NS3	0.630915	0	0	Ile581Ile	synonymous_variant	Synonymous_variant
C6269CA	6269	C	CA	NS3	0	0	0.540541	Glu585fs	frameshift_variant	Non-synonymous_variant
G6279A	6279	G	A	NS3	71.6088	63.964	69.7297	Gly586Gly	synonymous_variant	Synonymous_variant
G6284A	6284	G	A	NS3	1.26183	1.8018	1.08108	Arg588Lys	missense_variant	Non-synonymous_variant
T6292C	6292	T	C	NS3	5.04732	3.15315	3.78378	Leu591Leu	synonymous_variant	Synonymous_variant
G6294A	6294	G	A	NS3	69.4006	63.964	70.2703	Leu591Leu	synonymous_variant	Synonymous_variant
A6297G	6297	A	G	NS3	0.315457	0	0	Lys592Lys	synonymous_variant	Synonymous_variant
A6303G	6303	A	G	NS3	1.26183	0	0	Arg594Arg	synonymous_variant	Synonymous_variant
T6307C	6307	T	C	NS3	0	0.900901	0	Leu596Leu	synonymous_variant	Synonymous_variant
G6309A	6309	G	A	NS3	52.0505	45.045	53.5135	Leu596Leu	synonymous_variant	Synonymous_variant
T6312C	6312	T	C	NS3	0	0.45045	0	Asp597Asp	synonymous_variant	Synonymous_variant
T6315C	6315	T	C	NS3	2.52366	1.8018	3.24324	Ala598Ala	synonymous_variant	Synonymous_variant
C6321T	6321	C	T	NS3	0.315457	0.45045	0.540541	Ile600Ile	synonymous_variant	Synonymous_variant
T6324C	6324	T	C	NS3	59.9369	50	61.6216	Tyr601Tyr	synonymous_variant	Synonymous_variant
T6327C	6327	T	C	NS3	1.89274	1.35135	0.540541	Ser602Ser	synonymous_variant	Synonymous_variant
A6333G	6333	A	G	NS3	0.630915	0	0	Pro604Pro	synonymous_variant	Synonymous_variant
G6336A	6336	G	A	NS3	0.315457	0.45045	0	Leu605Leu	synonymous_variant	Synonymous_variant
G6339A	6339	G	A	NS3	3.78549	1.8018	2.16216	Ala606Ala	synonymous_variant	Synonymous_variant
A6342T	6342	A	T	NS3	4.10095	1.8018	2.16216	Leu607Leu	synonymous_variant	Synonymous_variant
A6342C	6342	A	C	NS3	2.52366	1.35135	0.540541	Leu607Leu	synonymous_variant	Synonymous_variant
T6351C	6351	T	C	NS3	6.62461	4.05405	2.7027	Phe610Phe	synonymous_variant	Synonymous_variant
G6354A	6354	G	A	NS3	2.52366	1.35135	0.540541	Lys611Lys	synonymous_variant	Synonymous_variant
A6357G	6357	A	G	NS3	2.2082	1.35135	0.540541	Glu612Glu	synonymous_variant	Synonymous_variant
T6360C	6360	T	C	NS3	4.4164	2.7027	2.16216	Phe613Phe	synonymous_variant	Synonymous_variant
C6366T	6366	C	T	NS3	5.67823	4.05405	2.7027	Ala615Ala	synonymous_variant	Synonymous_variant
G6375A	6375	G	A	NS3	6.62461	4.05405	2.7027	Lys2093Lys	splice_region_variant&synonymous_variant	Synonymous_variant
T6378C	6378	T	C	NS4A	6.62461	4.05405	2.7027	Ser1Ser	synonymous_variant	Synonymous_variant
C6385A	6385	C	A	NS4A	1.26183	1.35135	0.540541	Leu4Met	missense_variant	Non-synonymous_variant
G6387A	6387	G	A	NS4A	4.4164	2.7027	2.16216	Leu4Leu	synonymous_variant	Synonymous_variant
C6390T	6390	C	T	NS4A	6.62461	4.05405	2.7027	Asn5Asn	synonymous_variant	Synonymous_variant
C6391T	6391	C	T	NS4A	1.26183	1.35135	0.540541	Leu6Leu	synonymous_variant	Synonymous_variant
C6396T	6396	C	T	NS4A	0.315457	0	0	Ile7Ile	synonymous_variant	Synonymous_variant
A6399C	6399	A	C	NS4A	4.4164	2.7027	2.16216	Thr8Thr	synonymous_variant	Synonymous_variant
A6399T	6399	A	G	NS4A	0.630915	0	0	Thr8Thr	synonymous_variant	Synonymous_variant
A6402G	6402	A	G	NS4A	4.4164	2.7027	2.16216	Glu9Glu	synonymous_variant	Synonymous_variant
T6408C	6408	T	C	NS4A	0.630915	0	0	Gly11Gly	synonymous_variant	Synonymous_variant
C6414T	6414	C	T	NS4A	0.946372	0	0	Leu13Leu	synonymous_variant	Synonymous_variant
C6420T	6420	C	T	NS4A	2.2082	1.35135	0.540541	Thr15Thr	synonymous_variant	Synonymous_variant
C6423T	6423	C	T	NS4A	2.2082	1.35135	0.540541	Phe16Phe	synonymous_variant	Synonymous_variant
T6429C	6429	T	C	NS4A	5.36278	2.7027	2.7027	Thr18Thr	synonymous_variant	Synonymous_variant
G6435A	6435	G	A	NS4A	6.62461	4.05405	3.24324	Lys20Lys	synonymous_variant	Synonymous_variant
A6441G	6441	A	G	NS4A	6.62461	4.05405	3.24324	Arg22Arg	synonymous_variant	Synonymous_variant
G6442A	6442	G	A	NS4A	6.62461	4.05405	3.24324	Asp23Asn	missense_variant	Non-synonymous_variant
C6444T	6444	C	T	NS4A	5.36278	2.7027	2.7027	Asp23Asp	synonymous_variant	Synonymous_variant
A6447T	6447	A	T	NS4A	0.315457	0	0	Ala24Ala	synonymous_variant	Synonymous_variant
C6448T	6448	C	T	NS4A	5.67823	4.05405	3.24324	Leu25Leu	synonymous_variant	Synonymous_variant
C6453T	6453	C	T	NS4A	0.315457	0	0	Asp26Asp	synonymous_variant	Synonymous_variant
T6457C	6457	T	C	NS4A	0	0.45045	0	Leu28Leu	synonymous_variant	Synonymous_variant
A6462G	6462	A	G	NS4A	0.630915	0	0.540541	Ala29Ala	synonymous_variant	Synonymous_variant
G6465C	6465	G	C	NS4A	6.30915	4.05405	3.24324	Val30Val	synonymous_variant	Synonymous_variant
G6465T	6465	G	T	NS4A	0.315457	0	0	Val30Val	synonymous_variant	Synonymous_variant
G6468A	6468	G	A	NS4A	4.10095	2.7027	2.7027	Leu31Leu	synonymous_variant	Synonymous_variant
C6471T	6471	C	T	NS4A	1.57729	1.35135	0.540541	His32His	synonymous_variant	Synonymous_variant
G6474A	6474	G	A	NS4A	2.2082	1.35135	0.540541	Thr33Thr	synonymous_variant	Synonymous_variant
G6480A	6480	G	A	NS4A	6.62461	4.05405	3.24324	Glu35Glu	synonymous_variant	Synonymous_variant
A6483T	6483	A	T	NS4A	0.315457	0	0	Ala36Ala	synonymous_variant	Synonymous_variant
T6486C	6486	T	C	NS4A	6.62461	4.05405	3.24324	Gly37Gly	synonymous_variant	Synonymous_variant
G6492A	6492	G	A	NS4A	0.946372	0	0	Arg39Arg	synonymous_variant	Synonymous_variant
C6501T	6501	C	T	NS4A	8.20189	4.95495	4.32432	Asn42Asn	synonymous_variant	Synonymous_variant
T6507C	6507	T	C	NS4A	0.315457	0	0	Ala44Ala	synonymous_variant	Synonymous_variant
C6510T	6510	C	T	NS4A	4.73186	1.8018	3.78378	Leu45Leu	synonymous_variant	Synonymous_variant
C6528T	6528	C	T	NS4A	10.4101	7.65766	9.72973	Thr51Thr	synonymous_variant	Synonymous_variant
T6538C	6538	T	C	NS4A	0.315457	0	0	Leu55Leu	synonymous_variant	Synonymous_variant
T6543C	6543	T	C	NS4A	1.57729	1.35135	0.540541	Leu56Leu	synonymous_variant	Synonymous_variant
A6546G	6546	A	G	NS4A	2.52366	0.900901	1.08108	Leu57Leu	synonymous_variant	Synonymous_variant
C6547T	6547	C	T	NS4A	3.47003	1.35135	2.16216	Leu58Leu	synonymous_variant	Synonymous_variant
T6555C	6555	T	C	NS4A	1.26183	1.35135	1.08108	Leu60Leu	synonymous_variant	Synonymous_variant
C6556T	6556	C	T	NS4A	71.2934	64.8649	70.8108	Leu61Leu	synonymous_variant	Synonymous_variant
T6561C	6561	T	C	NS4A	68.7697	63.964	70.2703	Ala62Ala	synonymous_variant	Synonymous_variant
A6562G	6562	A	G	NS4A	0	0	0.540541	Thr63Ala	missense_variant	Non-synonymous_variant
G6565A	6565	G	A	NS4A	6.94006	5.40541	5.40541	Val64Ile	missense_variant	Non-synonymous_variant
C6567T	6567	C	T	NS4A	0.630915	0	0	Val64Val	synonymous_variant	Synonymous_variant
G6570A	6570	G	A	NS4A	65.2997	62.6126	67.5676	Thr65Thr	synonymous_variant	Synonymous_variant
A6573C	6573	A	C	NS4A	67.5079	63.964	68.1081	Gly66Gly	synonymous_variant	Synonymous_variant
A6573T	6573	A	T	NS4A	3.78549	1.35135	2.7027	Gly66Gly	synonymous_variant	Synonymous_variant
G6576A	6576	G	A	NS4A	71.2934	65.3153	70.8108	Gly67Gly	synonymous_variant	Synonymous_variant
C6579T	6579	C	T	NS4A	0.315457	0	0	Ile68Ile	synonymous_variant	Synonymous_variant
T6582C	6582	T	C	NS4A	68.7697	63.964	69.7297	Phe69Phe	synonymous_variant	Synonymous_variant
T6583C	6583	T	C	NS4A	68.7697	63.0631	69.7297	Leu70Leu	synonymous_variant	Synonymous_variant
A6585G	6585	A	G	NS4A	69.4006	63.5135	69.7297	Leu70Leu	synonymous_variant	Synonymous_variant
C6588T	6588	C	T	NS4A	2.52366	1.35135	0.540541	Phe71Phe	synonymous_variant	Synonymous_variant
T6589C	6589	T	C	NS4A	0.315457	0	0.540541	Leu72Leu	synonymous_variant	Synonymous_variant
C6597T	6597	C	T	NS4A	1.26183	1.35135	1.08108	Ser74Ser	synonymous_variant	Synonymous_variant
G6602A	6602	G	A	NS4A	81.0726	74.3243	84.3243	Arg76Lys	missense_variant	Non-synonymous_variant
G6603A	6603	G	A	NS4A	7.25552	4.95495	3.24324	Arg76Arg	synonymous_variant	Synonymous_variant
C6606T	6606	C	T	NS4A	78.2334	72.0721	81.6216	Gly77Gly	synonymous_variant	Synonymous_variant
AG6609A	6609	AG	A	NS4A	0.315457	0	0	Lys80fs	frameshift_variant	Non-synonymous_variant
G6612A	6612	G	A	NS4A	0	0	0.540541	Gly79Gly	synonymous_variant	Synonymous_variant
G6615A	6615	G	A	NS4A	2.83912	1.35135	1.08108	Lys80Lys	synonymous_variant	Synonymous_variant
A6619G	6619	A	G	NS4A	0.946372	0.900901	0.540541	Thr82Ala	missense_variant	Non-synonymous_variant
C6621T	6621	C	T	NS4A	1.26183	0	0	Thr82Thr	synonymous_variant	Synonymous_variant
C6633T	6633	C	T	NS4A	2.2082	1.8018	1.08108	Cys86Cys	synonymous_variant	Synonymous_variant
C6636T	6636	C	T	NS4A	0.315457	0	0	Cys87Cys	synonymous_variant	Synonymous_variant
A6640G	6640	A	G	NS4A	70.0315	68.018	76.7568	Ile89Val	missense_variant	Non-synonymous_variant
T6641C	6641	T	C	NS4A	0.946372	0.900901	0	Ile89Thr	missense_variant	Non-synonymous_variant
C6642T	6642	C	T	NS4A	2.52366	1.8018	0.540541	Ile89Ile	synonymous_variant	Synonymous_variant
A6643G	6643	A	G	NS4A	0.946372	1.35135	0.540541	Thr90Ala	missense_variant	Non-synonymous_variant
G6645A	6645	G	A	NS4A	68.4543	66.6667	72.4324	Thr90Thr	synonymous_variant	Synonymous_variant
T6648C	6648	T	C	NS4A	74.4479	68.9189	74.5946	Ala91Ala	synonymous_variant	Synonymous_variant
C6651T	6651	C	T	NS4A	72.8707	68.4685	74.5946	Ser92Ser	synonymous_variant	Synonymous_variant
C6654T	6654	C	T	NS4A	75.7098	69.8198	75.6757	Ile93Ile	synonymous_variant	Synonymous_variant
C6657T	6657	C	T	NS4A	69.0852	66.6667	72.4324	Leu94Leu	synonymous_variant	Synonymous_variant
C6658T	6658	C	T	NS4A	0.315457	0.900901	1.62162	Leu95Leu	synonymous_variant	Synonymous_variant
T6664C	6664	T	C	NS4A	1.89274	1.35135	1.08108	Tyr97His	missense_variant	Non-synonymous_variant
C6666T	6666	C	T	NS4A	83.5962	78.8288	90.8108	Tyr97Tyr	synonymous_variant	Synonymous_variant
C6670G	6670	C	G	NS4A	0.315457	0	0	Gln99Glu	missense_variant	Non-synonymous_variant
A6672G	6672	A	G	NS4A	1.26183	0	0	Gln99Gln	synonymous_variant	Synonymous_variant
A6681G	6681	A	G	NS4A	0.630915	0	0	Pro102Pro	synonymous_variant	Synonymous_variant
C6684T	6684	C	T	NS4A	84.5426	78.8288	91.3514	His103His	synonymous_variant	Synonymous_variant
T6696C	6696	T	C	NS4A	0	0.45045	0	Ala107Ala	synonymous_variant	Synonymous_variant
A6705T	6705	A	T	NS4A	0.315457	0	0	Ile110Ile	synonymous_variant	Synonymous_variant
G6708A	6708	G	A	NS4A	0	0.45045	0	Leu111Leu	synonymous_variant	Synonymous_variant
G6711A	6711	G	A	NS4A	0.315457	0	0	Glu112Glu	synonymous_variant	Synonymous_variant
T6717C	6717	T	C	NS4A	0	0.900901	1.08108	Phe114Phe	synonymous_variant	Synonymous_variant
C6720T	6720	C	T	NS4A	0.630915	0	0	Leu115Leu	synonymous_variant	Synonymous_variant
T6726C	6726	T	C	NS4A	87.0662	80.6306	89.1892	Val117Val	synonymous_variant	Synonymous_variant
T6732C	6732	T	C	NS4A	87.6972	80.6306	88.1081	Leu119Leu	synonymous_variant	Synonymous_variant
T6735C	6735	T	C	NS4A	1.57729	1.35135	0.540541	Ile120Ile	synonymous_variant	Synonymous_variant
A6741G	6741	A	G	NS4A	1.57729	1.35135	1.08108	Glu122Glu	synonymous_variant	Synonymous_variant
T6744A	6744	T	A	NS4A	74.4479	69.3694	75.6757	Pro123Pro	synonymous_variant	Synonymous_variant
A6747G	6747	A	G	NS4A	3.47003	1.35135	2.16216	Glu124Glu	synonymous_variant	Synonymous_variant
A6750G	6750	A	G	NS4A	72.8707	68.4685	74.5946	Lys125Lys	synonymous_variant	Synonymous_variant
G6753A	6753	G	A	NS4A	1.57729	1.8018	1.08108	Gln126Gln	synonymous_variant	Synonymous_variant
A6756G	6756	A	G	NS4A	0.315457	0	0	Arg2220Arg	splice_region_variant&synonymous_variant	Synonymous_variant
C6762T	6762	C	T	NS4B	0.946372	0	0	Pro2Pro	synonymous_variant	Synonymous_variant
C6768T	6768	C	T	NS4B	70.9779	67.1171	74.0541	Asp4Asp	synonymous_variant	Synonymous_variant
C6771T	6771	C	T	NS4B	0.630915	0.45045	1.08108	Asn5Asn	synonymous_variant	Synonymous_variant
C6775T	6775	C	T	NS4B	75.3943	69.8198	75.6757	Leu7Leu	synonymous_variant	Synonymous_variant
G6777A	6777	G	A	NS4B	72.2397	67.5676	74.5946	Leu7Leu	synonymous_variant	Synonymous_variant
C6780T	6780	C	T	NS4B	75.3943	69.8198	75.6757	Thr8Thr	synonymous_variant	Synonymous_variant
C6783T	6783	C	T	NS4B	71.6088	67.5676	74.5946	Tyr9Tyr	synonymous_variant	Synonymous_variant
T6786C	6786	T	C	NS4B	3.15457	1.35135	2.7027	Val10Val	synonymous_variant	Synonymous_variant
C6801T	6801	C	T	NS4B	15.7729	12.6126	18.9189	Leu15Leu	synonymous_variant	Synonymous_variant
C6813T	6813	C	T	NS4B	2.2082	3.15315	1.62162	Ala19Ala	synonymous_variant	Synonymous_variant
C6828T	6828	C	T	NS4B	2.52366	3.6036	1.08108	Asn1Asn	synonymous_variant	Synonymous_variant
T6837G	6837	T	G	NS4B	2.83912	1.35135	0.540541	Gly4Gly	synonymous_variant	Synonymous_variant
T6837A	6837	T	A	NS4B	0.315457	0	0	Gly4Gly	synonymous_variant	Synonymous_variant
C6840T	6840	C	T	NS4B	1.26183	0	0	Phe5Phe	synonymous_variant	Synonymous_variant
A6843G	6843	A	G	NS4B	87.3817	77.9279	89.1892	Leu6Leu	synonymous_variant	Synonymous_variant
A6845G	6845	A	G	NS4B	0.315457	0	0	Glu7Gly	missense_variant	Non-synonymous_variant
A6849G	6849	A	G	NS4B	0.630915	0	1.62162	Lys8Lys	synonymous_variant	Synonymous_variant
G6852A	6852	G	A	NS4B	83.5962	73.4234	84.3243	Thr9Thr	synonymous_variant	Synonymous_variant
T6861C	6861	T	C	NS4B	0.946372	0	0	Asp12Asp	synonymous_variant	Synonymous_variant
C6862T	6862	C	T	NS4B	77.6025	69.8198	77.8378	Leu13Phe	missense_variant	Non-synonymous_variant
C6864A	6864	C	A	NS4B	1.57729	1.35135	0.540541	Leu13Leu	synonymous_variant	Synonymous_variant
G6870T	6870	G	T	NS4B	3.47003	0.900901	2.16216	Leu15Phe	missense_variant	Non-synonymous_variant
G6870A	6870	G	A	NS4B	1.26183	1.8018	0.540541	Leu15Leu	synonymous_variant	Synonymous_variant
A6873G	6873	A	G	NS4B	0.315457	0	0	Gly16Gly	synonymous_variant	Synonymous_variant
A6874G	6874	A	G	NS4B	0	0.45045	0	Ser17Gly	missense_variant	Non-synonymous_variant
A6877G	6877	A	G	NS4B	0.630915	0.45045	0	Ile18Val	missense_variant	Non-synonymous_variant
T6878C	6878	T	C	NS4B	0.630915	0.45045	1.08108	Ile18Thr	missense_variant	Non-synonymous_variant
T6879C	6879	T	C	NS4B	62.1451	57.2072	64.3243	Ile18Ile	synonymous_variant	Synonymous_variant
G6880A	6880	G	A	NS4B	65.9306	58.1081	66.4865	Ala19Thr	missense_variant	Non-synonymous_variant
C6881T	6881	C	T	NS4B	0.315457	0	0	Ala19Val	missense_variant	Non-synonymous_variant
A6883G	6883	A	G	NS4B	2.2082	1.8018	0.540541	Thr20Pro	missense_variant	Non-synonymous_variant
A6883C	6883	A	C	NS4B	0	0.45045	0	Thr20Pro	missense_variant	Non-synonymous_variant
C6885T	6885	C	T	NS4B	0.630915	0	0	Thr20Thr	synonymous_variant	Synonymous_variant
G6888A	6888	G	A	NS4B	0	0.45045	0	Gln21Gln	synonymous_variant	Synonymous_variant
A6891G	6891	A	G	NS4B	3.47003	1.35135	2.16216	Gln22Gln	synonymous_variant	Synonymous_variant
C6893T	6893	C	T	NS4B	1.26183	0.45045	1.08108	Pro23Leu	missense_variant	Non-synonymous_variant
C6894T	6894	C	T	NS4B	53.3123	42.3423	49.1892	Pro23Pro	synonymous_variant	Synonymous_variant
C6906T	6906	C	T	NS4B	52.0505	40.5405	46.4865	Ile27Ile	synonymous_variant	Synonymous_variant
C6907T	6907	C	T	NS4B	0.315457	0	0	Leu28Leu	synonymous_variant	Synonymous_variant
T6918C	6918	T	C	NS4B	0.315457	0	0	Asp31Asp	synonymous_variant	Synonymous_variant
T6924C	6924	T	C	NS4B	0.315457	0	0	Arg33Arg	synonymous_variant	Synonymous_variant
T6927A	6927	T	A	NS4B	0	0.45045	0	Pro34Pro	synonymous_variant	Synonymous_variant
A6936T	6936	A	T	NS4B	43.8486	35.1351	40	Ala37Ala	synonymous_variant	Synonymous_variant
G6942T	6942	G	T	NS4B	42.9022	35.1351	37.8378	Thr20Ala	synonymous_variant	Synonymous_variant
G6942C	6942	G	C	NS4B	1.89274	0.45045	1.08108	Thr39Thr	synonymous_variant	Synonymous_variant
G6945A	6945	G	A	NS4B	42.9022	35.1351	37.8378	Leu40Leu	synonymous_variant	Synonymous_variant
T6948C	6948	T	C	NS4B	0	0	0.540541	Tyr41Tyr	synonymous_variant	Synonymous_variant
C6951T	6951	C	T	NS4B	39.4322	34.2342	36.2162	Ala42Ala	synonymous_variant	Synonymous_variant
C6951A	6951	C	A	NS4B	1.26183	0.45045	1.08108	Ala42Ala	synonymous_variant	Synonymous_variant
C6957A	6957	C	A	NS4B	42.9022	35.1351	37.8378	Ala44Ala	synonymous_variant	Synonymous_variant
A6963T	6963	A	T	NS4B	41.3249	35.1351	37.2973	Thr46Thr	synonymous_variant	Synonymous_variant
A6963C	6963	A	C	NS4B	1.57729	0	0.540541	Thr46Thr	synonymous_variant	Synonymous_variant
T6964C	6964	T	C	NS4B	0.315457	0	0	Phe47Leu	missense_variant	Non-synonymous_variant
T6966C	6966	T	C	NS4B	41.9558	35.1351	37.8378	Phe47Phe	synonymous_variant	Synonymous_variant
G6967A	6967	G	A	NS4B	43.8486	35.1351	38.9189	Val48Ile	missense_variant	Non-synonymous_variant
T6969C	6969	T	C	NS4B	43.8486	35.1351	38.3784	Val48Val	synonymous_variant	Synonymous_variant
T6979C	6979	T	C	NS4B	0.946372	0	0	Leu52Leu	synonymous_variant	Synonymous_variant
T6987C	6987	T	C	NS4B	2.52366	0.900901	1.62162	His54His	synonymous_variant	Synonymous_variant
C6990T	6990	C	T	NS4B	0.630915	0.45045	1.08108	Ser55Ser	synonymous_variant	Synonymous_variant
A6996G	6996	A	G	NS4B	0.315457	0	0	Glu57Glu	synonymous_variant	Synonymous_variant
T6999C	6999	T	C	NS4B	0.630915	0	0	Asn58Asn	synonymous_variant	Synonymous_variant
C7002T	7002	C	T	NS4B	0.946372	0.45045	1.08108	Ser59Ser	synonymous_variant	Synonymous_variant
G7008T	7008	G	T	NS4B	2.52366	0.900901	1.62162	Val61Val	synonymous_variant	Synonymous_variant
G7008A	7008	G	A	NS4B	0.315457	0	0.540541	Val61Val	synonymous_variant	Synonymous_variant
G7014A	7014	G	A	NS4B	2.52366	0.900901	1.62162	Val63Val	synonymous_variant	Synonymous_variant
C7017T	7017	C	T	NS4B	60.2524	48.6486	58.3784	Ser64Ser	synonymous_variant	Synonymous_variant
A7020G	7020	A	G	NS4B	0	0	0.540541	Leu65Leu	synonymous_variant	Synonymous_variant
T7026C	7026	T	C	NS4B	57.4132	47.2973	56.7568	Ala67Ala	synonymous_variant	Synonymous_variant
A7029T	7029	A	T	NS4B	59.9369	47.7477	58.3784	Ile68Ile	synonymous_variant	Synonymous_variant
A7029C	7029	A	C	NS4B	0	0.45045	0	Ile68Ile	synonymous_variant	Synonymous_variant
C7032T	7032	C	T	NS4B	0	0.45045	0	Ala69Ala	synonymous_variant	Synonymous_variant
C7035T	7035	C	T	NS4B	0.630915	0	1.08108	Asn70Asn	synonymous_variant	Synonymous_variant
A7038G	7038	A	G	NS4B	2.52366	0.900901	1.62162	Gln71Gln	synonymous_variant	Synonymous_variant
C7041T	7041	C	T	NS4B	0.630915	0	0	Ala72Ala	synonymous_variant	Synonymous_variant
A7042G	7042	A	G	NS4B	0	0	0.540541	Thr73Ala	missense_variant	Non-synonymous_variant
T7048C	7048	T	C	NS4B	1.26183	1.8018	1.08108	Leu75Leu	synonymous_variant	Synonymous_variant
C7059T	7059	C	T	NS4B	18.612	12.1622	11.3514	Leu78Leu	synonymous_variant	Synonymous_variant
A7065G	7065	A	G	NS4B	0.946372	0	1.08108	Lys80Lys	synonymous_variant	Synonymous_variant
A7068G	7068	A	G	NS4B	0.315457	0	0	Gly81Gly	synonymous_variant	Synonymous_variant
T7075C	7075	T	C	NS4B	0.630915	0	0.540541	Leu84Leu	synonymous_variant	Synonymous_variant
G7077A	7077	G	A	NS4B	0.315457	0	0	Leu84Leu	synonymous_variant	Synonymous_variant
A7080G	7080	A	G	NS4B	53.9432	44.1441	54.5946	Ser85Ser	synonymous_variant	Synonymous_variant
G7083A	7083	G	A	NS4B	14.1956	10.8108	18.9189	Lys86Lys	synonymous_variant	Synonymous_variant
C7107T	7107	C	T	NS4B	0	0.45045	0.540541	Leu94Leu	synonymous_variant	Synonymous_variant
C7110T	7110	C	T	NS4B	54.8896	50.9009	51.3514	Ala95Ala	synonymous_variant	Synonymous_variant
T7113C	7113	T	C	NS4B	56.1514	51.3514	52.973	Ile96Ile	synonymous_variant	Synonymous_variant
A7116G	7116	A	G	NS4B	1.89274	0.45045	1.08108	Gly97Gly	synonymous_variant	Synonymous_variant
C7119T	7119	C	T	NS4B	0.315457	0	0	Cys98Cys	synonymous_variant	Synonymous_variant
C7122T	7122	C	T	NS4B	57.0978	50.9009	52.4324	Tyr99Tyr	synonymous_variant	Synonymous_variant
A7128G	7128	A	G	NS4B	0	0.45045	0	Gln101Gln	synonymous_variant	Synonymous_variant
A7140T	7140	A	T	NS4B	0.315457	0	0	Ile105Ile	synonymous_variant	Synonymous_variant
T7143C	7143	T	C	NS4B	77.918	83.7838	77.8378	Thr106Thr	synonymous_variant	Synonymous_variant
C7146T	7146	C	T	NS4B	1.26183	0.900901	0	Leu107Leu	synonymous_variant	Synonymous_variant
A7152G	7152	A	G	NS4B	3.15457	1.35135	2.7027	Ala109Ala	synonymous_variant	Synonymous_variant
T7155C	7155	T	C	NS4B	86.7508	89.6396	84.8649	Ala110Ala	synonymous_variant	Synonymous_variant
T7158C	7158	T	C	NS4B	0.315457	0	0	Leu111Leu	synonymous_variant	Synonymous_variant
T7159C	7159	T	C	NS4B	86.4353	90.0901	84.8649	Phe112Leu	missense_variant	Non-synonymous_variant
C7161T	7161	C	T	NS4B	2.83912	2.7027	1.08108	Phe112Leu	missense_variant	Non-synonymous_variant
A7164G	7164	A	G	NS4B	0	0.45045	0	Leu113Leu	synonymous_variant	Synonymous_variant
G7167A	7167	G	A	NS4B	0	0.45045	0.540541	Leu114Leu	synonymous_variant	Synonymous_variant
T7176C	7176	T	C	NS4B	1.57729	1.8018	1.08108	His117His	synonymous_variant	Synonymous_variant
T7179C	7179	T	C	NS4B	0	0	0.540541	Tyr118Tyr	synonymous_variant	Synonymous_variant
G7180A	7180	G	A	NS4B	0	0.45045	0	Ala119Thr	missense_variant	Non-synonymous_variant
C7182T	7182	C	T	NS4B	18.2965	19.3694	23.2432	Ala119Ala	synonymous_variant	Synonymous_variant
C7182A	7182	C	A	NS4B	1.89274	1.8018	0.540541	Ala119Ala	synonymous_variant	Synonymous_variant
A7206G	7206	A	G	NS4B	94.9527	97.7477	98.9189	Ala127Ala	synonymous_variant	Synonymous_variant
C7215T	7215	C	T	NS4B	3.47003	1.8018	2.7027	Thr130Thr	synonymous_variant	Synonymous_variant
A7218G	7218	A	G	NS4B	0	0.45045	0.540541	Arg131Arg	synonymous_variant	Synonymous_variant
A7221G	7221	A	G	NS4B	94.3218	97.2973	98.3784	Glu132Glu	synonymous_variant	Synonymous_variant
T7224G	7224	T	G	NS4B	2.2082	1.35135	1.08108	Ala133Ala	synonymous_variant	Synonymous_variant
T7224A	7224	T	A	NS4B	1.57729	0.900901	0.540541	Ala133Ala	synonymous_variant	Synonymous_variant
A7230G	7230	A	G	NS4B	0.315457	0	0	Lys135Lys	synonymous_variant	Synonymous_variant
A7233G	7233	A	G	NS4B	0	0.45045	0	Arg136Arg	synonymous_variant	Synonymous_variant
G7239A	7239	G	A	NS4B	97.4763	99.0991	100	Ala138Ala	synonymous_variant	Synonymous_variant
G7242A	7242	G	A	NS4B	3.78549	0.900901	1.08108	Ala139Ala	synonymous_variant	Synonymous_variant
C7248T	7248	C	T	NS4B	0	0	0.540541	Ile141Ile	synonymous_variant	Synonymous_variant
A7254G	7254	A	G	NS4B	0.630915	0	0	Lys143Lys	synonymous_variant	Synonymous_variant
C7257T	7257	C	T	NS4B	0.315457	0.45045	0	Asn144Asn	synonymous_variant	Synonymous_variant
T7263C	7263	T	C	NS4B	2.83912	2.7027	0.540541	Thr146Thr	synonymous_variant	Synonymous_variant
C7266G	7266	C	G	NS4B	97.7918	99.5495	100	Val147Val	synonymous_variant	Synonymous_variant
T7269C	7269	T	C	NS4B	1.57729	1.8018	0.540541	Asp148Asp	synonymous_variant	Synonymous_variant
C7287T	7287	C	T	NS4B	0.946372	0	0	Asp154Asp	synonymous_variant	Synonymous_variant
C7288T	7288	C	T	NS4B	0.315457	0	0.540541	Leu155Leu	synonymous_variant	Synonymous_variant
T7293C	7293	T	C	NS4B	0.315457	0	0	Asp156Asp	synonymous_variant	Synonymous_variant
A7299T	7299	A	T	NS4B	0	0	0.540541	Ile158Ile	synonymous_variant	Synonymous_variant
T7302A	7302	T	A	NS4B	91.1672	95.045	96.2162	Pro159Pro	synonymous_variant	Synonymous_variant
T7302C	7302	T	C	NS4B	2.2082	1.35135	1.08108	Pro159Pro	synonymous_variant	Synonymous_variant
G7314A	7314	G	A	NS4B	1.26183	1.8018	1.08108	Lys163Lys	synonymous_variant	Synonymous_variant
T7317C	7317	T	C	NS4B	0	0	0.540541	Phe164Phe	synonymous_variant	Synonymous_variant
A7320G	7320	A	G	NS4B	1.26183	0.900901	1.08108	Glu165Glu	synonymous_variant	Synonymous_variant
G7323A	7323	G	A	NS4B	1.26183	0.45045	0.540541	Lys166Lys	synonymous_variant	Synonymous_variant
C7345T	7345	C	T	NS4B	16.0883	13.5135	20	Leu174Leu	synonymous_variant	Synonymous_variant
G7348C	7348	G	C	NS4B	0.630915	0.900901	0	Val175Leu	missense_variant	Non-synonymous_variant
C7350T	7350	C	T	NS4B	0.315457	0.45045	0	Val175Val	synonymous_variant	Synonymous_variant
C7353T	7353	C	T	NS4B	0.315457	0	0	Leu176Leu	synonymous_variant	Synonymous_variant
C7356T	7356	C	T	NS4B	1.26183	0	0	Cys177Cys	synonymous_variant	Synonymous_variant
T7362C	7362	T	C	NS4B	1.57729	1.35135	0	Thr179Thr	synonymous_variant	Synonymous_variant
T7369C	7369	T	C	NS4B	2.52366	1.8018	1.62162	Leu182Leu	synonymous_variant	Synonymous_variant
G7371A	7371	G	A	NS4B	0.946372	0.45045	0.540541	Leu182Leu	synonymous_variant	Synonymous_variant
T7383C	7383	T	C	NS4B	0	1.35135	1.08108	Thr186Thr	synonymous_variant	Synonymous_variant
T7392G	7392	T	G	NS4B	76.6562	82.4324	76.2162	Ala189Ala	synonymous_variant	Synonymous_variant
C7393T	7393	C	T	NS4B	84.2271	87.3874	80	Leu190Met	missense_variant	Non-synonymous_variant
G7395A	7395	G	A	NS4B	80.7571	84.6847	78.9189	Leu190Leu	synonymous_variant	Synonymous_variant
G7401A	7401	G	A	NS4B	80.7571	84.6847	78.3784	Glu192Glu	synonymous_variant	Synonymous_variant
T7405C	7405	T	C	NS4B	84.2271	87.3874	80	Leu194Leu	synonymous_variant	Synonymous_variant
C7410T	7410	C	T	NS4B	76.6562	82.8829	76.2162	Thr195Thr	synonymous_variant	Synonymous_variant
T7416G	7416	T	G	NS4B	82.9653	87.3874	75.6757	Ala197Ala	synonymous_variant	Synonymous_variant
T7416A	7416	T	A	NS4B	1.57729	0	4.32432	Ala197Ala	synonymous_variant	Synonymous_variant
C7419A	7419	C	A	NS4B	0.315457	0	0	Thr198Thr	synonymous_variant	Synonymous_variant
C7425T	7425	C	T	NS4B	0.315457	0	0.540541	Pro200Pro	synonymous_variant	Synonymous_variant
C7428T	7428	C	T	NS4B	0.946372	0	0	Ile201Ile	synonymous_variant	Synonymous_variant
T7429C	7429	T	C	NS4B	0	0.45045	0	Ser202Pro	missense_variant	Non-synonymous_variant
C7431T	7431	C	T	NS4B	79.1798	81.0811	77.2973	Ser202Ser	synonymous_variant	Synonymous_variant
A7434G	7434	A	G	NS4B	0.315457	0	0	Thr203Thr	synonymous_variant	Synonymous_variant
T7435C	7435	T	C	NS4B	78.8644	81.0811	78.3784	Leu204Leu	synonymous_variant	Synonymous_variant
G7437A	7437	G	A	NS4B	0.315457	0	0	Leu204Leu	synonymous_variant	Synonymous_variant
A7446T	7446	A	T	NS4B	3.15457	1.8018	2.16216	Gly207Gly	synonymous_variant	Synonymous_variant
G7454A	7454	G	A	NS4B	0.315457	0	0	Gly210Glu	missense_variant	Non-synonymous_variant
G7458A	7458	G	A	NS4B	75.3943	74.7748	75.1351	Arg211Arg	synonymous_variant	Synonymous_variant
C7467T	7467	C	T	NS4B	72.2397	72.5225	74.5946	Asn214Asn	synonymous_variant	Synonymous_variant
T7470A	7470	T	A	NS4B	75.3943	74.7748	75.6757	Thr215Thr	synonymous_variant	Synonymous_variant
C7473T	7473	C	T	NS4B	72.8707	72.973	74.5946	Thr216Thr	synonymous_variant	Synonymous_variant
T7476C	7476	T	C	NS4B	3.78549	1.35135	2.7027	Ile217Ile	synonymous_variant	Synonymous_variant
G7479A	7479	G	A	NS4B	80.1262	76.5766	80.5405	Ala218Ala	synonymous_variant	Synonymous_variant
G7482A	7482	G	A	NS4B	0	0	0.540541	Val219Val	synonymous_variant	Synonymous_variant
T7491C	7491	T	C	NS4B	2.52366	2.7027	2.7027	Ala222Ala	synonymous_variant	Synonymous_variant
G7506A	7506	G	A	NS4B	2.2082	0.900901	1.08108	Gly227Gly	synonymous_variant	Synonymous_variant
C7512T	7512	C	T	NS4B	0.946372	0	0	Tyr229Tyr	synonymous_variant	Synonymous_variant
T7513C	7513	T	C	NS4B	52.0505	44.5946	51.8919	Leu230Leu	synonymous_variant	Synonymous_variant
G7515A	7515	G	A	NS4B	1.89274	0.900901	1.08108	Leu230Leu	synonymous_variant	Synonymous_variant
C7518T	7518	C	T	NS4B	2.83912	1.35135	1.08108	Ala231Ala	synonymous_variant	Synonymous_variant
T7524C	7524	T	C	NS4B	86.4353	83.3333	88.1081	Ala233Ala	synonymous_variant	Synonymous_variant
T7530C	7530	T	C	NS4B	0	0.45045	0	Leu235Leu	synonymous_variant	Synonymous_variant
C7538G	7538	C	G	NS4B	0.315457	0	1.08108	Ser238Cys	missense_variant	Non-synonymous_variant
T7539C	7539	T	C	NS4B	3.47003	1.8018	1.62162	Ser238Ser	synonymous_variant	Synonymous_variant
T7542C	7542	T	C	NS4B	76.9716	75.6757	75.1351	Ile239Ile	synonymous_variant	Synonymous_variant
A7554G	7554	A	G	NS4B	72.2397	73.4234	74.0541	Thr243Thr	synonymous_variant	Synonymous_variant
A7555G	7555	A	G	NS4B	72.2397	73.4234	74.0541	Thr244Pro	missense_variant	Non-synonymous_variant
C7556T	7556	C	T	NS4B	0.315457	0	0	Thr244Ile	missense_variant	Non-synonymous_variant
C7557T	7557	C	T	NS4B	0.630915	0.45045	0	Thr244Thr	synonymous_variant	Synonymous_variant
A7561G	7561	A	G	NS4B	0.315457	0	0	Thr246Ala	missense_variant	Non-synonymous_variant
G7569A	7569	G	A	NS4B	0.315457	0	0	Arg2491Arg	splice_region_variant&synonymous_variant	Synonymous_variant
C7578T	7578	C	T	NS5	0.315457	0	0	Gly3Gly	synonymous_variant	Synonymous_variant
T7583C	7583	T	C	NS5	76.3407	75.2252	75.6757	Ile5Thr	missense_variant	Non-synonymous_variant
G7590A	7590	G	A	NS5	68.7697	72.0721	71.3514	Glu7Glu	synonymous_variant	Synonymous_variant
G7593T	7593	G	T	NS5	1.26183	0.45045	0.540541	Thr8Thr	synonymous_variant	Synonymous_variant
A7599G	7599	A	G	NS5	0.315457	0	0	Gly10Gly	synonymous_variant	Synonymous_variant
G7613A	7613	G	A	NS5	0.630915	0.45045	0	Ser15Asn	missense_variant	Non-synonymous_variant
A7617G	7617	A	G	NS5	76.0252	79.2793	77.2973	Arg16Arg	synonymous_variant	Synonymous_variant
T7618C	7618	T	C	NS5	0	0	0.540541	Leu17Leu	synonymous_variant	Synonymous_variant
C7623T	7623	C	T	NS5	81.0726	82.8829	79.4595	Asn18Asn	synonymous_variant	Synonymous_variant
G7624T	7624	G	T	NS5	1.26183	0.900901	1.08108	Ala19Ser	missense_variant	Non-synonymous_variant
A7626G	7626	A	G	NS5	0	0.900901	0.540541	Ala19Ala	synonymous_variant	Synonymous_variant
T7627C	7627	T	C	NS5	0	0.45045	0.540541	Leu20Leu	synonymous_variant	Synonymous_variant
G7629A	7629	G	A	NS5	0.315457	0	0	Leu20Leu	synonymous_variant	Synonymous_variant
G7630A	7630	G	A	NS5	0	0	0.540541	Gly21Arg	missense_variant	Non-synonymous_variant
A7632G	7632	A	G	NS5	81.388	82.8829	78.3784	Gly21Gly	synonymous_variant	Synonymous_variant
A7635G	7635	A	G	NS5	81.388	83.3333	81.0811	Lys22Lys	synonymous_variant	Synonymous_variant
G7647A	7647	G	A	NS5	1.57729	0.900901	1.08108	Gln26Gln	synonymous_variant	Synonymous_variant
T7649C	7649	T	C	NS5	0	0	0.540541	Ile27Thr	missense_variant	Non-synonymous_variant
C7650T	7650	C	T	NS5	5.36278	3.6036	3.24324	Ile27Ile	synonymous_variant	Synonymous_variant
C7653T	7653	C	T	NS5	94.0063	95.9459	96.7568	Tyr28Tyr	synonymous_variant	Synonymous_variant
A7655G	7655	A	G	NS5	0.946372	0.900901	0	Lys29Arg	missense_variant	Non-synonymous_variant
A7658G	7658	A	G	NS5	2.52366	1.35135	1.08108	Lys30Arg	missense_variant	Non-synonymous_variant
A7659G	7659	A	G	NS5	0.630915	0	0	Lys30Lys	synonymous_variant	Synonymous_variant
T7662C	7662	T	C	NS5	3.47003	0.900901	1.08108	Ser31Ser	synonymous_variant	Synonymous_variant
C7668T	7668	C	T	NS5	1.26183	0	0	Ile33Ile	synonymous_variant	Synonymous_variant
T7680C	7680	T	C	NS5	0	1.8018	1.62162	Asp37Asp	synonymous_variant	Synonymous_variant
C7686G	7686	C	G	NS5	92.1136	95.4955	96.2162	Thr39Thr	synonymous_variant	Synonymous_variant
T7687C	7687	T	C	NS5	0.630915	0	0	Leu40Leu	synonymous_variant	Synonymous_variant
A7689G	7689	A	G	NS5	3.15457	0.45045	1.08108	Leu40Leu	synonymous_variant	Synonymous_variant
A7692G	7692	A	G	NS5	0.630915	0	0.540541	Ala41Ala	synonymous_variant	Synonymous_variant
A7698G	7698	A	G	NS5	1.26183	0	0	Glu43Glu	synonymous_variant	Synonymous_variant
T7704C	7704	T	C	NS5	95.8991	97.2973	96.7568	Ile45Ile	synonymous_variant	Synonymous_variant
T7704A	7704	T	A	NS5	0.630915	0.45045	0	Ile45Ile	synonymous_variant	Synonymous_variant
A7705C	7705	A	C	NS5	0	0	0.540541	Lys46Gln	missense_variant	Non-synonymous_variant
A7707G	7707	A	G	NS5	91.4826	95.4955	95.6757	Lys46Lys	synonymous_variant	Synonymous_variant
A7710G	7710	A	G	NS5	3.78549	1.8018	2.7027	Arg47Arg	synonymous_variant	Synonymous_variant
G7719A	7719	G	A	NS5	2.2082	0.45045	2.16216	Thr50Thr	synonymous_variant	Synonymous_variant
T7725C	7725	T	C	NS5	0.946372	0	0	His52His	synonymous_variant	Synonymous_variant
T7731C	7731	T	C	NS5	0.315457	0.45045	0	Ala54Ala	synonymous_variant	Synonymous_variant
G7737A	7737	G	A	NS5	0	0.45045	0	Ser56Ser	synonymous_variant	Synonymous_variant
A7740G	7740	A	G	NS5	0.315457	0	0	Arg57Arg	synonymous_variant	Synonymous_variant
A7746G	7746	A	G	NS5	2.52366	1.8018	2.7027	Ser59Ser	synonymous_variant	Synonymous_variant
A7749G	7749	A	G	NS5	94.3218	97.2973	98.9189	Ala60Ala	synonymous_variant	Synonymous_variant
A7752G	7752	A	G	NS5	3.47003	0.45045	1.08108	Lys61Lys	synonymous_variant	Synonymous_variant
G7755A	7755	G	A	NS5	0.315457	0	0	Leu62Leu	synonymous_variant	Synonymous_variant
T7767C	7767	T	C	NS5	97.7918	98.6486	99.4595	Val66Val	synonymous_variant	Synonymous_variant
G7772A	7772	G	A	NS5	0.946372	1.8018	0	Arg68Lys	missense_variant	Non-synonymous_variant
A7773G	7773	A	G	NS5	0	0.900901	0.540541	Arg68Arg	synonymous_variant	Synonymous_variant
A7777C	7777	A	C	NS5	79.4953	84.2342	79.4595	Met70Leu	missense_variant	Non-synonymous_variant
A7777T	7777	A	T	NS5	2.83912	1.8018	1.08108	Met70Leu	missense_variant	Non-synonymous_variant
G7779T	7779	G	T	NS5	76.3407	83.7838	76.7568	Met70Ile	missense_variant	Non-synonymous_variant
G7779C	7779	G	C	NS5	0	0.45045	0	Met70Ile	missense_variant	Non-synonymous_variant
C7782T	7782	C	T	NS5	1.26183	0.45045	1.08108	Val71Val	synonymous_variant	Synonymous_variant
C7782A	7782	C	A	NS5	0	0.45045	0	Val71Val	synonymous_variant	Synonymous_variant
A7791G	7791	A	G	NS5	1.26183	0	1.08108	Glu74Glu	synonymous_variant	Synonymous_variant
G7794A	7794	G	A	NS5	75.0789	82.4324	75.1351	Gly75Gly	synonymous_variant	Synonymous_variant
A7796G	7796	A	G	NS5	0	0	0.540541	Lys76Arg	missense_variant	Non-synonymous_variant
A7800G	7800	A	G	NS5	0	0	0.540541	Val77Val	synonymous_variant	Synonymous_variant
G7801A	7801	G	A	NS5	1.26183	0	1.08108	Val78Met	missense_variant	Non-synonymous_variant
C7809T	7809	C	T	NS5	79.1798	84.6847	78.3784	Leu80Leu	synonymous_variant	Synonymous_variant
T7812C	7812	T	C	NS5	79.1798	84.6847	78.9189	Gly81Gly	synonymous_variant	Synonymous_variant
T7815C	7815	T	C	NS5	81.7035	85.1351	80	Cys82Cys	synonymous_variant	Synonymous_variant
C7818T	7818	C	T	NS5	1.57729	0.45045	1.62162	Gly83Gly	synonymous_variant	Synonymous_variant
GA7820G	7820	GA	G	NS5	77.918	84.2342	77.8378	Gly85fs	frameshift_variant	Non-synonymous_variant
A7821G	7821	A	G	NS5	1.26183	0.45045	1.08108	Arg84Arg	synonymous_variant	Synonymous_variant
GA7823G	7823	GA	G	NS5	5.67823	4.95495	4.32432	Gly86fs	frameshift_variant	Non-synonymous_variant
A7824G	7824	A	G	NS5	76.0252	80.1802	75.6757	Gly85Gly	synonymous_variant	Synonymous_variant
G7829A	7829	G	A	NS5	0.315457	0.45045	0.540541	Trp87*	stop_gained	Non-synonymous_variant
T7842C	7842	T	C	NS5	0.315457	0	0	Cys91Cys	synonymous_variant	Synonymous_variant
A7845G	7845	A	G	NS5	93.0599	94.5946	94.0541	Gly92Gly	synonymous_variant	Synonymous_variant
A7848T	7848	A	T	NS5	1.57729	0.45045	1.08108	Gly93Gly	synonymous_variant	Synonymous_variant
A7848C	7848	A	C	NS5	1.26183	0	0	Gly93Gly	synonymous_variant	Synonymous_variant
A7848G	7848	A	G	NS5	0.315457	0	0	Gly93Gly	synonymous_variant	Synonymous_variant
A7851G	7851	A	G	NS5	0.630915	0.45045	0	Leu94Leu	synonymous_variant	Synonymous_variant
G7854A	7854	G	A	NS5	0.630915	0	0	Lys95Lys	synonymous_variant	Synonymous_variant
T7859TG	7859	T	TG	NS5	0	0	1.08108	Arg98fs	frameshift_variant	Non-synonymous_variant
G7862A	7862	G	A	NS5	92.7445	96.8468	96.2162	Arg98Lys	missense_variant	Non-synonymous_variant
GA7862G	7862	GA	G	NS5	0	0	1.08108	Glu99fs	frameshift_variant	Non-synonymous_variant
A7863G	7863	A	G	NS5	89.2744	94.5946	91.8919	Arg98Arg	synonymous_variant	Synonymous_variant
A7866G	7866	A	G	NS5	2.83912	1.35135	2.7027	Glu99Glu	synonymous_variant	Synonymous_variant
C7869T	7869	C	T	NS5	0	0.45045	0	Val100Val	synonymous_variant	Synonymous_variant
A7872G	7872	A	G	NS5	1.26183	0	0.540541	Lys101Lys	synonymous_variant	Synonymous_variant
C7875T	7875	C	T	NS5	1.89274	0	0.540541	Gly102Gly	synonymous_variant	Synonymous_variant
A7887G	7887	A	G	NS5	2.2082	1.8018	2.16216	Gly106Gly	synonymous_variant	Synonymous_variant
A7890G	7890	A	G	NS5	1.26183	0	0	Gly107Gly	synonymous_variant	Synonymous_variant
C7899T	7899	C	T	NS5	7.88644	8.55856	13.5135	His110His	synonymous_variant	Synonymous_variant
C7911T	7911	C	T	NS5	15.7729	12.1622	18.3784	Ile114Ile	synonymous_variant	Synonymous_variant
C7914G	7914	C	G	NS5	5.99369	4.05405	3.78378	Pro115Pro	synonymous_variant	Synonymous_variant
C7914T	7914	C	T	NS5	0	0	0.540541	Pro115Pro	synonymous_variant	Synonymous_variant
T7926C	7926	T	C	NS5	0	0	0.540541	Tyr119Tyr	synonymous_variant	Synonymous_variant
G7929T	7929	G	T	NS5	88.959	88.2883	85.9459	Gly120Gly	synonymous_variant	Synonymous_variant
G7929A	7929	G	A	NS5	0.315457	0	0	Gly120Gly	synonymous_variant	Synonymous_variant
G7929C	7929	G	C	NS5	0	0.900901	0.540541	Gly120Gly	synonymous_variant	Synonymous_variant
A7938G	7938	A	G	NS5	81.388	84.6847	78.3784	Leu123Leu	synonymous_variant	Synonymous_variant
A7938T	7938	A	T	NS5	1.57729	0.900901	1.08108	Leu123Leu	synonymous_variant	Synonymous_variant
G7941A	7941	G	A	NS5	0	0	0.540541	Val124Val	synonymous_variant	Synonymous_variant
T7947G	7947	T	G	NS5	76.3407	82.4324	75.6757	Leu126Leu	synonymous_variant	Synonymous_variant
T7947C	7947	T	C	NS5	1.26183	1.35135	1.08108	Leu126Leu	synonymous_variant	Synonymous_variant
A7950G	7950	A	G	NS5	0	0	0.540541	Gln127Gln	synonymous_variant	Synonymous_variant
A7956G	7956	A	G	NS5	0.630915	0	0	Gly129Gly	synonymous_variant	Synonymous_variant
T7958C	7958	T	C	NS5	0.315457	0	0	Val130Ala	missense_variant	Non-synonymous_variant
T7959C	7959	T	C	NS5	76.3407	82.4324	76.2162	Val130Val	synonymous_variant	Synonymous_variant
C7962T	7962	C	T	NS5	80.7571	83.7838	79.4595	Asp131Asp	synonymous_variant	Synonymous_variant
T7965C	7965	T	C	NS5	79.1798	83.7838	77.2973	Val132Val	synonymous_variant	Synonymous_variant
TC7967T	7967	TC	T	NS5	0.630915	0.45045	0	Phe134fs	frameshift_variant	Non-synonymous_variant
C7968T	7968	C	T	NS5	79.1798	83.7838	78.3784	Phe133Phe	synonymous_variant	Synonymous_variant
T7970TTG	7970	T	TTG	NS5	0.315457	0	0	Ile135fs	frameshift_variant	Non-synonymous_variant
C7971T	7971	C	T	NS5	82.0189	85.1351	78.9189	Phe134Phe	synonymous_variant	Synonymous_variant
CA7971C	7971	CA	C	NS5	0.315457	0	0	Ile135fs	frameshift_variant	Non-synonymous_variant
A7972AC	7972	A	AC	NS5	0.946372	0.45045	0.540541	Ile135fs	frameshift_variant	Non-synonymous_variant
T7973C	7973	T	C	NS5	81.388	83.7838	78.9189	Ile135Thr	missense_variant	Non-synonymous_variant
C7974T	7974	C	T	NS5	80.1262	83.3333	78.9189	Ile135Ile	synonymous_variant	Synonymous_variant
CG7976C	7976	CG	C	NS5	1.26183	0	0.540541	Pro137fs	frameshift_variant	Non-synonymous_variant
G7981GA	7981	G	GA	NS5	0	0.45045	0	Cys140fs	frameshift_variant	Non-synonymous_variant
G7986A	7986	G	A	NS5	0.630915	0	0.540541	Lys139Lys	synonymous_variant	Synonymous_variant
T7989C	7989	T	C	NS5	0.315457	0	0	Cys140Cys	synonymous_variant	Synonymous_variant
C7992T	7992	C	T	NS5	0	0.45045	0	Asp141Asp	synonymous_variant	Synonymous_variant
T7996C	7996	T	C	NS5	0	0	0.540541	Leu143Leu	synonymous_variant	Synonymous_variant
A7998G	7998	A	G	NS5	79.8107	77.4775	76.7568	Leu143Leu	synonymous_variant	Synonymous_variant
T7999C	7999	T	C	NS5	76.6562	76.5766	75.6757	Leu144Leu	synonymous_variant	Synonymous_variant
G8001A	8001	G	A	NS5	1.89274	0.900901	0.540541	Leu144Leu	synonymous_variant	Synonymous_variant
T8004C	8004	T	C	NS5	3.47003	1.35135	1.08108	Cys145Cys	synonymous_variant	Synonymous_variant
C8007T	8007	C	T	NS5	1.26183	1.35135	1.08108	Asp146Asp	synonymous_variant	Synonymous_variant
G8016A	8016	G	A	NS5	0.315457	0	0	Glu149Glu	synonymous_variant	Synonymous_variant
A8019G	8019	A	G	NS5	64.3533	57.6577	58.9189	Ser150Ser	synonymous_variant	Synonymous_variant
T8028C	8028	T	C	NS5	61.5142	55.8559	57.8378	Asn153Asn	synonymous_variant	Synonymous_variant
A8034G	8034	A	G	NS5	64.3533	56.7568	58.3784	Thr155Thr	synonymous_variant	Synonymous_variant
G8035A	8035	G	A	NS5	0.315457	0	0	Val156Met	missense_variant	Non-synonymous_variant
G8037T	8037	G	T	NS5	64.3533	57.6577	58.9189	Val156Val	synonymous_variant	Synonymous_variant
A8040G	8040	A	G	NS5	58.3596	55.4054	55.6757	Glu157Glu	synonymous_variant	Synonymous_variant
C8055T	8055	C	T	NS5	1.26183	0.900901	1.08108	Leu162Leu	synonymous_variant	Synonymous_variant
G8059A	8059	G	A	NS5	0	0.45045	0	Val164Ile	missense_variant	Non-synonymous_variant
C8061T	8061	C	T	NS5	62.1451	56.7568	58.9189	Val164Val	synonymous_variant	Synonymous_variant
C8062T	8062	C	T	NS5	0	0.45045	0.540541	Leu165Phe	missense_variant	Non-synonymous_variant
T8064A	8064	T	A	NS5	64.6688	57.6577	60	Leu165Leu	synonymous_variant	Synonymous_variant
C8067T	8067	C	T	NS5	0	0.45045	0	Asn166Asn	synonymous_variant	Synonymous_variant
A8070G	8070	A	G	NS5	1.89274	0.900901	1.08108	Leu167Leu	synonymous_variant	Synonymous_variant
A8073G	8073	A	G	NS5	63.0915	56.7568	58.9189	Val168Val	synonymous_variant	Synonymous_variant
A8076G	8076	A	G	NS5	1.26183	1.35135	1.62162	Glu169Glu	synonymous_variant	Synonymous_variant
T8079C	8079	T	C	NS5	62.1451	56.3063	58.9189	Asn170Asn	synonymous_variant	Synonymous_variant
T8083C	8083	T	C	NS5	63.4069	57.6577	59.4595	Leu172Leu	synonymous_variant	Synonymous_variant
G8085A	8085	G	A	NS5	0	0	0.540541	Leu172Leu	synonymous_variant	Synonymous_variant
A8087G	8087	A	G	NS5	0.315457	0.45045	0	Asn173Ser	missense_variant	Non-synonymous_variant
C8088CAAT	8088	C	CAAT	NS5	1.89274	0.900901	0.540541	Asn174dup	disruptive_inframe_insertion	Non-synonymous_variant
C8088T	8088	C	T	NS5	0	0.45045	1.08108	Asn173Asn	synonymous_variant	Synonymous_variant
A8090C	8090	A	C	NS5	0.946372	0.900901	0.540541	Asn174Thr	missense_variant	Non-synonymous_variant
C8091T	8091	C	T	NS5	57.4132	51.8018	54.0541	Asn174Asn	synonymous_variant	Synonymous_variant
C8094T	8094	C	T	NS5	14.1956	12.6126	9.72973	Asn175Asn	synonymous_variant	Synonymous_variant
A8095G	8095	A	G	NS5	0	0.45045	0.540541	Thr176Ala	missense_variant	Non-synonymous_variant
C8096T	8096	C	T	NS5	0	0.900901	0.540541	Thr176Ile	missense_variant	Non-synonymous_variant
T8097C	8097	T	C	NS5	64.0379	58.1081	60	Thr176Thr	synonymous_variant	Synonymous_variant
A8100G	8100	A	G	NS5	2.2082	1.8018	0.540541	Gln177Gln	synonymous_variant	Synonymous_variant
T8103C	8103	T	C	NS5	0.315457	0	0	Phe178Phe	synonymous_variant	Synonymous_variant
C8106T	8106	C	T	NS5	0.630915	0	0	Cys179Cys	synonymous_variant	Synonymous_variant
G8112A	8112	G	A	NS5	0.630915	0	1.08108	Lys181Lys	synonymous_variant	Synonymous_variant
T8115C	8115	T	C	NS5	0	0.45045	0	Val182Val	synonymous_variant	Synonymous_variant
C8118T	8118	C	T	NS5	57.0978	53.6036	56.2162	Leu183Leu	synonymous_variant	Synonymous_variant
C8118A	8118	C	A	NS5	1.26183	0.900901	1.08108	Leu183Leu	synonymous_variant	Synonymous_variant
C8121T	8121	C	T	NS5	58.6751	54.955	56.2162	Asn184Asn	synonymous_variant	Synonymous_variant
T8127C	8127	T	C	NS5	2.2082	0.900901	1.08108	Tyr186Tyr	synonymous_variant	Synonymous_variant
C8133T	8133	C	T	NS5	62.4606	55.8559	58.3784	Pro188Pro	synonymous_variant	Synonymous_variant
C8139T	8139	C	T	NS5	62.1451	56.3063	58.3784	Val190Val	synonymous_variant	Synonymous_variant
A8142C	8142	A	C	NS5	1.26183	0.900901	1.08108	Ile191Ile	synonymous_variant	Synonymous_variant
A8145G	8145	A	G	NS5	0.946372	0	0	Glu192Glu	synonymous_variant	Synonymous_variant
A8147G	8147	A	G	NS5	3.78549	1.35135	2.16216	Lys193Arg	missense_variant	Non-synonymous_variant
A8148G	8148	A	G	NS5	1.26183	0.900901	0.540541	Lys193Lys	synonymous_variant	Synonymous_variant
G8155A	8155	G	A	NS5	0.946372	0.900901	1.08108	Ala196Thr	missense_variant	Non-synonymous_variant
C8156T	8156	C	T	NS5	0	0	0.540541	Ala196Val	missense_variant	Non-synonymous_variant
A8157G	8157	A	G	NS5	64.0379	57.6577	59.4595	Ala196Ala	synonymous_variant	Synonymous_variant
C8158T	8158	C	T	NS5	0	0.45045	0	Leu197Leu	synonymous_variant	Synonymous_variant
A8160G	8160	A	G	NS5	1.89274	0.900901	1.08108	Leu197Leu	synonymous_variant	Synonymous_variant
G8166A	8166	G	A	NS5	0	0.45045	0	Arg199Arg	synonymous_variant	Synonymous_variant
T8170C	8170	T	C	NS5	6.62461	5.85586	4.32432	Tyr201His	missense_variant	Non-synonymous_variant
T8172C	8172	T	C	NS5	66.877	58.5586	63.2432	Tyr201Tyr	synonymous_variant	Synonymous_variant
A8178G	8178	A	G	NS5	3.78549	1.35135	2.16216	Gly203Gly	synonymous_variant	Synonymous_variant
CC8180CTT	8180	CC	CTT	NS5	0	0.45045	0	Leu205fs	frameshift_variant	Non-synonymous_variant
C8181T	8181	C	T	NS5	65.2997	57.6577	62.7027	Ala204Ala	synonymous_variant	Synonymous_variant
A8184G	8184	A	G	NS5	67.8233	59.9099	63.2432	Leu205Leu	synonymous_variant	Synonymous_variant
G8185A	8185	G	A	NS5	0.315457	0	0	Val206Met	missense_variant	Non-synonymous_variant
T8193C	8193	T	C	NS5	0	0.900901	0.540541	Asn208Asn	synonymous_variant	Synonymous_variant
C8203A	8203	C	A	NS5	0.315457	0	0	Arg212Arg	synonymous_variant	Synonymous_variant
C8208T	8208	C	T	NS5	16.7192	13.964	20	Asn213Asn	synonymous_variant	Synonymous_variant
T8217C	8217	T	C	NS5	16.0883	13.964	20	His216His	synonymous_variant	Synonymous_variant
G8220A	8220	G	A	NS5	0.315457	0	0	Glu217Glu	synonymous_variant	Synonymous_variant
C8226T	8226	C	T	NS5	3.78549	2.25225	1.08108	Tyr219Tyr	synonymous_variant	Synonymous_variant
A8232G	8232	A	G	NS5	0	0	1.08108	Val221Val	synonymous_variant	Synonymous_variant
C8235G	8235	C	G	NS5	3.47003	1.8018	2.16216	Ser222Ser	synonymous_variant	Synonymous_variant
T8241G	8241	T	G	NS5	0	0	0.540541	Ala224Ala	synonymous_variant	Synonymous_variant
C8244T	8244	C	T	NS5	0.315457	0.45045	0	Ser225Ser	synonymous_variant	Synonymous_variant
C8250T	8250	C	T	NS5	0.315457	0	0.540541	Asn227Asn	synonymous_variant	Synonymous_variant
A8259G	8259	A	G	NS5	0.946372	0	0	Ser230Ser	synonymous_variant	Synonymous_variant
G8265A	8265	G	A	NS5	0.315457	0	0	Val232Val	synonymous_variant	Synonymous_variant
T8274C	8274	T	C	NS5	0.315457	0	0	Ile235Ile	synonymous_variant	Synonymous_variant
G8280A	8280	G	A	NS5	94.3218	93.6937	97.8378	Arg237Arg	synonymous_variant	Synonymous_variant
T8284C	8284	T	C	NS5	0.315457	0	0	Leu239Leu	synonymous_variant	Synonymous_variant
G8286A	8286	G	A	NS5	0.630915	0	0	Leu239Leu	synonymous_variant	Synonymous_variant
C8289T	8289	C	T	NS5	94.0063	93.2432	97.8378	Ile240Ile	synonymous_variant	Synonymous_variant
C8289A	8289	C	A	NS5	0.315457	0.45045	0	Ile240Ile	synonymous_variant	Synonymous_variant
C8292T	8292	C	T	NS5	2.2082	1.35135	1.08108	Asn241Asn	synonymous_variant	Synonymous_variant
T8298C	8298	T	C	NS5	96.8454	94.1441	97.8378	Phe243Phe	synonymous_variant	Synonymous_variant
G8306A	8306	G	A	NS5	0.630915	0	0	Arg246Lys	missense_variant	Non-synonymous_variant
T8308C	8308	T	C	NS5	80.1262	80.6306	78.3784	Tyr247His	missense_variant	Non-synonymous_variant
C8310T	8310	C	T	NS5	5.04732	2.7027	2.7027	Tyr247Tyr	synonymous_variant	Synonymous_variant
A8316G	8316	A	G	NS5	80.4416	80.6306	78.3784	Lys249Lys	synonymous_variant	Synonymous_variant
C8318T	8318	C	T	NS5	0.946372	0	0	Ala250Val	missense_variant	Non-synonymous_variant
A8320T	8320	A	T	NS5	1.89274	1.8018	1.62162	Thr251Ser	missense_variant	Non-synonymous_variant
T8322A	8322	T	A	NS5	80.7571	81.0811	78.9189	Thr251Thr	synonymous_variant	Synonymous_variant
G8328A	8328	G	A	NS5	0	0	0.540541	Glu253Glu	synonymous_variant	Synonymous_variant
G8331A	8331	G	A	NS5	5.36278	2.7027	2.7027	Pro254Pro	synonymous_variant	Synonymous_variant
C8340T	8340	C	T	NS5	78.2334	81.982	77.8378	Asp257Asp	synonymous_variant	Synonymous_variant
A8347G	8347	A	G	NS5	0	0.45045	0	Ser260Gly	missense_variant	Non-synonymous_variant
G8348T	8348	G	T	NS5	0	0.45045	0	Ser260Ile	missense_variant	Non-synonymous_variant
C8349T	8349	C	T	NS5	78.2334	82.4324	77.8378	Ser260Ser	synonymous_variant	Synonymous_variant
C8355T	8355	C	T	NS5	0	0	0.540541	Thr262Thr	synonymous_variant	Synonymous_variant
T8358C	8358	T	C	NS5	80.4416	83.3333	77.2973	Arg263Arg	synonymous_variant	Synonymous_variant
C8361T	8361	C	T	NS5	0.630915	0.45045	0	Asn264Asn	synonymous_variant	Synonymous_variant
G8367A	8367	G	A	NS5	80.4416	83.3333	78.9189	Gly266Gly	synonymous_variant	Synonymous_variant
G8379A	8379	G	A	NS5	76.6562	81.982	77.2973	Glu270Glu	synonymous_variant	Synonymous_variant
A8380G	8380	A	G	NS5	0	0.45045	1.08108	Ile271Val	missense_variant	Non-synonymous_variant
T8381C	8381	T	C	NS5	80.7571	82.8829	78.3784	Ile271Thr	missense_variant	Non-synonymous_variant
C8388T	8388	C	T	NS5	92.7445	94.5946	95.1351	Asn273Asn	synonymous_variant	Synonymous_variant
C8389T	8389	C	T	NS5	2.52366	1.35135	1.62162	Leu274Leu	synonymous_variant	Synonymous_variant
A8391G	8391	A	G	NS5	0.630915	0.45045	0	Leu274Leu	synonymous_variant	Synonymous_variant
T8394C	8394	T	C	NS5	96.8454	95.4955	97.8378	Asp275Asp	synonymous_variant	Synonymous_variant
G8403A	8403	G	A	NS5	0.946372	0	0.540541	Gly278Gly	synonymous_variant	Synonymous_variant
A8406G	8406	A	G	NS5	1.26183	1.35135	0.540541	Lys279Lys	synonymous_variant	Synonymous_variant
A8415G	8415	A	G	NS5	0	0.45045	0	Glu282Glu	synonymous_variant	Synonymous_variant
G8424A	8424	G	A	NS5	97.1609	97.2973	98.9189	Lys285Lys	synonymous_variant	Synonymous_variant
G8430A	8430	G	A	NS5	0	0.45045	0	Glu287Glu	synonymous_variant	Synonymous_variant
A8436G	8436	A	G	NS5	4.4164	3.15315	2.16216	Glu289Glu	synonymous_variant	Synonymous_variant
A8442T	8442	A	T	NS5	0.315457	0	0	Ser291Ser	synonymous_variant	Synonymous_variant
C8454T	8454	C	T	NS5	15.7729	13.5135	20	Asp295Asp	synonymous_variant	Synonymous_variant
C8463T	8463	C	T	NS5	0	0.900901	0.540541	His298His	synonymous_variant	Synonymous_variant
A8481C	8481	A	C	NS5	99.3691	98.1982	98.9189	Ala304Ala	synonymous_variant	Synonymous_variant
A8481T	8481	A	T	NS5	0	0	0.540541	Ala304Ala	synonymous_variant	Synonymous_variant
C8484T	8484	C	T	NS5	0	0.45045	0	Tyr305Tyr	synonymous_variant	Synonymous_variant
T8487C	8487	T	C	NS5	0	0	0.540541	His306His	synonymous_variant	Synonymous_variant
T8490C	8490	T	C	NS5	99.3691	98.6486	99.4595	Gly307Gly	synonymous_variant	Synonymous_variant
C8493T	8493	C	T	NS5	0.946372	0.45045	0	Ser308Ser	synonymous_variant	Synonymous_variant
T8496C	8496	T	C	NS5	2.52366	1.8018	2.16216	Tyr309Tyr	synonymous_variant	Synonymous_variant
T8511C	8511	T	C	NS5	0	0.45045	0	Thr314Thr	synonymous_variant	Synonymous_variant
C8526T	8526	C	T	NS5	1.57729	0.900901	1.08108	Ser319Ser	synonymous_variant	Synonymous_variant
C8532G	8532	C	G	NS5	94.0063	87.3874	93.5135	Val321Val	synonymous_variant	Synonymous_variant
C8535T	8535	C	T	NS5	4.10095	3.15315	2.7027	Asn322Asn	synonymous_variant	Synonymous_variant
G8541A	8541	G	A	NS5	2.52366	1.35135	1.08108	Val324Val	synonymous_variant	Synonymous_variant
C8544T	8544	C	T	NS5	86.1199	81.5315	89.7297	Val325Val	synonymous_variant	Synonymous_variant
G8547A	8547	G	A	NS5	2.52366	1.35135	1.08108	Arg326Arg	synonymous_variant	Synonymous_variant
G8553A	8553	G	A	NS5	73.817	70.2703	70.8108	Leu328Leu	synonymous_variant	Synonymous_variant
A8556G	8556	A	G	NS5	70.347	68.9189	68.6486	Thr329Thr	synonymous_variant	Synonymous_variant
T8562C	8562	T	C	NS5	75.0789	73.8739	75.1351	Pro331Pro	synonymous_variant	Synonymous_variant
T8562A	8562	T	A	NS5	4.10095	1.8018	2.16216	Pro331Pro	synonymous_variant	Synonymous_variant
C8568T	8568	C	T	NS5	0.630915	0	0.540541	Asp333Asp	synonymous_variant	Synonymous_variant
G8572A	8572	G	A	NS5	92.7445	85.5856	91.8919	Val335Ile	missense_variant	Non-synonymous_variant
C8577T	8577	C	T	NS5	5.99369	3.15315	3.24324	Pro336Pro	synonymous_variant	Synonymous_variant
C8577A	8577	C	A	NS5	0	0.45045	0	Pro336Pro	synonymous_variant	Synonymous_variant
A8586G	8586	A	G	NS5	2.52366	0.900901	0.540541	Thr339Thr	synonymous_variant	Synonymous_variant
G8607A	8607	G	A	NS5	0	0	0.540541	Thr346Thr	synonymous_variant	Synonymous_variant
G8607C	8607	G	C	NS5	0	0.45045	0	Thr346Thr	synonymous_variant	Synonymous_variant
T8610C	8610	T	C	NS5	89.9054	82.4324	89.1892	Thr347Thr	synonymous_variant	Synonymous_variant
A8613T	8613	A	T	NS5	0	0	0.540541	Pro348Pro	synonymous_variant	Synonymous_variant
T8616C	8616	T	C	NS5	4.10095	1.8018	1.62162	Phe349Phe	synonymous_variant	Synonymous_variant
A8622G	8622	A	G	NS5	0	0	0.540541	Gln351Gln	synonymous_variant	Synonymous_variant
C8628T	8628	C	T	NS5	3.15457	1.8018	1.08108	Arg353Arg	synonymous_variant	Synonymous_variant
T8631C	8631	T	C	NS5	0	1.8018	1.62162	Val354Val	synonymous_variant	Synonymous_variant
T8634C	8634	T	C	NS5	92.7445	86.9369	92.4324	Phe355Phe	synonymous_variant	Synonymous_variant
G8640A	8640	G	A	NS5	3.78549	1.8018	2.16216	Glu357Glu	synonymous_variant	Synonymous_variant
C8649T	8649	C	T	NS5	1.26183	0.45045	0.540541	Asp360Asp	synonymous_variant	Synonymous_variant
[truncated: 441 more rows]
