# Supplementary material for: Clinico-genomic study reveals association of dengue virus genome high frequency mutations with dengue disease severity
Source: Sci Rep. 2025 May 28;15:18724. doi: 10.1038/s41598-025-00462-z (PMC12120001; doi:10.1038/s41598-025-00462-z)
Supplement: Supplementary file 7 — Supplementary Material 7 [file 41598_2025_462_MOESM7_ESM.xlsx]

## Sheet: Sheet1
Supplementary Table 6. Association of mutations with genotypes vis-à-vis disease severity
ASIAN															COSMOPOLITAN
Nucleotide	POS	REF	ALT	Gene	AA_mut(all)	AA_mut(gene1)	AA_mut(gene2)	Annotation_type	Function_type	Mild(n=37)	Moderate(n=16)	Severe(n=26)			Nucleotide	POS	REF	ALT	Gene	AA_mut(all)	AA_mut(gene1)	AA_mut(gene2)	Annotation_type	Function_type	Mild(n=270)	Moderate(n=193)	Severe(n=151)
T35C	35	T	C	5'UTR	.	.	.	upstream_gene_variant	Synonymous_variant	2.7027	0	0			T34C	34	T	C	5'UTR	.	.	.	upstream_gene_variant	Synonymous_variant	0.37037	0	0
G44A	44	G	A	5'UTR	.	.	.	upstream_gene_variant	Synonymous_variant	89.1892	93.75	88.4615			T35C	35	T	C	5'UTR	.	.	.	upstream_gene_variant	Synonymous_variant	0	0	0
C54T	54	C	T	5'UTR	.	.	.	upstream_gene_variant	Synonymous_variant	91.8919	100	96.1538			G40A	40	G	A	5'UTR	.	.	.	upstream_gene_variant	Synonymous_variant	0	0	0
G70GT	70	G	GT	5'UTR	.	.	.	upstream_gene_variant	Synonymous_variant	0	6.25	0			A41G	41	A	G	5'UTR	.	.	.	upstream_gene_variant	Synonymous_variant	0.37037	0	0
A101T	101	A	T	C	p.Asn2Ile	p.Asn2Ile	p.Asn2Ile	missense_variant	Non-synonymous_variant	0	6.25	3.84615			G44A	44	G	A	5'UTR	.	.	.	upstream_gene_variant	Synonymous_variant	75.1852	64.2487	78.8079
G111A	111	G	A	C	p.Arg5Arg	p.Arg5Arg	p.Arg5Arg	synonymous_variant	Synonymous_variant	2.7027	6.25	3.84615			A45G	45	A	G	5'UTR	.	.	.	upstream_gene_variant	Synonymous_variant	0	0	0
A122G	122	A	G	C	p.Lys9Arg	p.Lys9Arg	p.Lys9Arg	missense_variant	Non-synonymous_variant	94.5946	100	96.1538			C54T	54	C	T	5'UTR	.	.	.	upstream_gene_variant	Synonymous_variant	78.1481	65.285	79.4702
C126T	126	C	T	C	p.Asn10Asn	p.Asn10Asn	p.Asn10Asn	synonymous_variant	Synonymous_variant	91.8919	100	96.1538			A56G	56	A	G	5'UTR	.	.	.	upstream_gene_variant	Synonymous_variant	0	0	0
G168A	168	G	A	C	p.Ser24Ser	p.Ser24Ser	p.Ser24Ser	synonymous_variant	Synonymous_variant	91.8919	93.75	92.3077			A60G	60	A	G	5'UTR	.	.	.	upstream_gene_variant	Synonymous_variant	0	0	0
T171C	171	T	C	C	p.Thr25Thr	p.Thr25Thr	p.Thr25Thr	synonymous_variant	Synonymous_variant	0	6.25	0			G70GT	70	G	GT	5'UTR	.	.	.	upstream_gene_variant	Synonymous_variant	0	0	0
A177G	177	A	G	C	p.Gln27Gln	p.Gln27Gln	p.Gln27Gln	synonymous_variant	Synonymous_variant	89.1892	87.5	84.6154			T76C	76	T	C	5'UTR	.	.	.	upstream_gene_variant	Synonymous_variant	0	0	0
T201C	201	T	C	C	p.Leu35Leu	p.Leu35Leu	p.Leu35Leu	synonymous_variant	Synonymous_variant	0	6.25	0			A77G	77	A	G	5'UTR	.	.	.	upstream_gene_variant	Synonymous_variant	0	0	0.662252
G210A	210	G	A	C	p.Leu38Leu	p.Leu38Leu	p.Leu38Leu	synonymous_variant	Synonymous_variant	83.7838	75	80.7692			A101T	101	A	T	C	p.Asn2Ile	p.Asn2Ile	p.Asn2Ile	missense_variant	Non-synonymous_variant	1.48148	1.03627	0
A219G	219	A	G	C	p.Arg41Arg	p.Arg41Arg	p.Arg41Arg	synonymous_variant	Synonymous_variant	2.7027	0	0			CG109C	109	CG	C	C	p.Lys7fs	p.Lys7fs	p.Lys7fs	frameshift_variant	Non-synonymous_variant	0.37037	0.518135	0
A225G	225	A	G	C	p.Pro43Pro	p.Pro43Pro	p.Pro43Pro	synonymous_variant	Synonymous_variant	2.7027	6.25	3.84615			G111A	111	G	A	C	p.Arg5Arg	p.Arg5Arg	p.Arg5Arg	synonymous_variant	Synonymous_variant	0.740741	0.518135	0
T226C	226	T	C	C	p.Leu44Leu	p.Leu44Leu	p.Leu44Leu	synonymous_variant	Synonymous_variant	48.6486	62.5	46.1538			G111T	111	G	T	C	p.Arg5Arg	p.Arg5Arg	p.Arg5Arg	synonymous_variant	Synonymous_variant	0	0	0.662252
A228G	228	A	G	C	p.Leu44Leu	p.Leu44Leu	p.Leu44Leu	synonymous_variant	Synonymous_variant	56.7568	62.5	53.8462			A122G	122	A	G	C	p.Lys9Arg	p.Lys9Arg	p.Lys9Arg	missense_variant	Non-synonymous_variant	81.4815	71.5026	84.106
A230G	230	A	G	C	p.Lys45Arg	p.Lys45Arg	p.Lys45Arg	missense_variant	Non-synonymous_variant	0	6.25	0			C126T	126	C	T	C	p.Asn10Asn	p.Asn10Asn	p.Asn10Asn	synonymous_variant	Synonymous_variant	80.7407	70.9845	83.4437
C232T	232	C	T	C	p.Leu46Leu	p.Leu46Leu	p.Leu46Leu	synonymous_variant	Synonymous_variant	2.7027	12.5	3.84615			A146G	146	A	G	C	p.Lys17Arg	p.Lys17Arg	p.Lys17Arg	missense_variant	Non-synonymous_variant	0	0	0.662252
C244T	244	C	T	C	p.Leu50Met	p.Leu50Met	p.Leu50Met	missense_variant	Non-synonymous_variant	2.7027	6.25	3.84615			G168A	168	G	A	C	p.Ser24Ser	p.Ser24Ser	p.Ser24Ser	synonymous_variant	Synonymous_variant	81.8519	74.0933	84.7682
G252A	252	G	A	C	p.Ala52Ala	p.Ala52Ala	p.Ala52Ala	synonymous_variant	Synonymous_variant	67.5676	62.5	69.2308			T171C	171	T	C	C	p.Thr25Thr	p.Thr25Thr	p.Thr25Thr	synonymous_variant	Synonymous_variant	1.48148	3.62694	2.64901
C255T	255	C	T	C	p.Phe53Phe	p.Phe53Phe	p.Phe53Phe	synonymous_variant	Synonymous_variant	2.7027	6.25	0			A177G	177	A	G	C	p.Gln27Gln	p.Gln27Gln	p.Gln27Gln	synonymous_variant	Synonymous_variant	80	73.057	85.4305
C264T	264	C	T	C	p.Phe56Phe	p.Phe56Phe	p.Phe56Phe	synonymous_variant	Synonymous_variant	2.7027	0	0			C181T	181	C	T	C	p.Leu29Leu	p.Leu29Leu	p.Leu29Leu	synonymous_variant	Synonymous_variant	1.48148	0.518135	0.662252
C273T	273	C	T	C	p.Ile59Ile	p.Ile59Ile	p.Ile59Ile	synonymous_variant	Synonymous_variant	2.7027	0	0			A184G	184	A	G	C	p.Thr30Ala	p.Thr30Ala	p.Thr30Ala	missense_variant	Non-synonymous_variant	0	0.518135	0.662252
A276G	276	A	G	C	p.Pro60Pro	p.Pro60Pro	p.Pro60Pro	synonymous_variant	Synonymous_variant	62.1622	56.25	65.3846			CA185C	185	CA	C	C	p.Lys31fs	p.Lys31fs	p.Lys31fs	frameshift_variant	Non-synonymous_variant	1.48148	0.518135	0
T292C	292	T	C	C	p.Leu66Leu	p.Leu66Leu	p.Leu66Leu	synonymous_variant	Synonymous_variant	0	6.25	3.84615			T201C	201	T	C	C	p.Leu35Leu	p.Leu35Leu	p.Leu35Leu	synonymous_variant	Synonymous_variant	0.37037	0	0
G294A	294	G	A	C	p.Leu66Leu	p.Leu66Leu	p.Leu66Leu	synonymous_variant	Synonymous_variant	24.3243	31.25	38.4615			C208T	208	C	T	C	p.Leu38Leu	p.Leu38Leu	p.Leu38Leu	synonymous_variant	Synonymous_variant	0	0	0.662252
G297A	297	G	A	C	p.Lys67Lys	p.Lys67Lys	p.Lys67Lys	synonymous_variant	Synonymous_variant	24.3243	43.75	38.4615			G210A	210	G	A	C	p.Leu38Leu	p.Leu38Leu	p.Leu38Leu	synonymous_variant	Synonymous_variant	77.7778	73.057	82.7815
A309G	309	A	G	C	p.Thr71Thr	p.Thr71Thr	p.Thr71Thr	synonymous_variant	Synonymous_variant	0	6.25	3.84615			A212G	212	A	G	C	p.Gln39Arg	p.Gln39Arg	p.Gln39Arg	missense_variant	Non-synonymous_variant	0	0	0
AT310A	310	AT	A	C	p.Lys74fs	p.Lys74fs	p.Lys74fs	frameshift_variant	Non-synonymous_variant	2.7027	0	0			G213A	213	G	A	C	p.Gln39Gln	p.Gln39Gln	p.Gln39Gln	synonymous_variant	Synonymous_variant	0.37037	0.518135	0.662252
T312C	312	T	C	C	p.Ile72Ile	p.Ile72Ile	p.Ile72Ile	synonymous_variant	Synonymous_variant	21.6216	43.75	38.4615			A219G	219	A	G	C	p.Arg41Arg	p.Arg41Arg	p.Arg41Arg	synonymous_variant	Synonymous_variant	3.7037	1.5544	1.98675
T330C	330	T	C	C	p.Ile78Ile	p.Ile78Ile	p.Ile78Ile	synonymous_variant	Synonymous_variant	0	6.25	0			A225G	225	A	G	C	p.Pro43Pro	p.Pro43Pro	p.Pro43Pro	synonymous_variant	Synonymous_variant	2.59259	1.5544	0.662252
T336C	336	T	C	C	p.Val80Val	p.Val80Val	p.Val80Val	synonymous_variant	Synonymous_variant	59.4595	31.25	42.3077			T226C	226	T	C	C	p.Leu44Leu	p.Leu44Leu	p.Leu44Leu	synonymous_variant	Synonymous_variant	70.3704	67.3575	77.4834
C348T	348	C	T	C	p.Phe84Phe	p.Phe84Phe	p.Phe84Phe	synonymous_variant	Synonymous_variant	0	6.25	3.84615			A228G	228	A	G	C	p.Leu44Leu	p.Leu44Leu	p.Leu44Leu	synonymous_variant	Synonymous_variant	78.8889	71.5026	80.7947
C370T	370	C	T	C	p.Leu92Leu	p.Leu92Leu	p.Leu92Leu	synonymous_variant	Synonymous_variant	0	6.25	3.84615			A230G	230	A	G	C	p.Lys45Arg	p.Lys45Arg	p.Lys45Arg	missense_variant	Non-synonymous_variant	1.11111	1.03627	0
G372T	372	G	T	C	p.Leu92Leu	p.Leu92Leu	p.Leu92Leu	synonymous_variant	Synonymous_variant	94.5946	75	96.1538			C232T	232	C	T	C	p.Leu46Leu	p.Leu46Leu	p.Leu46Leu	synonymous_variant	Synonymous_variant	2.96296	2.59067	0
G372C	372	G	C	C	p.Leu92Leu	p.Leu92Leu	p.Leu92Leu	synonymous_variant	Synonymous_variant	0	6.25	0			C237T	237	C	T	C	p.Phe47Phe	p.Phe47Phe	p.Phe47Phe	synonymous_variant	Synonymous_variant	0	0.518135	0
T384C	384	T	C	C	p.Asn96Asn	p.Asn96Asn	p.Asn96Asn	synonymous_variant	Synonymous_variant	94.5946	93.75	96.1538			C243T	243	C	T	C	p.Ala49Ala	p.Ala49Ala	p.Ala49Ala	synonymous_variant	Synonymous_variant	1.11111	0	0
C393T	393	C	T	C	p.Arg99Arg	p.Arg99Arg	p.Arg99Arg	synonymous_variant	Synonymous_variant	2.7027	0	0			C244A	244	C	A	C	p.Leu50Leu	p.Leu50Leu	p.Leu50Leu	synonymous_variant	Synonymous_variant	0	0.518135	0.662252
T397A	397	T	A	ancC	p.Ser101Thr	p.Ser101Thr	.	missense_variant	Non-synonymous_variant	29.7297	56.25	38.4615			C244T	244	C	T	C	p.Leu50Met	p.Leu50Met	p.Leu50Met	missense_variant	Non-synonymous_variant	1.85185	1.03627	0.662252
T399C	399	T	C	ancC	p.Ser101Ser	p.Ser101Ser	.	synonymous_variant	Synonymous_variant	0	6.25	3.84615			G249A	249	G	A	C	p.Val51Val	p.Val51Val	p.Val51Val	synonymous_variant	Synonymous_variant	0	0	0.662252
C401T	401	C	T	ancC	p.Ala102Val	p.Ala102Val	.	missense_variant	Non-synonymous_variant	2.7027	0	0			G250A	250	G	A	C	p.Ala52Thr	p.Ala52Thr	p.Ala52Thr	missense_variant	Non-synonymous_variant	0	0	0.662252
C405T	405	C	T	ancC	p.Gly103Gly	p.Gly103Gly	.	synonymous_variant	Synonymous_variant	27.027	37.5	34.6154			G252A	252	G	A	C	p.Ala52Ala	p.Ala52Ala	p.Ala52Ala	synonymous_variant	Synonymous_variant	78.8889	70.9845	82.1192
A406G	406	A	G	ancC	p.Met104Val	p.Met104Val	.	missense_variant	Non-synonymous_variant	0	6.25	3.84615			C255T	255	C	T	C	p.Phe53Phe	p.Phe53Phe	p.Phe53Phe	synonymous_variant	Synonymous_variant	1.48148	1.03627	1.98675
G408A	408	G	A	ancC	p.Met104Ile	p.Met104Ile	.	missense_variant	Non-synonymous_variant	27.027	37.5	30.7692			T258C	258	T	C	C	p.Leu54Leu	p.Leu54Leu	p.Leu54Leu	synonymous_variant	Synonymous_variant	0.740741	0.518135	1.98675
C411T	411	C	T	ancC	p.Ile105Ile	p.Ile105Ile	.	synonymous_variant	Synonymous_variant	27.027	37.5	34.6154			C264T	264	C	T	C	p.Phe56Phe	p.Phe56Phe	p.Phe56Phe	synonymous_variant	Synonymous_variant	0.740741	1.5544	0.662252
T414C	414	T	C	ancC	p.Ile106Ile	p.Ile106Ile	.	synonymous_variant	Synonymous_variant	2.7027	6.25	3.84615			C265T	265	C	T	C	p.Leu57Leu	p.Leu57Leu	p.Leu57Leu	synonymous_variant	Synonymous_variant	0.37037	0.518135	0
C418A	418	C	A	ancC	p.Leu108Met	p.Leu108Met	.	missense_variant	Non-synonymous_variant	32.4324	50	34.6154			T266C	266	T	C	C	p.Leu57Pro	p.Leu57Pro	p.Leu57Pro	missense_variant	Non-synonymous_variant	0	0.518135	0.662252
G420A	420	G	A	ancC	p.Leu108Leu	p.Leu108Leu	.	synonymous_variant	Synonymous_variant	2.7027	6.25	3.84615			C273T	273	C	T	C	p.Ile59Ile	p.Ile59Ile	p.Ile59Ile	synonymous_variant	Synonymous_variant	3.33333	1.5544	1.98675
T423C	423	T	C	ancC	p.Ile109Ile	p.Ile109Ile	.	synonymous_variant	Synonymous_variant	24.3243	37.5	38.4615			C274T	274	C	T	C	p.Pro60Ser	p.Pro60Ser	p.Pro60Ser	missense_variant	Non-synonymous_variant	0	0	0
T431C	431	T	C	ancC	p.Val112Ala	p.Val112Ala	.	missense_variant	Non-synonymous_variant	2.7027	6.25	3.84615			C275A	275	C	A	C	p.Pro60Gln	p.Pro60Gln	p.Pro60Gln	missense_variant	Non-synonymous_variant	0.37037	0	0
T456C	456	T	C	prM	p.Arg120Arg	p.Arg6Arg	p.Arg6Arg	synonymous_variant	Synonymous_variant	94.5946	100	100			A276G	276	A	G	C	p.Pro60Pro	p.Pro60Pro	p.Pro60Pro	synonymous_variant	Synonymous_variant	75.1852	69.4301	80.7947
C459T	459	C	T	prM	p.Asn121Asn	p.Asn7Asn	p.Asn7Asn	synonymous_variant	Synonymous_variant	94.5946	93.75	96.1538			A282G	282	A	G	C	p.Thr62Thr	p.Thr62Thr	p.Thr62Thr	synonymous_variant	Synonymous_variant	0.37037	0	0
C477T	477	C	T	prM	p.Ile127Ile	p.Ile13Ile	p.Ile13Ile	synonymous_variant	Synonymous_variant	2.7027	0	0			G283A	283	G	A	C	p.Ala63Thr	p.Ala63Thr	p.Ala63Thr	missense_variant	Non-synonymous_variant	0	0	0.662252
C483T	483	C	T	prM	p.Ser129Ser	p.Ser15Ser	p.Ser15Ser	synonymous_variant	Synonymous_variant	97.2973	81.25	96.1538			A291T	291	A	T	C	p.Ile65Ile	p.Ile65Ile	p.Ile65Ile	synonymous_variant	Synonymous_variant	0	1.03627	0
G492A	492	G	A	prM	p.Glu132Glu	p.Glu18Glu	p.Glu18Glu	synonymous_variant	Synonymous_variant	2.7027	0	0			T292C	292	T	C	C	p.Leu66Leu	p.Leu66Leu	p.Leu66Leu	synonymous_variant	Synonymous_variant	3.33333	1.5544	0.662252
A495G	495	A	G	prM	p.Lys133Lys	p.Lys19Lys	p.Lys19Lys	synonymous_variant	Synonymous_variant	2.7027	0	0			TG293TAA	293	TG	TAA	C	p.Lys67fs	p.Lys67fs	p.Lys67fs	frameshift_variant	Non-synonymous_variant	0.37037	1.03627	0
A501G	501	A	G	prM	p.Lys135Lys	p.Lys21Lys	p.Lys21Lys	synonymous_variant	Synonymous_variant	2.7027	6.25	0			G294A	294	G	A	C	p.Leu66Leu	p.Leu66Leu	p.Leu66Leu	synonymous_variant	Synonymous_variant	72.963	65.285	78.8079
T507C	507	T	C	prM	p.Leu137Leu	p.Leu23Leu	p.Leu23Leu	synonymous_variant	Synonymous_variant	0	6.25	3.84615			G297A	297	G	A	C	p.Lys67Lys	p.Lys67Lys	p.Lys67Lys	synonymous_variant	Synonymous_variant	76.6667	68.9119	80.1325
C508T	508	C	T	prM	p.Leu138Leu	p.Leu24Leu	p.Leu24Leu	synonymous_variant	Synonymous_variant	0	6.25	3.84615			A309G	309	A	G	C	p.Thr71Thr	p.Thr71Thr	p.Thr71Thr	synonymous_variant	Synonymous_variant	2.59259	1.03627	0.662252
T513C	513	T	C	prM	p.Phe139Phe	p.Phe25Phe	p.Phe25Phe	synonymous_variant	Synonymous_variant	0	6.25	3.84615			AT310A	310	AT	A	C	p.Lys74fs	p.Lys74fs	p.Lys74fs	frameshift_variant	Non-synonymous_variant	4.44444	5.18135	4.63576
G523A	523	G	A	prM	p.Asp143Asn	p.Asp29Asn	p.Asp29Asn	missense_variant	Non-synonymous_variant	32.4324	43.75	46.1538			T312C	312	T	C	C	p.Ile72Ile	p.Ile72Ile	p.Ile72Ile	synonymous_variant	Synonymous_variant	70	63.7306	73.5099
T525C	525	T	C	prM	p.Asp143Asp	p.Asp29Asp	p.Asp29Asp	synonymous_variant	Synonymous_variant	37.8378	56.25	42.3077			A324G	324	A	G	C	p.Lys76Lys	p.Lys76Lys	p.Lys76Lys	synonymous_variant	Synonymous_variant	0	0	0
C528T	528	C	T	prM	p.Gly144Gly	p.Gly30Gly	p.Gly30Gly	synonymous_variant	Synonymous_variant	5.40541	12.5	3.84615			T330C	330	T	C	C	p.Ile78Ile	p.Ile78Ile	p.Ile78Ile	synonymous_variant	Synonymous_variant	0	0	0
C534T	534	C	T	prM	p.Asn146Asn	p.Asn32Asn	p.Asn32Asn	synonymous_variant	Synonymous_variant	24.3243	37.5	34.6154			T336C	336	T	C	C	p.Val80Val	p.Val80Val	p.Val80Val	synonymous_variant	Synonymous_variant	4.07407	3.62694	5.29801
T540C	540	T	C	prM	p.Cys148Cys	p.Cys34Cys	p.Cys34Cys	synonymous_variant	Synonymous_variant	24.3243	37.5	34.6154			G344A	344	G	A	C	p.Gly83Glu	p.Gly83Glu	p.Gly83Glu	missense_variant	Non-synonymous_variant	0.37037	0	0
C558T	558	C	T	prM	p.Asp154Asp	p.Asp40Asp	p.Asp40Asp	synonymous_variant	Synonymous_variant	29.7297	37.5	38.4615			G345C	345	G	C	C	p.Gly83Gly	p.Gly83Gly	p.Gly83Gly	synonymous_variant	Synonymous_variant	1.11111	0	0
T568C	568	T	C	prM	p.Leu158Leu	p.Leu44Leu	p.Leu44Leu	synonymous_variant	Synonymous_variant	37.8378	43.75	46.1538			C348T	348	C	T	C	p.Phe84Phe	p.Phe84Phe	p.Phe84Phe	synonymous_variant	Synonymous_variant	2.96296	1.03627	0.662252
A583G	583	A	G	prM	p.Ile163Val	p.Ile49Val	p.Ile49Val	missense_variant	Non-synonymous_variant	0	6.25	0			G357A	357	G	A	C	p.Glu87Glu	p.Glu87Glu	p.Glu87Glu	synonymous_variant	Synonymous_variant	0.37037	0	0
G588T	588	G	T	prM	p.Thr164Thr	p.Thr50Thr	p.Thr50Thr	synonymous_variant	Synonymous_variant	43.2432	50	42.3077			T360C	360	T	C	C	p.Ile88Ile	p.Ile88Ile	p.Ile88Ile	synonymous_variant	Synonymous_variant	0	0	0
C591T	591	C	T	prM	p.Tyr165Tyr	p.Tyr51Tyr	p.Tyr51Tyr	synonymous_variant	Synonymous_variant	2.7027	6.25	3.84615			A363G	363	A	G	C	p.Gly89Gly	p.Gly89Gly	p.Gly89Gly	synonymous_variant	Synonymous_variant	1.11111	0.518135	0
G594T	594	G	T	prM	p.Lys166Asn	p.Lys166Asn	p.Lys52Asn	missense_variant	Non-synonymous_variant	40.5405	43.75	38.4615			G365A	365	G	A	C	p.Arg90Lys	p.Arg90Lys	p.Arg90Lys	missense_variant	Non-synonymous_variant	0	0	0
G594C	594	G	C	prM	p.Lys166Asn	p.Lys166Asn	p.Lys52Asn	missense_variant	Non-synonymous_variant	0	6.25	3.84615			G366A	366	G	A	C	p.Arg90Arg	p.Arg90Arg	p.Arg90Arg	synonymous_variant	Synonymous_variant	0.740741	0.518135	0
T597C	597	T	C	prM	p.Cys167Cys	p.Cys53Cys	p.Cys53Cys	synonymous_variant	Synonymous_variant	2.7027	0	0			C370T	370	C	T	C	p.Leu92Leu	p.Leu92Leu	p.Leu92Leu	synonymous_variant	Synonymous_variant	1.48148	0.518135	0.662252
C600T	600	C	T	prM	p.Pro168Pro	p.Pro54Pro	p.Pro54Pro	synonymous_variant	Synonymous_variant	89.1892	81.25	84.6154			G372T	372	G	T	C	p.Leu92Leu	p.Leu92Leu	p.Leu92Leu	synonymous_variant	Synonymous_variant	90.3704	89.6373	92.053
G618A	618	G	A	prM	p.Glu174Glu	p.Glu60Glu	p.Glu60Glu	synonymous_variant	Synonymous_variant	70.2703	56.25	61.5385			G372C	372	G	C	C	p.Leu92Leu	p.Leu92Leu	p.Leu92Leu	synonymous_variant	Synonymous_variant	0.740741	2.07254	0.662252
C633T	633	C	T	prM	p.Asp179Asp	p.Asp65Asp	p.Asp65Asp	synonymous_variant	Synonymous_variant	0	6.25	3.84615			C375T	375	C	T	C	p.Asn93Asn	p.Asn93Asn	p.Asn93Asn	synonymous_variant	Synonymous_variant	1.48148	0	0.662252
C642T	642	C	T	prM	p.Cys182Cys	p.Cys68Cys	p.Cys68Cys	synonymous_variant	Synonymous_variant	0	12.5	3.84615			A376G	376	A	G	C	p.Ile94Val	p.Ile94Val	p.Ile94Val	missense_variant	Non-synonymous_variant	0	0.518135	0
T648C	648	T	C	prM	p.Ser184Ser	p.Ser70Ser	p.Ser70Ser	synonymous_variant	Synonymous_variant	0	18.75	3.84615			T377C	377	T	C	C	p.Ile94Thr	p.Ile94Thr	p.Ile94Thr	missense_variant	Non-synonymous_variant	0	0	0.662252
G651A	651	G	A	prM	p.Thr185Thr	p.Thr71Thr	p.Thr71Thr	synonymous_variant	Synonymous_variant	2.7027	0	0			C378T	378	C	T	C	p.Ile94Ile	p.Ile94Ile	p.Ile94Ile	synonymous_variant	Synonymous_variant	0.740741	0.518135	1.98675
C654T	654	C	T	prM	p.Ser186Ser	p.Ser72Ser	p.Ser72Ser	synonymous_variant	Synonymous_variant	86.4865	75	84.6154			T379C	379	T	C	C	p.Leu95Leu	p.Leu95Leu	p.Leu95Leu	synonymous_variant	Synonymous_variant	0.37037	0	0
G657A	657	G	A	prM	p.Thr187Thr	p.Thr73Thr	p.Thr73Thr	synonymous_variant	Synonymous_variant	91.8919	87.5	100			T384C	384	T	C	C	p.Asn96Asn	p.Asn96Asn	p.Asn96Asn	synonymous_variant	Synonymous_variant	95.1852	94.3005	97.351
G675A	675	G	A	prM	p.Thr193Thr	p.Thr79Thr	p.Thr79Thr	synonymous_variant	Synonymous_variant	27.027	43.75	38.4615			C393T	393	C	T	C	p.Arg99Arg	p.Arg99Arg	p.Arg99Arg	synonymous_variant	Synonymous_variant	3.7037	1.5544	3.31126
T678C	678	T	C	prM	p.Cys194Cys	p.Cys80Cys	p.Cys80Cys	synonymous_variant	Synonymous_variant	27.027	43.75	38.4615			G395A	395	G	A	C	p.Arg100Lys	p.Arg100Lys	p.Arg100Lys	missense_variant	Non-synonymous_variant	0.37037	0	0
A682G	682	A	G	prM	p.Thr196Ala	p.Thr82Ala	p.Thr82Ala	missense_variant	Non-synonymous_variant	27.027	43.75	38.4615			T397A	397	T	A	ancC	p.Ser101Thr	p.Ser101Thr	.	missense_variant	Non-synonymous_variant	92.963	90.6736	89.404
T686C	686	T	C	prM	p.Met197Lys	p.Met83Lys	p.Met83Lys	missense_variant	Non-synonymous_variant	40.5405	50	73.0769			T399C	399	T	C	ancC	p.Ser101Ser	p.Ser101Ser	.	synonymous_variant	Synonymous_variant	1.85185	0.518135	0
T686A	686	T	A	prM	p.Met197Thr	p.Met83Thr	p.Met83Thr	missense_variant	Non-synonymous_variant	2.7027	6.25	0			G400A	400	G	A	ancC	p.Ala102Thr	p.Ala102Thr	.	missense_variant	Non-synonymous_variant	0	0	0.662252
G687A	687	G	A	prM	p.Met197Ile	p.Met83Ile	p.Met83Ile	missense_variant	Non-synonymous_variant	91.8919	100	100			C401T	401	C	T	ancC	p.Ala102Val	p.Ala102Val	.	missense_variant	Non-synonymous_variant	5.18519	2.07254	3.31126
T696C	696	T	C	prM	p.His200His	p.His86His	p.His86His	synonymous_variant	Synonymous_variant	97.2973	100	100			C405T	405	C	T	ancC	p.Gly103Gly	p.Gly103Gly	.	synonymous_variant	Synonymous_variant	88.5185	88.601	87.4172
A702G	702	A	G	prM	p.Arg202Arg	p.Arg88Arg	p.Arg88Arg	synonymous_variant	Synonymous_variant	97.2973	100	100			A406G	406	A	G	ancC	p.Met104Val	p.Met104Val	.	missense_variant	Non-synonymous_variant	1.85185	0.518135	0.662252
C723T	723	C	T	M	p.Leu209Leu	p.Leu95Leu	p.Leu4Leu	synonymous_variant	Synonymous_variant	2.7027	0	0			G408A	408	G	A	ancC	p.Met104Ile	p.Met104Ile	.	missense_variant	Non-synonymous_variant	89.6296	90.1554	88.7417
T726C	726	T	C	M	p.Val210Val	p.Val96Val	p.Val5Val	synonymous_variant	Synonymous_variant	2.7027	6.25	3.84615			A409G	409	A	G	ancC	p.Ile105Val	p.Ile105Val	.	missense_variant	Non-synonymous_variant	0	1.03627	0
A729G	729	A	G	M	p.Pro211Pro	p.Pro97Pro	p.Pro6Pro	synonymous_variant	Synonymous_variant	2.7027	0	0			C411T	411	C	T	ancC	p.Ile105Ile	p.Ile105Ile	.	synonymous_variant	Synonymous_variant	89.6296	89.1192	88.7417
C745T	745	C	T	M	p.Leu217Leu	p.Leu103Leu	p.Leu12Leu	synonymous_variant	Synonymous_variant	2.7027	0	3.84615			A412G	412	A	G	ancC	p.Ile106Val	p.Ile106Val	.	missense_variant	Non-synonymous_variant	0.740741	0.518135	1.3245
A792G	792	A	G	M	p.Lys232Lys	p.Lys118Lys	p.Lys27Lys	synonymous_variant	Synonymous_variant	2.7027	6.25	0			T414C	414	T	C	ancC	p.Ile106Ile	p.Ile106Ile	.	synonymous_variant	Synonymous_variant	3.7037	0.518135	0.662252
T795C	795	T	C	M	p.His233Gln	p.His119Gln	p.His28Gln	missense_variant	Non-synonymous_variant	97.2973	81.25	96.1538			C418A	418	C	A	ancC	p.Leu108Met	p.Leu108Met	.	missense_variant	Non-synonymous_variant	89.6296	90.1554	88.7417
T795A	795	T	A	M	p.His233His	p.His119His	p.His28His	missense_variant	Non-synonymous_variant	0	12.5	0			G420A	420	G	A	ancC	p.Leu108Leu	p.Leu108Leu	.	synonymous_variant	Synonymous_variant	1.85185	0.518135	0.662252
T797C	797	T	C	M	p.Val234Ala	p.Val120Ala	p.Val29Ala	missense_variant	Non-synonymous_variant	97.2973	100	100			T423C	423	T	C	ancC	p.Ile109Ile	p.Ile109Ile	.	synonymous_variant	Synonymous_variant	81.4815	82.9016	78.8079
C798G	798	C	G	M	p.Val234Val	p.Val120Val	p.Val29Val	synonymous_variant	Synonymous_variant	2.7027	0	0			A426G	426	A	G	ancC	p.Pro110Pro	p.Pro110Pro	.	synonymous_variant	Synonymous_variant	0.37037	0	0
C798A	798	C	A	M	p.Val234Val	p.Val120Val	p.Val29Val	synonymous_variant	Synonymous_variant	94.5946	93.75	96.1538			T431C	431	T	C	ancC	p.Val112Ala	p.Val112Ala	.	missense_variant	Non-synonymous_variant	2.96296	0.518135	0.662252
T813C	813	T	C	M	p.Thr239Thr	p.Thr125Thr	p.Thr34Thr	synonymous_variant	Synonymous_variant	2.7027	6.25	3.84615			G432A	432	G	A	ancC	p.Val112Val	p.Val112Val	.	synonymous_variant	Synonymous_variant	0.37037	0	0
A817G	817	A	G	M	p.Ile241Leu	p.Ile127Leu	p.Ile36Leu	missense_variant	Non-synonymous_variant	97.2973	87.5	96.1538			G438A	438	G	A	ancC	p.Ala114Ala	p.Ala114Ala	.	splice_region_variant&synonymous_variant	Synonymous_variant	0	0	0.662252
C834T	834	C	T	M	p.Gly246Gly	p.Gly132Gly	p.Gly41Gly	synonymous_variant	Synonymous_variant	0	6.25	3.84615			T456C	456	T	C	prM	p.Arg120Arg	p.Arg6Arg	p.Arg6Arg	synonymous_variant	Synonymous_variant	97.7778	94.3005	96.0265
C837T	837	C	T	M	p.Phe247Phe	p.Phe133Phe	p.Phe42Phe	synonymous_variant	Synonymous_variant	0	6.25	3.84615			C459T	459	C	T	prM	p.Asn121Asn	p.Asn7Asn	p.Asn7Asn	synonymous_variant	Synonymous_variant	95.9259	93.7824	94.702
C840T	840	C	T	M	p.Thr248Thr	p.Thr134Thr	p.Thr43Thr	synonymous_variant	Synonymous_variant	5.40541	0	7.69231			C477T	477	C	T	prM	p.Ile127Ile	p.Ile13Ile	p.Ile13Ile	synonymous_variant	Synonymous_variant	0	0	0
C840A	840	C	A	M	p.Thr248Thr	p.Thr134Thr	p.Thr43Thr	synonymous_variant	Synonymous_variant	2.7027	0	0			C483T	483	C	T	prM	p.Ser129Ser	p.Ser15Ser	p.Ser15Ser	synonymous_variant	Synonymous_variant	94.0741	92.228	94.0397
G843A	843	G	A	M	p.Met249Ile	p.Met135Ile	p.Met44Ile	missense_variant	Non-synonymous_variant	91.8919	100	100			A486G	486	A	G	prM	p.Arg130Arg	p.Arg16Arg	p.Arg16Arg	synonymous_variant	Synonymous_variant	0	0	0
A852G	852	A	G	M	p.Ala252Ala	p.Ala138Ala	p.Ala47Ala	synonymous_variant	Synonymous_variant	2.7027	0	0			G492A	492	G	A	prM	p.Glu132Glu	p.Glu18Glu	p.Glu18Glu	synonymous_variant	Synonymous_variant	2.96296	1.5544	3.31126
A853G	853	A	G	M	p.Ile253Val	p.Ile139Val	p.Ile48Val	missense_variant	Non-synonymous_variant	2.7027	0	0			A495G	495	A	G	prM	p.Lys133Lys	p.Lys19Lys	p.Lys19Lys	synonymous_variant	Synonymous_variant	2.96296	2.07254	1.3245
C856T	856	C	T	M	p.Leu254Leu	p.Leu140Leu	p.Leu49Leu	synonymous_variant	Synonymous_variant	0	6.25	3.84615			G498A	498	G	A	prM	p.Gly134Gly	p.Gly20Gly	p.Gly20Gly	synonymous_variant	Synonymous_variant	0	0.518135	0
C864T	864	C	T	M	p.Tyr256Tyr	p.Tyr142Tyr	p.Tyr51Tyr	synonymous_variant	Synonymous_variant	5.40541	0	7.69231			A501G	501	A	G	prM	p.Lys135Lys	p.Lys21Lys	p.Lys21Lys	synonymous_variant	Synonymous_variant	1.11111	2.07254	0.662252
G876A	876	G	A	M	p.Thr260Thr	p.Thr146Thr	p.Thr55Thr	synonymous_variant	Synonymous_variant	0	6.25	0			T504C	504	T	C	prM	p.Ser136Ser	p.Ser22Ser	p.Ser22Ser	synonymous_variant	Synonymous_variant	0	0	0
C880T	880	C	T	M	p.His262Tyr	p.His148Tyr	p.His57Tyr	missense_variant	Non-synonymous_variant	0	6.25	0			T507C	507	T	C	prM	p.Leu137Leu	p.Leu23Leu	p.Leu23Leu	synonymous_variant	Synonymous_variant	2.59259	0.518135	0.662252
C893T	893	C	T	M	p.Ala266Val	p.Ala152Val	p.Ala61Val	missense_variant	Non-synonymous_variant	70.2703	56.25	61.5385			C508T	508	C	T	prM	p.Leu138Leu	p.Leu24Leu	p.Leu24Leu	synonymous_variant	Synonymous_variant	2.22222	0.518135	0.662252
G897A	897	G	A	M	p.Leu267Leu	p.Leu153Leu	p.Leu62Leu	synonymous_variant	Synonymous_variant	0	6.25	3.84615			T513C	513	T	C	prM	p.Phe139Phe	p.Phe25Phe	p.Phe25Phe	synonymous_variant	Synonymous_variant	1.85185	1.03627	0.662252
T900C	900	T	C	M	p.Ile268Ile	p.Ile154Ile	p.Ile63Ile	synonymous_variant	Synonymous_variant	2.7027	6.25	3.84615			C518T	518	C	T	prM	p.Thr141Ile	p.Thr27Ile	p.Thr27Ile	missense_variant	Non-synonymous_variant	0	0	0
C903T	903	C	T	M	p.Phe269Phe	p.Phe155Phe	p.Phe64Phe	synonymous_variant	Synonymous_variant	2.7027	0	3.84615			G522A	522	G	A	prM	p.Glu142Glu	p.Glu28Glu	p.Glu28Glu	synonymous_variant	Synonymous_variant	0	0	0.662252
C910T	910	C	T	M	p.Leu272Leu	p.Leu158Leu	p.Leu67Leu	synonymous_variant	Synonymous_variant	2.7027	6.25	0			G523A	523	G	A	prM	p.Asp143Asn	p.Asp29Asn	p.Asp29Asn	missense_variant	Non-synonymous_variant	88.8889	88.601	86.755
T918C	918	T	C	M	p.Ala274Ala	p.Ala160Ala	p.Ala69Ala	synonymous_variant	Synonymous_variant	0	6.25	3.84615			T525C	525	T	C	prM	p.Asp143Asp	p.Asp29Asp	p.Asp29Asp	synonymous_variant	Synonymous_variant	90.7407	89.6373	86.755
C921T	921	C	T	M	p.Val275Val	p.Val161Val	p.Val70Val	synonymous_variant	Synonymous_variant	64.8649	87.5	76.9231			C528T	528	C	T	prM	p.Gly144Gly	p.Gly30Gly	p.Gly30Gly	synonymous_variant	Synonymous_variant	8.88889	6.21762	8.60927
A922G	922	A	G	M	p.Thr276Ala	p.Thr162Ala	p.Thr71Ala	missense_variant	Non-synonymous_variant	67.5676	93.75	88.4615			G531A	531	G	A	prM	p.Val145Val	p.Val31Val	p.Val31Val	synonymous_variant	Synonymous_variant	0	0	0
T924C	924	T	C	M	p.Thr276Thr	p.Thr162Thr	p.Thr71Thr	synonymous_variant	Synonymous_variant	0	6.25	3.84615			C534T	534	C	T	prM	p.Asn146Asn	p.Asn32Asn	p.Asn32Asn	synonymous_variant	Synonymous_variant	87.037	86.0104	82.7815
T927C	927	T	C	M	p.Pro277Pro	p.Pro163Pro	p.Pro72Pro	synonymous_variant	Synonymous_variant	56.7568	56.25	76.9231			A535G	535	A	G	prM	p.Met147Val	p.Met33Val	p.Met33Val	missense_variant	Non-synonymous_variant	0.37037	0	0
C945T	945	C	T	E	p.Cys283Cys	p.Cys3Cys	.	synonymous_variant	Synonymous_variant	100	100	100			T540C	540	T	C	prM	p.Cys148Cys	p.Cys34Cys	p.Cys34Cys	synonymous_variant	Synonymous_variant	85.5556	87.0466	83.4437
A948T	948	A	T	E	p.Ile284Ile	p.Ile4Ile	.	synonymous_variant	Synonymous_variant	2.7027	6.25	3.84615			C546T	546	C	T	prM	p.Leu150Leu	p.Leu36Leu	p.Leu36Leu	synonymous_variant	Synonymous_variant	0	0.518135	0
G954A	954	G	A	E	p.Met286Ile	p.Met6Ile	.	missense_variant	Non-synonymous_variant	100	100	100			G555A	555	G	A	prM	p.Met153Ile	p.Met153Ile	p.Met39Ile	missense_variant	Non-synonymous_variant	0.37037	0	0
T981C	981	T	C	E	p.Val295Val	p.Val15Val	.	synonymous_variant	Synonymous_variant	29.7297	43.75	38.4615			G555C	555	G	C	prM	p.Met153Ile	p.Met153Ile	p.Met39Ile	missense_variant	Non-synonymous_variant	0	0.518135	0
C993T	993	C	T	E	p.Ser299Ser	p.Ser19Ser	.	synonymous_variant	Synonymous_variant	0	12.5	0			C558T	558	C	T	prM	p.Asp154Asp	p.Asp40Asp	p.Asp40Asp	synonymous_variant	Synonymous_variant	85.5556	87.5648	83.4437
A1003G	1003	A	G	E	p.Ile303Val	p.Ile23Val	.	missense_variant	Non-synonymous_variant	2.7027	0	0			T568C	568	T	C	prM	p.Leu158Leu	p.Leu44Leu	p.Leu44Leu	synonymous_variant	Synonymous_variant	91.8519	89.6373	88.0795
T1009C	1009	T	C	E	p.Leu305Leu	p.Leu25Leu	.	synonymous_variant	Synonymous_variant	94.5946	81.25	100			G570A	570	G	A	prM	p.Leu158Leu	p.Leu44Leu	p.Leu44Leu	synonymous_variant	Synonymous_variant	0	0	0.662252
A1011G	1011	A	G	E	p.Leu305Leu	p.Leu25Leu	.	synonymous_variant	Synonymous_variant	94.5946	87.5	96.1538			A583G	583	A	G	prM	p.Ile163Val	p.Ile49Val	p.Ile49Val	missense_variant	Non-synonymous_variant	1.85185	1.03627	0
C1023T	1023	C	T	E	p.Ser309Ser	p.Ser29Ser	.	synonymous_variant	Synonymous_variant	2.7027	0	0			G588T	588	G	T	prM	p.Thr164Thr	p.Thr50Thr	p.Thr50Thr	synonymous_variant	Synonymous_variant	91.4815	89.1192	87.4172
T1026C	1026	T	C	E	p.Cys310Cys	p.Cys30Cys	.	synonymous_variant	Synonymous_variant	2.7027	6.25	3.84615			C591T	591	C	T	prM	p.Tyr165Tyr	p.Tyr51Tyr	p.Tyr51Tyr	synonymous_variant	Synonymous_variant	5.18519	2.07254	3.97351
G1032A	1032	G	A	E	p.Thr312Thr	p.Thr32Thr	.	synonymous_variant	Synonymous_variant	5.40541	6.25	3.84615			A593G	593	A	G	prM	p.Lys166Arg	p.Lys52Arg	p.Lys52Arg	missense_variant	Non-synonymous_variant	0	0	0.662252
G1038A	1038	G	A	E	p.Met314Ile	p.Met34Ile	.	missense_variant	Non-synonymous_variant	2.7027	0	0			G594T	594	G	T	prM	p.Lys166Asn	p.Lys166Asn	p.Lys52Asn	missense_variant	Non-synonymous_variant	88.8889	88.601	86.0927
C1047T	1047	C	T	E	p.Asn317Asn	p.Asn37Asn	.	synonymous_variant	Synonymous_variant	94.5946	93.75	96.1538			G594C	594	G	C	prM	p.Lys166Asn	p.Lys166Asn	p.Lys52Asn	missense_variant	Non-synonymous_variant	2.96296	1.03627	1.3245
T1057C	1057	T	C	E	p.Leu321Leu	p.Leu41Leu	.	synonymous_variant	Synonymous_variant	0	6.25	0			T597C	597	T	C	prM	p.Cys167Cys	p.Cys53Cys	p.Cys53Cys	synonymous_variant	Synonymous_variant	3.33333	1.5544	3.31126
T1062C	1062	T	C	E	p.Asp322Asp	p.Asp42Asp	.	synonymous_variant	Synonymous_variant	2.7027	6.25	3.84615			C600T	600	C	T	prM	p.Pro168Pro	p.Pro54Pro	p.Pro54Pro	synonymous_variant	Synonymous_variant	96.6667	92.228	94.702
A1077G	1077	A	G	E	p.Lys327Lys	p.Lys47Lys	.	synonymous_variant	Synonymous_variant	94.5946	93.75	96.1538			T602C	602	T	C	prM	p.Leu169Pro	p.Leu55Pro	p.Leu55Pro	missense_variant	Non-synonymous_variant	0	0	0
A1083G	1083	A	G	E	p.Glu329Glu	p.Glu49Glu	.	synonymous_variant	Synonymous_variant	0	6.25	3.84615			T603C	603	T	C	prM	p.Leu169Leu	p.Leu55Leu	p.Leu55Leu	synonymous_variant	Synonymous_variant	0.37037	0	0
C1086G	1086	C	G	E	p.Ala330Ala	p.Ala50Ala	.	synonymous_variant	Synonymous_variant	62.1622	62.5	76.9231			G618A	618	G	A	prM	p.Glu174Glu	p.Glu60Glu	p.Glu60Glu	synonymous_variant	Synonymous_variant	5.92593	5.18135	8.60927
A1089G	1089	A	G	E	p.Lys331Lys	p.Lys51Lys	.	synonymous_variant	Synonymous_variant	0	6.25	3.84615			C633T	633	C	T	prM	p.Asp179Asp	p.Asp65Asp	p.Asp65Asp	synonymous_variant	Synonymous_variant	2.22222	0.518135	0.662252
G1092A	1092	G	A	E	p.Gln332Gln	p.Gln52Gln		synonymous_variant	Synonymous_variant	0	6.25	3.84615			T636C	636	T	C	prM	p.Cys180Cys	p.Cys66Cys	p.Cys66Cys	synonymous_variant	Synonymous_variant	1.48148	0	0
G1092T	1092	G	T	E	p.Gln332His	p.Gln52His	.	missense_variant	Non-synonymous_variant	27.027	37.5	34.6154			C642T	642	C	T	prM	p.Cys182Cys	p.Cys68Cys	p.Cys68Cys	synonymous_variant	Synonymous_variant	2.96296	1.5544	0.662252
T1095C	1095	T	C	E	p.Pro333Pro	p.Pro53Pro	.	synonymous_variant	Synonymous_variant	27.027	31.25	34.6154			T648C	648	T	C	prM	p.Ser184Ser	p.Ser70Ser	p.Ser70Ser	synonymous_variant	Synonymous_variant	2.96296	2.07254	1.98675
C1101T	1101	C	T	E	p.Thr335Thr	p.Thr55Thr	.	synonymous_variant	Synonymous_variant	27.027	43.75	38.4615			G651A	651	G	A	prM	p.Thr185Thr	p.Thr71Thr	p.Thr71Thr	synonymous_variant	Synonymous_variant	3.7037	1.5544	3.31126
G1107A	1107	G	A	E	p.Arg337Arg	p.Arg57Arg	.	synonymous_variant	Synonymous_variant	0	6.25	3.84615			C654T	654	C	T	prM	p.Ser186Ser	p.Ser72Ser	p.Ser72Ser	synonymous_variant	Synonymous_variant	86.6667	91.7098	95.3642
C1113T	1113	C	T	E	p.Tyr339Tyr	p.Tyr59Tyr	.	synonymous_variant	Synonymous_variant	27.027	37.5	34.6154			G657A	657	G	A	prM	p.Thr187Thr	p.Thr73Thr	p.Thr73Thr	synonymous_variant	Synonymous_variant	98.8889	99.4819	100
T1116C	1116	T	C	E	p.Cys340Cys	p.Cys60Cys	.	synonymous_variant	Synonymous_variant	24.3243	37.5	34.6154			G675A	675	G	A	prM	p.Thr193Thr	p.Thr79Thr	p.Thr79Thr	synonymous_variant	Synonymous_variant	90.7407	92.228	89.404
A1131G	1131	A	G	E	p.Leu345Leu	p.Leu65Leu	.	synonymous_variant	Synonymous_variant	18.9189	18.75	26.9231			T678C	678	T	C	prM	p.Cys194Cys	p.Cys80Cys	p.Cys80Cys	synonymous_variant	Synonymous_variant	90	92.228	89.404
A1148C	1148	A	C	E	p.Glu351Ala	p.Glu71Ala	.	missense_variant	Non-synonymous_variant	97.2973	100	100			C681T	681	C	T	prM	p.Thr195Thr	p.Thr81Thr	p.Thr81Thr	synonymous_variant	Synonymous_variant	1.48148	0	0.662252
A1149G	1149	A	G	E	p.Glu351Glu	p.Glu71Glu	.	synonymous_variant	Synonymous_variant	0	6.25	3.84615			A682G	682	A	G	prM	p.Thr196Ala	p.Thr82Ala	p.Thr82Ala	missense_variant	Non-synonymous_variant	90.3704	92.228	90.0662
C1155A	1155	C	A	E	p.Arg353Arg	p.Arg73Arg	.	synonymous_variant	Synonymous_variant	0	6.25	3.84615			C684T	684	C	T	prM	p.Thr196Thr	p.Thr82Thr	p.Thr82Thr	synonymous_variant	Synonymous_variant	0	0.518135	0.662252
G1170A	1170	G	A	E	p.Gly358Gly	p.Gly78Gly	.	synonymous_variant	Synonymous_variant	32.4324	43.75	38.4615			T686C	686	T	C	prM	p.Met197Lys	p.Met83Lys	p.Met83Lys	missense_variant	Non-synonymous_variant	93.3333	93.7824	92.7152
C1176T	1176	C	T	E	p.Pro360Pro	p.Pro80Pro	.	synonymous_variant	Synonymous_variant	27.027	37.5	34.6154			T686A	686	T	A	prM	p.Met197Thr	p.Met83Thr	p.Met83Thr	missense_variant	Non-synonymous_variant	0.740741	0	0.662252
A1184G	1184	A	G	E	p.Asn363Ser	p.Asn83Ser	.	missense_variant	Non-synonymous_variant	0	6.25	3.84615			G687A	687	G	A	prM	p.Met197Ile	p.Met83Ile	p.Met83Ile	missense_variant	Non-synonymous_variant	95.9259	96.3731	98.0132
G1191A	1191	G	A	E	p.Glu365Glu	p.Glu85Glu	.	synonymous_variant	Synonymous_variant	29.7297	43.75	38.4615			A692G	692	A	G	prM	p.Glu199Gly	p.Glu85Gly	p.Glu85Gly	missense_variant	Non-synonymous_variant	0.37037	0	0
C1197T	1197	C	T	E	p.Asp367Asp	p.Asp87Asp	.	synonymous_variant	Synonymous_variant	0	6.25	3.84615			T696C	696	T	C	prM	p.His200His	p.His86His	p.His86His	synonymous_variant	Synonymous_variant	96.2963	96.8912	98.6755
G1203A	1203	G	A	E	p.Arg369Arg	p.Arg89Arg	.	synonymous_variant	Synonymous_variant	27.027	37.5	46.1538			A702G	702	A	G	prM	p.Arg202Arg	p.Arg88Arg	p.Arg88Arg	synonymous_variant	Synonymous_variant	96.6667	97.4093	98.6755
C1206T	1206	C	T	E	p.Phe370Phe	p.Phe90Phe	.	synonymous_variant	Synonymous_variant	29.7297	43.75	38.4615			A714G	714	A	G	M	p.Ser206Ser	p.Ser92Ser	p.Ser1Ser	synonymous_variant	Synonymous_variant	0.37037	0	0
A1215G	1215	A	G	E	p.Lys373Lys	p.Lys93Lys	.	synonymous_variant	Synonymous_variant	0	6.25	0			C721T	721	C	T	M	p.Leu209Phe	p.Leu95Phe	p.Leu4Phe	missense_variant	Non-synonymous_variant	0	0	0
C1218T	1218	C	T	E	p.His374His	p.His94His	.	synonymous_variant	Synonymous_variant	2.7027	0	3.84615			C723T	723	C	T	M	p.Leu209Leu	p.Leu95Leu	p.Leu4Leu	synonymous_variant	Synonymous_variant	0.37037	0	0
C1230T	1230	C	T	E	p.Asp378Asp	p.Asp98Asp	.	synonymous_variant	Synonymous_variant	94.5946	100	100			T726C	726	T	C	M	p.Val210Val	p.Val96Val	p.Val5Val	synonymous_variant	Synonymous_variant	3.33333	0.518135	0.662252
A1242G	1242	A	G	E	p.Gly382Gly	p.Gly102Gly	.	synonymous_variant	Synonymous_variant	0	6.25	0			A729G	729	A	G	M	p.Pro211Pro	p.Pro97Pro	p.Pro6Pro	synonymous_variant	Synonymous_variant	3.33333	1.5544	3.31126
T1251C	1251	T	C	E	p.Cys385Cys	p.Cys105Cys	.	synonymous_variant	Synonymous_variant	27.027	37.5	34.6154			T732C	732	T	C	M	p.His212His	p.His98His	p.His7His	synonymous_variant	Synonymous_variant	0	0	0.662252
C1255T	1255	C	T	E	p.Leu387Leu	p.Leu107Leu	.	synonymous_variant	Synonymous_variant	29.7297	43.75	38.4615			A738G	738	A	G	M	p.Gly214Gly	p.Gly100Gly	p.Gly9Gly	synonymous_variant	Synonymous_variant	0	0	0
A1257G	1257	A	G	E	p.Leu387Leu	p.Leu107Leu	.	synonymous_variant	Synonymous_variant	0	6.25	3.84615			C745T	745	C	T	M	p.Leu217Leu	p.Leu103Leu	p.Leu12Leu	synonymous_variant	Synonymous_variant	2.22222	0.518135	0.662252
C1272T	1272	C	T	E	p.Gly392Gly	p.Gly112Gly	.	synonymous_variant	Synonymous_variant	27.027	43.75	34.6154			G750A	750	G	A	M	p.Glu218Glu	p.Glu104Glu	p.Glu13Glu	synonymous_variant	Synonymous_variant	0.740741	0	0.662252
T1275C	1275	T	C	E	p.Ile393Ile	p.Ile113Ile	.	synonymous_variant	Synonymous_variant	29.7297	50	38.4615			A757G	757	A	G	M	p.Thr221Ala	p.Thr107Ala	p.Thr16Ala	missense_variant	Non-synonymous_variant	0.37037	0	0
T1287C	1287	T	C	E	p.Ala397Ala	p.Ala117Ala		synonymous_variant	Synonymous_variant	0	6.25	3.84615			T759C	759	T	C	M	p.Thr221Thr	p.Thr107Thr	p.Thr16Thr	synonymous_variant	Synonymous_variant	0.740741	0	0
T1287A	1287	T	A	E	p.Ala397Ala	p.Ala117Ala		synonymous_variant	Synonymous_variant	27.027	37.5	34.6154			A765T	765	A	T	M	p.Thr223Thr	p.Thr109Thr	p.Thr18Thr	synonymous_variant	Synonymous_variant	0.37037	0	0
G1295C	1295	G	C	E	p.Arg400Thr	p.Arg120Thr	.	missense_variant	Non-synonymous_variant	27.027	43.75	38.4615			A792G	792	A	G	M	p.Lys232Lys	p.Lys118Lys	p.Lys27Lys	synonymous_variant	Synonymous_variant	1.48148	2.59067	1.98675
C1299T	1299	C	T	E	p.Cys401Cys	p.Cys121Cys	.	synonymous_variant	Synonymous_variant	2.7027	0	0			T795C	795	T	C	M	p.His233Gln	p.His119Gln	p.His28Gln	missense_variant	Non-synonymous_variant	89.6296	91.1917	94.702
G1305A	1305	G	A	E	p.Lys403Lys	p.Lys123Lys	.	synonymous_variant	Synonymous_variant	0	6.25	3.84615			T795A	795	T	A	M	p.His233His	p.His119His	p.His28His	missense_variant	Non-synonymous_variant	0	0.518135	0.662252
A1317G	1317	A	G	E	p.Gly407Gly	p.Gly127Gly	.	synonymous_variant	Synonymous_variant	24.3243	37.5	34.6154			T797C	797	T	C	M	p.Val234Ala	p.Val120Ala	p.Val29Ala	missense_variant	Non-synonymous_variant	94.8148	94.3005	99.3377
A1320G	1320	A	G	E	p.Lys408Lys	p.Lys128Lys	.	synonymous_variant	Synonymous_variant	0	0	3.84615			C798G	798	C	G	M	p.Val234Val	p.Val120Val	p.Val29Val	synonymous_variant	Synonymous_variant	3.7037	1.5544	3.31126
G1321A	1321	G	A	E	p.Val409Ile	p.Val129Ile	.	missense_variant	Non-synonymous_variant	27.027	43.75	38.4615			C798A	798	C	A	M	p.Val234Val	p.Val120Val	p.Val29Val	synonymous_variant	Synonymous_variant	87.7778	91.7098	94.702
T1323C	1323	T	C	E	p.Val409Val	p.Val129Val	.	synonymous_variant	Synonymous_variant	24.3243	37.5	34.6154			T807C	807	T	C	M	p.Ile237Ile	p.Ile123Ile	p.Ile32Ile	synonymous_variant	Synonymous_variant	0	0	0.662252
G1326A	1326	G	A	E	p.Val410Val	p.Val130Val	.	synonymous_variant	Synonymous_variant	0	0	3.84615			T813C	813	T	C	M	p.Thr239Thr	p.Thr125Thr	p.Thr34Thr	synonymous_variant	Synonymous_variant	3.33333	1.03627	0.662252
A1335G	1335	A	G	E	p.Glu413Glu	p.Glu133Glu	.	synonymous_variant	Synonymous_variant	0	6.25	0			A817G	817	A	G	M	p.Ile241Leu	p.Ile127Leu	p.Ile36Leu	missense_variant	Non-synonymous_variant	91.1111	92.228	95.3642
C1338T	1338	C	T	E	p.Asn414Asn	p.Asn134Asn	.	synonymous_variant	Synonymous_variant	2.7027	0	0			A817C	817	A	C	M	p.Ile241Leu	p.Ile127Val	p.Ile36Val	missense_variant	Non-synonymous_variant	0	0	0.662252
T1339C	1339	T	C	E	p.Leu415Leu	p.Leu135Leu	.	synonymous_variant	Synonymous_variant	0	6.25	3.84615			T828C	828	T	C	M	p.His244His	p.His130His	p.His39His	synonymous_variant	Synonymous_variant	0.740741	0	0
A1344G	1344	A	G	E	p.Glu416Glu	p.Glu136Glu	.	synonymous_variant	Synonymous_variant	94.5946	93.75	96.1538			C834T	834	C	T	M	p.Gly246Gly	p.Gly132Gly	p.Gly41Gly	synonymous_variant	Synonymous_variant	2.22222	1.03627	0.662252
C1350T	1350	C	T	E	p.Thr418Thr	p.Thr138Thr	.	synonymous_variant	Synonymous_variant	2.7027	6.25	3.84615			C837T	837	C	T	M	p.Phe247Phe	p.Phe133Phe	p.Phe42Phe	synonymous_variant	Synonymous_variant	2.96296	1.03627	0.662252
T1353C	1353	T	C	E	p.Ile419Ile	p.Ile139Ile	.	synonymous_variant	Synonymous_variant	2.7027	0	0			C840T	840	C	T	M	p.Thr248Thr	p.Thr134Thr	p.Thr43Thr	synonymous_variant	Synonymous_variant	5.55556	5.18135	3.31126
A1357G	1357	A	G	E	p.Ile421Leu	p.Ile141Leu		missense_variant	Non-synonymous_variant	0	6.25	3.84615			C840A	840	C	A	M	p.Thr248Thr	p.Thr134Thr	p.Thr43Thr	synonymous_variant	Synonymous_variant	0	0.518135	0
T1365C	1365	T	C	E	p.Pro423Pro	p.Pro143Pro		synonymous_variant	Synonymous_variant	0	6.25	0			A841G	841	A	G	M	p.Met249Val	p.Met135Val	p.Met44Val	missense_variant	Non-synonymous_variant	0.37037	0	0.662252
C1368T	1368	C	T	E	p.His424His	p.His144His	.	synonymous_variant	Synonymous_variant	0	6.25	3.84615			G843A	843	G	A	M	p.Met249Ile	p.Met135Ile	p.Met44Ile	missense_variant	Non-synonymous_variant	94.4444	94.3005	99.3377
C1381A	1381	C	A	E	p.His429Asn	p.His149Asn	.	missense_variant	Non-synonymous_variant	100	100	100			G846A	846	G	A	M	p.Met250Ile	p.Met136Ile	p.Met45Ile	missense_variant	Non-synonymous_variant	0.37037	0	0
C1389T	1389	C	T	E	p.Val431Val	p.Val151Val	.	synonymous_variant	Synonymous_variant	2.7027	6.25	3.84615			A852G	852	A	G	M	p.Ala252Ala	p.Ala138Ala	p.Ala47Ala	synonymous_variant	Synonymous_variant	3.7037	1.5544	3.31126
T1395C	1395	T	C	E	p.Asn433Asn	p.Asn153Asn	.	synonymous_variant	Synonymous_variant	94.5946	81.25	96.1538			A853G	853	A	G	M	p.Ile253Val	p.Ile139Val	p.Ile48Val	missense_variant	Non-synonymous_variant	0	0	0
T1410C	1410	T	C	E	p.His438His	p.His158His	.	synonymous_variant	Synonymous_variant	10.8108	18.75	11.5385			C856T	856	C	T	M	p.Leu254Leu	p.Leu140Leu	p.Leu49Leu	synonymous_variant	Synonymous_variant	2.96296	0.518135	0.662252
C1422T	1422	C	T	E	p.Ile442Ile	p.Ile162Ile	.	synonymous_variant	Synonymous_variant	5.40541	12.5	7.69231			A861T	861	A	T	M	p.Ala255Ala	p.Ala141Ala	p.Ala50Ala	synonymous_variant	Synonymous_variant	0	0.518135	0
A1426G	1426	A	G	E	p.Ile444Val	p.Ile164Val	.	missense_variant	Non-synonymous_variant	8.10811	12.5	11.5385			C864T	864	C	T	M	p.Tyr256Tyr	p.Tyr142Tyr	p.Tyr51Tyr	synonymous_variant	Synonymous_variant	5.92593	4.66321	2.64901
T1440C	1440	T	C	E	p.Ser448Ser	p.Ser168Ser	.	synonymous_variant	Synonymous_variant	2.7027	0	0			C866G	866	C	G	M	p.Thr257Ser	p.Thr143Ser	p.Thr52Ser	missense_variant	Non-synonymous_variant	0	0	0
C1446T	1446	C	T	E	p.Ile450Ile	p.Ile170Ile	.	synonymous_variant	Synonymous_variant	2.7027	6.25	3.84615			C867T	867	C	T	M	p.Thr257Thr	p.Thr143Thr	p.Thr52Thr	synonymous_variant	Synonymous_variant	0.740741	0	0
A1447T	1447	A	T	E	p.Thr451Ser	p.Thr171Ser	.	missense_variant	Non-synonymous_variant	0	6.25	0			G876A	876	G	A	M	p.Thr260Thr	p.Thr146Thr	p.Thr55Thr	synonymous_variant	Synonymous_variant	0.37037	0	0
T1459C	1459	T	C	E	p.Leu455Leu	p.Leu175Leu	.	synonymous_variant	Synonymous_variant	32.4324	56.25	53.8462			C880T	880	C	T	M	p.His262Tyr	p.His148Tyr	p.His57Tyr	missense_variant	Non-synonymous_variant	0	0	0
G1461A	1461	G	A	E	p.Leu455Leu	p.Leu175Leu	.	synonymous_variant	Synonymous_variant	29.7297	50	46.1538			C893T	893	C	T	M	p.Ala266Val	p.Ala152Val	p.Ala61Val	missense_variant	Non-synonymous_variant	5.92593	4.66321	8.60927
A1462C	1462	A	C	E	p.Thr456Pro	p.Thr176Pro	.	missense_variant	Non-synonymous_variant	0	6.25	0			C894T	894	C	T	M	p.Ala266Ala	p.Ala152Ala	p.Ala61Ala	synonymous_variant	Synonymous_variant	0.37037	0.518135	0
T1467C	1467	T	C	E	p.Gly457Gly	p.Gly177Gly	.	synonymous_variant	Synonymous_variant	27.027	43.75	38.4615			G897A	897	G	A	M	p.Leu267Leu	p.Leu153Leu	p.Leu62Leu	synonymous_variant	Synonymous_variant	1.48148	0.518135	0
T1470C	1470	T	C	E	p.Tyr458Tyr	p.Tyr178Tyr	.	synonymous_variant	Synonymous_variant	0	6.25	3.84615			T900C	900	T	C	M	p.Ile268Ile	p.Ile154Ile	p.Ile63Ile	synonymous_variant	Synonymous_variant	2.22222	2.59067	1.3245
A1482G	1482	A	G	E	p.Thr462Thr	p.Thr182Thr	.	synonymous_variant	Synonymous_variant	37.8378	50	42.3077			C903T	903	C	T	M	p.Phe269Phe	p.Phe155Phe	p.Phe64Phe	synonymous_variant	Synonymous_variant	1.85185	3.10881	1.98675
G1488A	1488	G	A	E	p.Glu464Asp	p.Glu184Asp	.	missense_variant	Non-synonymous_variant	48.6486	43.75	38.4615			T907C	907	T	C	M	p.Leu271Leu	p.Leu157Leu	p.Leu66Leu	synonymous_variant	Synonymous_variant	0	0.518135	0
A1497G	1497	A	G	E	p.Pro467Pro	p.Pro187Pro	.	synonymous_variant	Synonymous_variant	2.7027	0	0			A909G	909	A	G	M	p.Leu271Leu	p.Leu157Leu	p.Leu66Leu	synonymous_variant	Synonymous_variant	0	0.518135	0
G1503A	1503	G	A	E	p.Thr469Thr	p.Thr189Thr	.	synonymous_variant	Synonymous_variant	2.7027	0	0			C910T	910	C	T	M	p.Leu272Leu	p.Leu158Leu	p.Leu67Leu	synonymous_variant	Synonymous_variant	2.22222	1.5544	0.662252
C1506A	1506	C	A	E	p.Gly470Gly	p.Gly190Gly	.	synonymous_variant	Synonymous_variant	94.5946	87.5	96.1538			A915G	915	A	G	M	p.Thr273Thr	p.Thr159Thr	p.Thr68Thr	synonymous_variant	Synonymous_variant	0	0	0
G1521A	1521	G	A	E	p.Glu475Glu	p.Glu195Glu	.	synonymous_variant	Synonymous_variant	0	6.25	3.84615			T918C	918	T	C	M	p.Ala274Ala	p.Ala160Ala	p.Ala69Ala	synonymous_variant	Synonymous_variant	1.11111	1.03627	0
T1528C	1528	T	C	E	p.Leu478Leu	p.Leu198Leu	.	synonymous_variant	Synonymous_variant	21.6216	31.25	34.6154			G919A	919	G	A	M	p.Val275Ile	p.Val161Ile	p.Val70Ile	missense_variant	Non-synonymous_variant	0	0	0
G1536A	1536	G	A	E	p.Gln480Gln	p.Gln200Gln	.	synonymous_variant	Synonymous_variant	29.7297	50	38.4615			C921T	921	C	T	M	p.Val275Val	p.Val161Val	p.Val70Val	synonymous_variant	Synonymous_variant	88.5185	94.3005	94.0397
T1545C	1545	T	C	E	p.Asn483Asn	p.Asn203Asn	.	synonymous_variant	Synonymous_variant	27.027	43.75	34.6154			A922G	922	A	G	M	p.Thr276Ala	p.Thr162Ala	p.Thr71Ala	missense_variant	Non-synonymous_variant	97.4074	97.9275	99.3377
A1548G	1548	A	G	E	p.Lys484Lys	p.Lys204Lys	.	synonymous_variant	Synonymous_variant	29.7297	50	38.4615			T924C	924	T	C	M	p.Thr276Thr	p.Thr162Thr	p.Thr71Thr	synonymous_variant	Synonymous_variant	1.11111	1.03627	0
G1566A	1566	G	A	E	p.Arg490Arg	p.Arg210Arg	.	synonymous_variant	Synonymous_variant	2.7027	0	0			T927C	927	T	C	M	p.Pro277Pro	p.Pro163Pro	p.Pro72Pro	synonymous_variant	Synonymous_variant	88.5185	94.3005	92.053
C1576T	1576	C	T	E	p.Leu494Leu	p.Leu214Leu	.	synonymous_variant	Synonymous_variant	51.3514	81.25	57.6923			T942C	942	T	C	E	p.Arg282Arg	p.Arg2Arg	.	synonymous_variant	Synonymous_variant	1.48148	0	0
G1584C	1584	G	C	E	p.Leu496Leu	p.Leu216Leu		synonymous_variant	Synonymous_variant	2.7027	0	0			C945T	945	C	T	E	p.Cys283Cys	p.Cys3Cys	.	synonymous_variant	Synonymous_variant	99.6296	100	99.3377
G1587A	1587	G	A	E	p.Pro497Pro	p.Pro217Pro		synonymous_variant	Synonymous_variant	24.3243	37.5	34.6154			A948T	948	A	T	E	p.Ile284Ile	p.Ile4Ile	.	synonymous_variant	Synonymous_variant	1.85185	1.03627	0.662252
T1588C	1588	T	C	E	p.Leu498Leu	p.Leu218Leu	.	synonymous_variant	Synonymous_variant	0	6.25	0			A952G	952	A	G	E	p.Met286Val	p.Met6Val	.	missense_variant	Non-synonymous_variant	0.37037	0	0
T1597C	1597	T	C	E	p.Leu501Leu	p.Leu221Leu	.	synonymous_variant	Synonymous_variant	29.7297	43.75	34.6154			G954A	954	G	A	E	p.Met286Ile	p.Met6Ile	.	missense_variant	Non-synonymous_variant	100	100	99.3377
C1602T	1602	C	T	E	p.Pro502Pro	p.Pro222Pro	.	synonymous_variant	Synonymous_variant	2.7027	0	0			T960C	960	T	C	E	p.Asn288Asn	p.Asn8Asn	.	synonymous_variant	Synonymous_variant	1.48148	0.518135	0
A1605G	1605	A	G	E	p.Gly503Gly	p.Gly223Gly	.	synonymous_variant	Synonymous_variant	0	6.25	3.84615			C966T	966	C	T	E	p.Asp290Asp	p.Asp10Asp	.	synonymous_variant	Synonymous_variant	0.740741	0	0
G1608A	1608	G	A	E	p.Ala504Ala	p.Ala224Ala	.	synonymous_variant	Synonymous_variant	35.1351	50	34.6154			G972A	972	G	A	E	p.Val292Val	p.Val12Val	.	synonymous_variant	Synonymous_variant	0.37037	0	0.662252
G1620A	1620	G	A	E	p.Gly508Gly	p.Gly228Gly	.	synonymous_variant	Synonymous_variant	51.3514	62.5	42.3077			G979A	979	G	A	E	p.Val295Ile	p.Val15Ile	.	missense_variant	Non-synonymous_variant	0.37037	1.5544	0.662252
A1623G	1623	A	G	E	p.Ser509Ser	p.Ser229Ser	.	synonymous_variant	Synonymous_variant	2.7027	0	0			T981A	981	T	A	E	p.Val295Val	p.Val15Val	.	synonymous_variant	Synonymous_variant	0.37037	0	0
T1626C	1626	T	C	E	p.Asn510Asn	p.Asn230Asn	.	synonymous_variant	Synonymous_variant	16.2162	25	30.7692			T981C	981	T	C	E	p.Val295Val	p.Val15Val	.	synonymous_variant	Synonymous_variant	86.6667	90.6736	88.0795
G1635A	1635	G	A	E	p.Gln513Gln	p.Gln233Gln	.	synonymous_variant	Synonymous_variant	0	6.25	0			C993T	993	C	T	E	p.Ser299Ser	p.Ser19Ser	.	synonymous_variant	Synonymous_variant	0	0.518135	0.662252
A1638G	1638	A	G	E	p.Lys514Lys	p.Lys234Lys	.	synonymous_variant	Synonymous_variant	56.7568	68.75	57.6923			T999C	999	T	C	E	p.Val301Val	p.Val21Val	.	synonymous_variant	Synonymous_variant	0	0.518135	0
G1641A	1641	G	A	E	p.Glu515Glu	p.Glu235Glu	.	synonymous_variant	Synonymous_variant	2.7027	0	0			C1002T	1002	C	T	E	p.Asp302Asp	p.Asp22Asp	.	synonymous_variant	Synonymous_variant	0.37037	0	0
C1643T	1643	C	T	E	p.Thr516Ile	p.Thr236Ile	.	missense_variant	Non-synonymous_variant	0	6.25	3.84615			A1003G	1003	A	G	E	p.Ile303Val	p.Ile23Val	.	missense_variant	Non-synonymous_variant	1.11111	2.07254	2.64901
A1644G	1644	A	G	E	p.Thr516Thr	p.Thr236Thr	.	synonymous_variant	Synonymous_variant	0	6.25	3.84615			A1005T	1005	A	T	E	p.Ile303Ile	p.Ile23Ile	.	synonymous_variant	Synonymous_variant	0	0.518135	0.662252
T1653C	1653	T	C	E	p.Thr519Thr	p.Thr239Thr	.	synonymous_variant	Synonymous_variant	2.7027	6.25	3.84615			T1009C	1009	T	C	E	p.Leu305Leu	p.Leu25Leu	.	synonymous_variant	Synonymous_variant	93.7037	92.228	92.053
C1656T	1656	C	T	E	p.Phe520Phe	p.Phe240Phe	.	synonymous_variant	Synonymous_variant	45.9459	31.25	73.0769			A1011G	1011	A	G	E	p.Leu305Leu	p.Leu25Leu	.	synonymous_variant	Synonymous_variant	95.1852	94.3005	96.0265
A1659G	1659	A	G	E	p.Lys521Lys	p.Lys241Lys	.	synonymous_variant	Synonymous_variant	2.7027	0	0			A1014G	1014	A	G	E	p.Glu306Glu	p.Glu26Glu	.	synonymous_variant	Synonymous_variant	3.33333	1.03627	1.3245
T1662C	1662	T	C	E	p.Asn522Asn	p.Asn242Asn	.	synonymous_variant	Synonymous_variant	2.7027	6.25	3.84615			C1023T	1023	C	T	E	p.Ser309Ser	p.Ser29Ser	.	synonymous_variant	Synonymous_variant	0	0.518135	0
T1668C	1668	T	C	E	p.His524His	p.His244His	.	synonymous_variant	Synonymous_variant	0	6.25	3.84615			T1026C	1026	T	C	E	p.Cys310Cys	p.Cys30Cys	.	synonymous_variant	Synonymous_variant	2.59259	0.518135	0.662252
G1671A	1671	G	A	E	p.Ala525Ala	p.Ala245Ala	.	synonymous_variant	Synonymous_variant	94.5946	87.5	100			G1032A	1032	G	A	E	p.Thr312Thr	p.Thr32Thr	.	synonymous_variant	Synonymous_variant	5.92593	2.07254	3.97351
T1693C	1693	T	C	E	p.Leu533Leu	p.Leu253Leu	.	synonymous_variant	Synonymous_variant	24.3243	6.25	11.5385			G1035A	1035	G	A	E	p.Thr313Thr	p.Thr33Thr	.	synonymous_variant	Synonymous_variant	0	0	0
C1713T	1713	C	T	E	p.Ala539Ala	p.Ala259Ala	.	synonymous_variant	Synonymous_variant	97.2973	100	100			G1038A	1038	G	A	E	p.Met314Ile	p.Met34Ile	.	missense_variant	Non-synonymous_variant	0	0.518135	0
C1719T	1719	C	T	E	p.His541His	p.His261His	.	synonymous_variant	Synonymous_variant	0	6.25	3.84615			A1043G	1043	A	G	E	p.Lys316Arg	p.Lys36Arg	.	missense_variant	Non-synonymous_variant	0.37037	0.518135	0
T1728C	1728	T	C	E	p.Leu544Leu	p.Leu264Leu	.	synonymous_variant	Synonymous_variant	2.7027	0	0			C1047T	1047	C	T	E	p.Asn317Asn	p.Asn37Asn	.	synonymous_variant	Synonymous_variant	94.8148	92.7461	95.3642
A1740G	1740	A	G	E	p.Thr548Thr	p.Thr268Thr	.	synonymous_variant	Synonymous_variant	91.8919	87.5	100			A1056G	1056	A	G	E	p.Thr320Thr	p.Thr40Thr	.	synonymous_variant	Synonymous_variant	0	0.518135	0
A1749G	1749	A	G	E	p.Gln551Gln	p.Gln271Gln	.	synonymous_variant	Synonymous_variant	91.8919	87.5	100			T1057C	1057	T	C	E	p.Leu321Leu	p.Leu41Leu	.	synonymous_variant	Synonymous_variant	1.48148	1.5544	0
T1765C	1765	T	C	E	p.Leu557Leu	p.Leu277Leu	.	synonymous_variant	Synonymous_variant	2.7027	6.25	3.84615			T1062C	1062	T	C	E	p.Asp322Asp	p.Asp42Asp	.	synonymous_variant	Synonymous_variant	2.96296	0.518135	0.662252
C1770G	1770	C	G	E	p.Leu558Leu	p.Leu278Leu	.	synonymous_variant	Synonymous_variant	56.7568	56.25	57.6923			T1065C	1065	T	C	E	p.Phe323Phe	p.Phe43Phe	.	synonymous_variant	Synonymous_variant	0	0	0.662252
C1773T	1773	C	T	E	p.Phe559Phe	p.Phe279Phe	.	synonymous_variant	Synonymous_variant	2.7027	0	0			A1068G	1068	A	G	E	p.Glu324Glu	p.Glu44Glu	.	synonymous_variant	Synonymous_variant	0.740741	0	0
C1785T	1785	C	T	E	p.Leu563Leu	p.Leu283Leu	.	synonymous_variant	Synonymous_variant	24.3243	37.5	34.6154			G1071A	1071	G	A	E	p.Leu325Leu	p.Leu45Leu	.	synonymous_variant	Synonymous_variant	0.37037	0	0
G1788A	1788	G	A	E	p.Lys564Lys	p.Lys284Lys	.	synonymous_variant	Synonymous_variant	27.027	37.5	34.6154			A1074G	1074	A	G	E	p.Ile326Met	p.Ile46Met	.	missense_variant	Non-synonymous_variant	0	0	0.662252
C1791T	1791	C	T	E	p.Cys565Cys	p.Cys285Cys	.	synonymous_variant	Synonymous_variant	24.3243	37.5	34.6154			A1077G	1077	A	G	E	p.Lys327Lys	p.Lys47Lys	.	synonymous_variant	Synonymous_variant	92.5926	92.228	92.7152
C1795T	1795	C	T	E	p.Leu567Leu	p.Leu287Leu	.	synonymous_variant	Synonymous_variant	2.7027	0	0			A1083G	1083	A	G	E	p.Glu329Glu	p.Glu49Glu	.	synonymous_variant	Synonymous_variant	1.48148	0.518135	0.662252
C1806T	1806	C	T	E	p.Asp570Asp	p.Asp290Asp	.	synonymous_variant	Synonymous_variant	0	12.5	3.84615			C1086A	1086	C	A	E	p.Ala330Ala	p.Ala50Ala	.	synonymous_variant	Synonymous_variant	0	0	0
G1809A	1809	G	A	E	p.Lys571Lys	p.Lys291Lys	.	synonymous_variant	Synonymous_variant	91.8919	87.5	88.4615			C1086T	1086	C	T	E	p.Ala330Ala	p.Ala50Ala	.	synonymous_variant	Synonymous_variant	0.37037	0	0
C1810T	1810	C	T	E	p.Leu572Leu	p.Leu292Leu	.	synonymous_variant	Synonymous_variant	0	6.25	3.84615			C1086G	1086	C	G	E	p.Ala330Ala	p.Ala50Ala	.	synonymous_variant	Synonymous_variant	90.3704	89.1192	91.3907
A1830G	1830	A	G	E	p.Ser578Ser	p.Ser298Ser	.	synonymous_variant	Synonymous_variant	2.7027	0	3.84615			A1089G	1089	A	G	E	p.Lys331Lys	p.Lys51Lys	.	synonymous_variant	Synonymous_variant	2.22222	0.518135	0.662252
C1833T	1833	C	T	E	p.Tyr579Tyr	p.Tyr299Tyr	.	synonymous_variant	Synonymous_variant	35.1351	43.75	53.8462			A1091T	1091	A	T	E	p.Gln332Leu	p.Gln52Leu	.	missense_variant	Non-synonymous_variant	0.37037	0	0
T1836C	1836	T	C	E	p.Ser580Ser	p.Ser300Ser	.	synonymous_variant	Synonymous_variant	32.4324	43.75	53.8462			G1092A	1092	G	A	E	p.Gln332Gln	p.Gln52Gln		synonymous_variant	Synonymous_variant	2.22222	0.518135	0.662252
C1842T	1842	C	T	E	p.Cys582Cys	p.Cys302Cys	.	synonymous_variant	Synonymous_variant	62.1622	56.25	57.6923			G1092T	1092	G	T	E	p.Gln332His	p.Gln52His	.	missense_variant	Non-synonymous_variant	89.6296	89.1192	87.4172
C1844T	1844	C	T	E	p.Thr583Ile	p.Thr303Ile	.	missense_variant	Non-synonymous_variant	2.7027	0	0			T1095C	1095	T	C	E	p.Pro333Pro	p.Pro53Pro	.	synonymous_variant	Synonymous_variant	88.1481	88.0829	87.4172
T1854C	1854	T	C	E	p.Phe586Phe	p.Phe306Phe	.	synonymous_variant	Synonymous_variant	97.2973	93.75	96.1538			C1098T	1098	C	T	E	p.Ala334Ala	p.Ala54Ala	.	synonymous_variant	Synonymous_variant	0	0	0.662252
G1863A	1863	G	A	E	p.Val589Val	p.Val309Val	.	synonymous_variant	Synonymous_variant	0	6.25	3.84615			C1100T	1100	C	T	E	p.Thr335Ile	p.Thr55Ile	.	missense_variant	Non-synonymous_variant	0.37037	0.518135	0
G1866A	1866	G	A	E	p.Lys590Lys	p.Lys310Lys	.	synonymous_variant	Synonymous_variant	0	6.25	3.84615			C1101T	1101	C	T	E	p.Thr335Thr	p.Thr55Thr	.	synonymous_variant	Synonymous_variant	91.4815	89.6373	87.4172
A1878G	1878	A	G	E	p.Glu594Glu	p.Glu314Glu	.	synonymous_variant	Synonymous_variant	2.7027	6.25	3.84615			G1107A	1107	G	A	E	p.Arg337Arg	p.Arg57Arg	.	synonymous_variant	Synonymous_variant	1.48148	0.518135	0
A1900G	1900	A	G	E	p.Ile602Val	p.Ile322Val	.	missense_variant	Non-synonymous_variant	97.2973	100	100			G1110A	1110	G	A	E	p.Lys338Lys	p.Lys58Lys	.	synonymous_variant	Synonymous_variant	0.37037	0	0
G1908A	1908	G	A	E	p.Val604Val	p.Val324Val	.	synonymous_variant	Synonymous_variant	100	100	100			C1113T	1113	C	T	E	p.Tyr339Tyr	p.Tyr59Tyr	.	synonymous_variant	Synonymous_variant	89.6296	89.1192	87.4172
C1923T	1923	C	T	E	p.Asp609Asp	p.Asp329Asp	.	synonymous_variant	Synonymous_variant	2.7027	6.25	3.84615			T1116C	1116	T	C	E	p.Cys340Cys	p.Cys60Cys	.	synonymous_variant	Synonymous_variant	86.2963	87.5648	84.106
C1926T	1926	C	T	E	p.Gly610Gly	p.Gly330Gly	.	synonymous_variant	Synonymous_variant	35.1351	50	50			T1118C	1118	T	C	E	p.Ile341Thr	p.Ile61Thr	.	missense_variant	Non-synonymous_variant	0	0.518135	0
A1932G	1932	A	G	E	p.Pro612Pro	p.Pro332Pro		synonymous_variant	Synonymous_variant	16.2162	12.5	15.3846			A1131G	1131	A	G	E	p.Leu345Leu	p.Leu65Leu	.	synonymous_variant	Synonymous_variant	2.22222	1.03627	3.97351
A1932T	1932	A	T	E	p.Pro612Pro	p.Pro332Pro		synonymous_variant	Synonymous_variant	2.7027	0	0			A1148C	1148	A	C	E	p.Glu351Ala	p.Glu71Ala	.	missense_variant	Non-synonymous_variant	99.6296	99.4819	100
C1935T	1935	C	T	E	p.Cys613Cys	p.Cys333Cys	.	synonymous_variant	Synonymous_variant	2.7027	0	0			A1149G	1149	A	G	E	p.Glu351Glu	p.Glu71Glu	.	synonymous_variant	Synonymous_variant	0.740741	0	0
G1950A	1950	G	A	E	p.Glu618Glu	p.Glu338Glu	.	synonymous_variant	Synonymous_variant	70.2703	56.25	61.5385			T1152C	1152	T	C	E	p.Ser352Ser	p.Ser72Ser	.	synonymous_variant	Synonymous_variant	0.740741	0	0
C1987T	1987	C	T	E	p.Leu631Leu	p.Leu351Leu	.	synonymous_variant	Synonymous_variant	94.5946	87.5	92.3077			C1153A	1153	C	A	E	p.Arg353Ser	p.Arg73Ser	.	missense_variant	Non-synonymous_variant	0.37037	0	0
T1992C	1992	T	C	E	p.Ile632Ile	p.Ile352Ile	.	synonymous_variant	Synonymous_variant	94.5946	87.5	92.3077			C1155A	1155	C	A	E	p.Arg353Arg	p.Arg73Arg	.	synonymous_variant	Synonymous_variant	2.96296	0.518135	0.662252
C1998T	1998	C	T	E	p.Val634Val	p.Val354Val	.	synonymous_variant	Synonymous_variant	0	0	3.84615			A1164G	1164	A	G	E	p.Thr356Thr	p.Thr76Thr	.	synonymous_variant	Synonymous_variant	1.48148	0	0
A2004G	2004	A	G	E	p.Pro636Pro	p.Pro356Pro	.	synonymous_variant	Synonymous_variant	2.7027	0	0			G1170A	1170	G	A	E	p.Gly358Gly	p.Gly78Gly	.	synonymous_variant	Synonymous_variant	92.2222	94.8187	91.3907
T2007C	2007	T	C	E	p.Ile637Ile	p.Ile357Ile		synonymous_variant	Synonymous_variant	2.7027	6.25	3.84615			A1173G	1173	A	G	E	p.Glu359Glu	p.Glu79Glu	.	synonymous_variant	Synonymous_variant	0.37037	0	0
G2010A	2010	G	A	E	p.Val638Val	p.Val358Val		synonymous_variant	Synonymous_variant	0	6.25	3.84615			C1176T	1176	C	T	E	p.Pro360Pro	p.Pro80Pro	.	synonymous_variant	Synonymous_variant	90.3704	93.2642	90.7285
G2010C	2010	G	C	E	p.Val638Val	p.Val358Val		synonymous_variant	Synonymous_variant	94.5946	93.75	92.3077			C1180T	1180	C	T	E	p.Leu362Leu	p.Leu82Leu	.	synonymous_variant	Synonymous_variant	0	0	0.662252
A2015G	2015	A	G	E	p.Glu640Gly	p.Glu360Gly	.	missense_variant	Non-synonymous_variant	0	6.25	0			A1184G	1184	A	G	E	p.Asn363Ser	p.Asn83Ser	.	missense_variant	Non-synonymous_variant	1.11111	0	0
T2022C	2022	T	C	E	p.Asp642Asp	p.Asp362Asp	.	synonymous_variant	Synonymous_variant	97.2973	100	96.1538			T1185C	1185	T	C	E	p.Asn363Asn	p.Asn83Asn	.	synonymous_variant	Synonymous_variant	1.85185	0.518135	0.662252
C2025T	2025	C	T	E	p.Ser643Ser	p.Ser363Ser	.	synonymous_variant	Synonymous_variant	2.7027	6.25	3.84615			G1191A	1191	G	A	E	p.Glu365Glu	p.Glu85Glu	.	synonymous_variant	Synonymous_variant	92.5926	94.8187	91.3907
C2026T	2026	C	T	E	p.Pro644Ser	p.Pro364Ser	.	missense_variant	Non-synonymous_variant	5.40541	0	3.84615			G1194A	1194	G	A	E	p.Gln366Gln	p.Gln86Gln	.	synonymous_variant	Synonymous_variant	0	0	0
C2034T	2034	C	T	E	p.Asn646Asn	p.Asn366Asn	.	synonymous_variant	Synonymous_variant	2.7027	0	0			C1197T	1197	C	T	E	p.Asp367Asp	p.Asp87Asp	.	synonymous_variant	Synonymous_variant	1.48148	0.518135	0
A2058G	2058	A	G	E	p.Gly654Gly	p.Gly374Gly	.	synonymous_variant	Synonymous_variant	8.10811	18.75	7.69231			G1203A	1203	G	A	E	p.Arg369Arg	p.Arg89Arg	.	synonymous_variant	Synonymous_variant	91.1111	94.3005	90.7285
C2073T	2073	C	T	E	p.Ile659Ile	p.Ile379Ile	.	synonymous_variant	Synonymous_variant	100	100	100			T1205A	1205	T	A	E	p.Phe370Tyr	p.Phe90Tyr	.	missense_variant	Non-synonymous_variant	0	0	0
G2080A	2080	G	A	E	p.Val662Ile	p.Val382Ile	.	missense_variant	Non-synonymous_variant	2.7027	0	0			C1206T	1206	C	T	E	p.Phe370Phe	p.Phe90Phe	.	synonymous_variant	Synonymous_variant	92.2222	94.8187	91.3907
A2082G	2082	A	G	E	p.Val662Val	p.Val382Val	.	synonymous_variant	Synonymous_variant	2.7027	0	0			A1215G	1215	A	G	E	p.Lys373Lys	p.Lys93Lys	.	synonymous_variant	Synonymous_variant	0	0	0
G2085A	2085	G	A	E	p.Glu663Glu	p.Glu383Glu	.	synonymous_variant	Synonymous_variant	100	100	100			C1218T	1218	C	T	E	p.His374His	p.His94His	.	synonymous_variant	Synonymous_variant	1.85185	0.518135	0.662252
C2092A	2092	C	A	E	p.Gln666Lys	p.Gln386Lys	.	missense_variant	Non-synonymous_variant	2.7027	0	0			C1230T	1230	C	T	E	p.Asp378Asp	p.Asp98Asp	.	synonymous_variant	Synonymous_variant	92.963	97.4093	96.0265
A2093C	2093	A	C	E	p.Gln666Pro	p.Gln386Pro	.	missense_variant	Non-synonymous_variant	2.7027	0	0			GA1241G	1241	GA	G	E	p.Asn383fs	p.Asn103fs	.	frameshift_variant	Non-synonymous_variant	0.740741	0.518135	0
A2105G	2105	A	G	E	p.Asn670Ser	p.Asn390Ser	.	missense_variant	Non-synonymous_variant	97.2973	93.75	100			A1242G	1242	A	G	E	p.Gly382Gly	p.Gly102Gly	.	synonymous_variant	Synonymous_variant	0.37037	1.03627	0
C2106T	2106	C	T	E	p.Asn670Asn	p.Asn390Asn	.	synonymous_variant	Synonymous_variant	0	0	3.84615			T1249A	1249	T	A	E	p.Cys385Ser	p.Cys105Ser	.	missense_variant	Non-synonymous_variant	0.37037	0	0
T2112C	2112	T	C	E	p.Phe672Phe	p.Phe392Phe	.	synonymous_variant	Synonymous_variant	2.7027	0	0			T1251C	1251	T	C	E	p.Cys385Cys	p.Cys105Cys	.	synonymous_variant	Synonymous_variant	89.2593	92.228	90.0662
T2124C	2124	T	C	E	p.Ser676Ser	p.Ser396Ser	.	synonymous_variant	Synonymous_variant	89.1892	93.75	92.3077			A1254T	1254	A	T	E	p.Gly386Gly	p.Gly106Gly	.	synonymous_variant	Synonymous_variant	1.11111	0	0
T2127A	2127	T	A	E	p.Ser677Ser	p.Ser397Ser		synonymous_variant	Synonymous_variant	0	6.25	3.84615			C1255T	1255	C	T	E	p.Leu387Leu	p.Leu107Leu	.	synonymous_variant	Synonymous_variant	92.5926	93.2642	92.053
C2130T	2130	C	T	E	p.Ile678Ile	p.Ile398Ile	.	synonymous_variant	Synonymous_variant	89.1892	81.25	92.3077			A1257G	1257	A	G	E	p.Leu387Leu	p.Leu107Leu	.	synonymous_variant	Synonymous_variant	2.22222	1.03627	0
T2142C	2142	T	C	E	p.Phe682Phe	p.Phe402Phe	.	synonymous_variant	Synonymous_variant	0	6.25	3.84615			T1260C	1260	T	C	E	p.Phe388Phe	p.Phe108Phe	.	synonymous_variant	Synonymous_variant	0.37037	0	0
G2157A	2157	G	A	E	p.Arg687Arg	p.Arg407Arg	.	synonymous_variant	Synonymous_variant	48.6486	62.5	42.3077			G1266A	1266	G	A	E	p.Lys390Lys	p.Lys110Lys	.	synonymous_variant	Synonymous_variant	2.59259	0.518135	0
G2160A	2160	G	A	E	p.Gly688Gly	p.Gly408Gly	.	synonymous_variant	Synonymous_variant	48.6486	62.5	42.3077			A1269G	1269	A	G	E	p.Gly391Gly	p.Gly111Gly	.	synonymous_variant	Synonymous_variant	0.37037	0	0
C2175T	2175	C	T	E	p.Ala693Ala	p.Ala413Ala	.	synonymous_variant	Synonymous_variant	8.10811	12.5	30.7692			G1270A	1270	G	A	E	p.Gly392Ser	p.Gly112Ser	.	missense_variant	Non-synonymous_variant	0	0.518135	0
C2193T	2193	C	T	E	p.Ala699Ala	p.Ala419Ala	.	synonymous_variant	Synonymous_variant	70.2703	56.25	69.2308			C1272T	1272	C	T	E	p.Gly392Gly	p.Gly112Gly	.	synonymous_variant	Synonymous_variant	89.2593	92.228	90.0662
T2199C	2199	T	C	E	p.Asp701Asp	p.Asp421Asp	.	synonymous_variant	Synonymous_variant	78.3784	56.25	69.2308			T1275C	1275	T	C	E	p.Ile393Ile	p.Ile113Ile	.	synonymous_variant	Synonymous_variant	92.2222	92.7461	90.0662
T2209C	2209	T	C	E	p.Leu705Leu	p.Leu425Leu	.	synonymous_variant	Synonymous_variant	91.8919	81.25	100			C1281T	1281	C	T	E	p.Thr395Thr	p.Thr115Thr	.	synonymous_variant	Synonymous_variant	0	0	0
G2220A	2220	G	A	E	p.Val708Val	p.Val428Val	.	synonymous_variant	Synonymous_variant	2.7027	6.25	3.84615			T1287C	1287	T	C	E	p.Ala397Ala	p.Ala117Ala		synonymous_variant	Synonymous_variant	2.59259	0	0
T2221C	2221	T	C	E	p.Phe709Leu	p.Phe429Leu	.	missense_variant	Non-synonymous_variant	2.7027	0	0			T1287A	1287	T	A	E	p.Ala397Ala	p.Ala117Ala		synonymous_variant	Synonymous_variant	89.2593	92.228	90.7285
T2223C	2223	T	C	E	p.Phe709Phe	p.Phe429Phe	.	synonymous_variant	Synonymous_variant	97.2973	93.75	100			G1295C	1295	G	C	E	p.Arg400Thr	p.Arg120Thr	.	missense_variant	Non-synonymous_variant	92.2222	92.7461	91.3907
T2241C	2241	T	C	E	p.Ala715Ala	p.Ala435Ala	.	synonymous_variant	Synonymous_variant	67.5676	56.25	57.6923			C1299T	1299	C	T	E	p.Cys401Cys	p.Cys121Cys	.	synonymous_variant	Synonymous_variant	3.33333	1.5544	3.31126
C2253T	2253	C	T	E	p.Val719Val	p.Val439Val	.	synonymous_variant	Synonymous_variant	5.40541	6.25	3.84615			C1299CA	1299	C	CA	E	p.Asn404fs	p.Asn124fs	.	frameshift_variant	Non-synonymous_variant	0.37037	0.518135	0.662252
A2262T	2262	A	T	E	p.Ala722Ala	p.Ala442Ala		synonymous_variant	Synonymous_variant	0	6.25	3.84615			A1302G	1302	A	G	E	p.Lys402Lys	p.Lys122Lys	.	synonymous_variant	Synonymous_variant	0	0.518135	0.662252
A2271G	2271	A	G	E	p.Gly725Gly	p.Gly445Gly	.	synonymous_variant	Synonymous_variant	100	100	100			A1304G	1304	A	G	E	p.Lys403Arg	p.Lys123Arg	.	missense_variant	Non-synonymous_variant	0.740741	0	0
T2289G	2289	T	G	E	p.Val731Val	p.Val451Val	.	synonymous_variant	Synonymous_variant	2.7027	0	0			G1305A	1305	G	A	E	p.Lys403Lys	p.Lys123Lys	.	synonymous_variant	Synonymous_variant	2.96296	1.03627	1.3245
T2289C	2289	T	C	E	p.Val731Val	p.Val451Val	.	synonymous_variant	Synonymous_variant	2.7027	6.25	3.84615			C1308T	1308	C	T	E	p.Asn404Asn	p.Asn124Asn	.	synonymous_variant	Synonymous_variant	0	0	0.662252
T2298C	2298	T	C	E	p.Thr734Thr	p.Thr454Thr	.	synonymous_variant	Synonymous_variant	0	6.25	0			A1314AG	1314	A	AG	E	p.Val409fs	p.Val129fs	.	frameshift_variant	Non-synonymous_variant	1.48148	1.5544	0
C2319T	2319	C	T	E	p.Val741Val	p.Val461Val	.	synonymous_variant	Synonymous_variant	2.7027	6.25	3.84615			A1317G	1317	A	G	E	p.Gly407Gly	p.Gly127Gly	.	synonymous_variant	Synonymous_variant	85.5556	88.0829	88.0795
A2320G	2320	A	G	E	p.Ile742Val	p.Ile462Val	.	missense_variant	Non-synonymous_variant	97.2973	100	100			A1320G	1320	A	G	E	p.Lys408Lys	p.Lys128Lys	.	synonymous_variant	Synonymous_variant	0	0	0
T2322C	2322	T	C	E	p.Ile742Ile	p.Ile462Ile	.	synonymous_variant	Synonymous_variant	97.2973	100	100			G1321A	1321	G	A	E	p.Val409Ile	p.Val129Ile	.	missense_variant	Non-synonymous_variant	90.7407	90.1554	92.053
C2349T	2349	C	T	E	p.Arg751Arg	p.Arg471Arg	.	synonymous_variant	Synonymous_variant	27.027	43.75	38.4615			T1323A	1323	T	A	E	p.Val409Val	p.Val129Val		synonymous_variant	Synonymous_variant	2.22222	1.03627	1.3245
C2355T	2355	C	T	E	p.Thr753Thr	p.Thr473Thr	.	synonymous_variant	Synonymous_variant	24.3243	37.5	34.6154			T1323C	1323	T	C	E	p.Val409Val	p.Val129Val	.	synonymous_variant	Synonymous_variant	86.2963	89.6373	88.7417
G2361C	2361	G	C	E	p.Leu755Leu	p.Leu475Leu		synonymous_variant	Synonymous_variant	2.7027	0	0			G1326A	1326	G	A	E	p.Val410Val	p.Val130Val	.	synonymous_variant	Synonymous_variant	0	0	0
A2368T	2368	A	T	E	p.Thr758Ser	p.Thr478Ser	.	missense_variant	Non-synonymous_variant	67.5676	68.75	53.8462			A1329G	1329	A	G	E	p.Gln411Gln	p.Gln131Gln	.	synonymous_variant	Synonymous_variant	0	0	0.662252
A2370G	2370	A	G	E	p.Thr758Thr	p.Thr478Thr	.	synonymous_variant	Synonymous_variant	2.7027	0	0			A1335G	1335	A	G	E	p.Glu413Glu	p.Glu133Glu	.	synonymous_variant	Synonymous_variant	0	0.518135	0.662252
G2379A	2379	G	A	E	p.Leu761Leu	p.Leu481Leu	.	synonymous_variant	Synonymous_variant	97.2973	81.25	88.4615			C1338T	1338	C	T	E	p.Asn414Asn	p.Asn134Asn	.	synonymous_variant	Synonymous_variant	4.07407	1.5544	3.97351
A2386G	2386	A	G	E	p.Ile764Val	p.Ile484Val	.	missense_variant	Non-synonymous_variant	94.5946	87.5	100			T1339C	1339	T	C	E	p.Leu415Leu	p.Leu135Leu	.	synonymous_variant	Synonymous_variant	2.96296	0.518135	0.662252
T2388C	2388	T	C	E	p.Ile764Ile	p.Ile484Ile	.	synonymous_variant	Synonymous_variant	97.2973	81.25	100			G1341A	1341	G	A	E	p.Leu415Leu	p.Leu135Leu	.	synonymous_variant	Synonymous_variant	0	0	0
G2391A	2391	G	A	E	p.Val765Val	p.Val485Val	.	synonymous_variant	Synonymous_variant	2.7027	0	0			A1344G	1344	A	G	E	p.Glu416Glu	p.Glu136Glu	.	synonymous_variant	Synonymous_variant	94.8148	97.4093	98.6755
C2395T	2395	C	T	E	p.Leu767Leu	p.Leu487Leu	.	synonymous_variant	Synonymous_variant	97.2973	81.25	96.1538			C1347T	1347	C	T	E	p.Tyr417Tyr	p.Tyr137Tyr	.	synonymous_variant	Synonymous_variant	0	0.518135	0
T2400C	2400	T	C	E	p.Tyr768Tyr	p.Tyr488Tyr	.	synonymous_variant	Synonymous_variant	0	6.25	3.84615			C1350T	1350	C	T	E	p.Thr418Thr	p.Thr138Thr	.	synonymous_variant	Synonymous_variant	4.81481	1.5544	3.31126
T2401C	2401	T	C	E	p.Leu769Leu	p.Leu489Leu	.	synonymous_variant	Synonymous_variant	0	6.25	3.84615			T1353C	1353	T	C	E	p.Ile419Ile	p.Ile139Ile	.	synonymous_variant	Synonymous_variant	0	1.03627	0
C2409T	2409	C	T	E	p.Val771Val	p.Val491Val	.	synonymous_variant	Synonymous_variant	100	100	100			A1357G	1357	A	G	E	p.Ile421Leu	p.Ile141Leu		missense_variant	Non-synonymous_variant	1.48148	1.5544	1.3245
G2418A	2418	G	A	E	p.Gln774Gln	p.Gln494Gln	.	synonymous_variant	Synonymous_variant	0	0	3.84615			A1357C	1357	A	C	E	p.Ile421Val	p.Ile141Val		missense_variant	Non-synonymous_variant	0.37037	0	0.662252
C2421T	2421	C	T	E	p.Ala775Ala	p.Ala495Ala	.	splice_region_variant&synonymous_variant	Synonymous_variant	2.7027	6.25	3.84615			T1358C	1358	T	C	E	p.Ile421Thr	p.Ile141Thr	.	missense_variant	Non-synonymous_variant	0.37037	0	0
T2424C	2424	T	C	NS1	p.Asp776Asp	p.Asp1Asp	.	synonymous_variant	Synonymous_variant	0	0	3.84615			T1365A	1365	T	A	E	p.Pro423Pro	p.Pro143Pro		synonymous_variant	Synonymous_variant	0.740741	0	0
C2433T	2433	C	T	NS1	p.Cys779Cys	p.Cys4Cys	.	synonymous_variant	Synonymous_variant	5.40541	6.25	3.84615			T1365C	1365	T	C	E	p.Pro423Pro	p.Pro143Pro		synonymous_variant	Synonymous_variant	0	0	0
C2442T	2442	C	T	NS1	p.Ser782Ser	p.Ser7Ser	.	synonymous_variant	Synonymous_variant	5.40541	6.25	3.84615			C1368T	1368	C	T	E	p.His424His	p.His144His	.	synonymous_variant	Synonymous_variant	1.85185	1.03627	0.662252
C2481T	2481	C	T	NS1	p.Phe795Phe	p.Phe20Phe	.	synonymous_variant	Synonymous_variant	70.2703	56.25	61.5385			G1374A	1374	G	A	E	p.Gly426Gly	p.Gly146Gly	.	synonymous_variant	Synonymous_variant	0.37037	0	0
C2493T	2493	C	T	NS1	p.Asn799Asn	p.Asn24Asn	.	synonymous_variant	Synonymous_variant	0	6.25	3.84615			A1377G	1377	A	G	E	p.Glu427Glu	p.Glu147Glu	.	synonymous_variant	Synonymous_variant	0.740741	0	0
G2496A	2496	G	A	NS1	p.Val800Val	p.Val25Val	.	synonymous_variant	Synonymous_variant	0	6.25	3.84615			G1380A	1380	G	A	E	p.Glu428Glu	p.Glu148Glu	.	synonymous_variant	Synonymous_variant	0.37037	0	0
C2499T	2499	C	T	NS1	p.His801His	p.His26His	.	synonymous_variant	Synonymous_variant	2.7027	18.75	0			C1381A	1381	C	A	E	p.His429Asn	p.His149Asn	.	missense_variant	Non-synonymous_variant	98.5185	97.9275	99.3377
G2520A	2520	G	A	NS1	p.Lys808Lys	p.Lys33Lys	.	synonymous_variant	Synonymous_variant	100	100	100			G1384A	1384	G	A	E	p.Ala430Thr	p.Ala150Thr	.	missense_variant	Non-synonymous_variant	0.37037	0	0
C2535T	2535	C	T	NS1	p.Ser813Ser	p.Ser38Ser	.	synonymous_variant	Synonymous_variant	8.10811	6.25	0			C1385T	1385	C	T	E	p.Ala430Val	p.Ala150Val	.	missense_variant	Non-synonymous_variant	0	0	0.662252
T2538C	2538	T	C	NS1	p.Pro814Pro	p.Pro39Pro	.	synonymous_variant	Synonymous_variant	0	6.25	3.84615			A1386G	1386	A	G	E	p.Ala430Ala	p.Ala150Ala	.	synonymous_variant	Synonymous_variant	0	0	0.662252
A2544G	2544	A	G	NS1	p.Lys816Lys	p.Lys41Lys	.	synonymous_variant	Synonymous_variant	97.2973	100	100			G1387A	1387	G	A	E	p.Val431Ile	p.Val151Ile	.	missense_variant	Non-synonymous_variant	0	0	0.662252
A2547G	2547	A	G	NS1	p.Leu817Leu	p.Leu42Leu	.	synonymous_variant	Synonymous_variant	97.2973	100	100			C1389T	1389	C	T	E	p.Val431Val	p.Val151Val	.	synonymous_variant	Synonymous_variant	3.33333	0.518135	0.662252
T2550C	2550	T	C	NS1	p.Ala818Ala	p.Ala43Ala	.	synonymous_variant	Synonymous_variant	2.7027	0	0			T1395C	1395	T	C	E	p.Asn433Asn	p.Asn153Asn	.	synonymous_variant	Synonymous_variant	91.8519	95.3368	94.0397
A2565G	2565	A	G	NS1	p.Lys823Lys	p.Lys48Lys	.	synonymous_variant	Synonymous_variant	97.2973	93.75	96.1538			A1407G	1407	A	G	E	p.Lys437Lys	p.Lys157Lys	.	synonymous_variant	Synonymous_variant	0	0	0.662252
C2568T	2568	C	T	NS1	p.Ala824Ala	p.Ala49Ala	.	synonymous_variant	Synonymous_variant	97.2973	93.75	100			T1410C	1410	T	C	E	p.His438His	p.His158His	.	synonymous_variant	Synonymous_variant	1.11111	1.03627	0.662252
G2577A	2577	G	A	NS1	p.Glu827Glu	p.Glu52Glu	.	synonymous_variant	Synonymous_variant	94.5946	93.75	96.1538			C1422T	1422	C	T	E	p.Ile442Ile	p.Ile162Ile	.	synonymous_variant	Synonymous_variant	1.11111	0.518135	1.98675
A2601G	2601	A	G	NS1	p.Val835Val	p.Val60Val	.	synonymous_variant	Synonymous_variant	2.7027	0	0			A1426G	1426	A	G	E	p.Ile444Val	p.Ile164Val	.	missense_variant	Non-synonymous_variant	1.48148	0	1.98675
G2610A	2610	G	A	NS1	p.Leu838Leu	p.Leu63Leu	.	synonymous_variant	Synonymous_variant	2.7027	6.25	3.84615			T1440C	1440	T	C	E	p.Ser448Ser	p.Ser168Ser	.	synonymous_variant	Synonymous_variant	4.07407	1.5544	3.31126
G2619A	2619	G	A	NS1	p.Leu841Leu	p.Leu66Leu	.	synonymous_variant	Synonymous_variant	2.7027	6.25	3.84615			A1444C	1444	A	C	E	p.Ile450Leu	p.Ile170Leu	.	missense_variant	Non-synonymous_variant	0	0	0.662252
A2631G	2631	A	G	NS1	p.Gln845Gln	p.Gln70Gln	.	synonymous_variant	Synonymous_variant	2.7027	0	0			C1446T	1446	C	T	E	p.Ile450Ile	p.Ile170Ile	.	synonymous_variant	Synonymous_variant	2.59259	1.03627	0.662252
A2640C	2640	A	C	NS1	p.Pro848Pro	p.Pro73Pro	.	synonymous_variant	Synonymous_variant	2.7027	6.25	3.84615			C1446A	1446	C	A	E	p.Ile450Ile	p.Ile170Ile		synonymous_variant	Synonymous_variant	0	0.518135	0
T2644C	2644	T	C	NS1	p.Leu850Leu	p.Leu75Leu	.	synonymous_variant	Synonymous_variant	89.1892	87.5	92.3077			A1447T	1447	A	T	E	p.Thr451Ser	p.Thr171Ser	.	missense_variant	Non-synonymous_variant	1.48148	1.03627	0
G2646A	2646	G	A	NS1	p.Leu850Leu	p.Leu75Leu	.	synonymous_variant	Synonymous_variant	2.7027	0	0			A1458C	1458	A	C	E	p.Glu454Asp	p.Glu174Asp	.	missense_variant	Non-synonymous_variant	0	0.518135	0
T2655C	2655	T	C	NS1	p.Ile853Ile	p.Ile78Ile	.	synonymous_variant	Synonymous_variant	2.7027	6.25	0			T1459C	1459	T	C	E	p.Leu455Leu	p.Leu175Leu	.	synonymous_variant	Synonymous_variant	93.7037	94.8187	89.404
T2659A	2659	T	A	NS1	p.Ser855Thr	p.Ser80Thr	.	missense_variant	Non-synonymous_variant	83.7838	87.5	92.3077			G1461A	1461	G	A	E	p.Leu455Leu	p.Leu175Leu	.	synonymous_variant	Synonymous_variant	90.3704	93.7824	88.7417
G2673A	2673	G	A	NS1	p.Val859Val	p.Val84Val	.	synonymous_variant	Synonymous_variant	91.8919	87.5	96.1538			A1462C	1462	A	C	E	p.Thr456Pro	p.Thr176Pro	.	missense_variant	Non-synonymous_variant	1.48148	1.03627	0
A2679G	2679	A	G	NS1	p.Leu861Leu	p.Leu86Leu	.	synonymous_variant	Synonymous_variant	2.7027	6.25	3.84615			T1467A	1467	T	A	E	p.Gly457Gly	p.Gly177Gly		synonymous_variant	Synonymous_variant	0	0.518135	0
T2682C	2682	T	C	NS1	p.Thr862Thr	p.Thr87Thr	.	synonymous_variant	Synonymous_variant	40.5405	50	73.0769			T1467C	1467	T	C	E	p.Gly457Gly	p.Gly177Gly	.	synonymous_variant	Synonymous_variant	93.7037	94.3005	91.3907
T2685C	2685	T	C	NS1	p.Ile863Ile	p.Ile88Ile	.	synonymous_variant	Synonymous_variant	70.2703	75	88.4615			T1470C	1470	T	C	E	p.Tyr458Tyr	p.Tyr178Tyr	.	synonymous_variant	Synonymous_variant	1.48148	1.5544	0.662252
C2700T	2700	C	T	NS1	p.Ile868Ile	p.Ile93Ile	.	synonymous_variant	Synonymous_variant	91.8919	75	88.4615			T1476A	1476	T	A	E	p.Thr460Thr	p.Thr180Thr		synonymous_variant	Synonymous_variant	0	0	0
A2706T	2706	A	T	NS1	p.Gly870Gly	p.Gly95Gly	.	synonymous_variant	Synonymous_variant	2.7027	6.25	3.84615			T1476C	1476	T	C	E	p.Thr460Thr	p.Thr180Thr		synonymous_variant	Synonymous_variant	0.740741	0	0
T2730C	2730	T	C	NS1	p.Ser878Ser	p.Ser103Ser	.	synonymous_variant	Synonymous_variant	83.7838	75	69.2308			G1477A	1477	G	A	E	p.Val461Ile	p.Val181Ile	.	missense_variant	Non-synonymous_variant	0.37037	0	0
T2730G	2730	T	G	NS1	p.Ser878Ser	p.Ser103Ser		synonymous_variant	Synonymous_variant	0	0	3.84615			C1479T	1479	C	T	E	p.Val461Val	p.Val181Val	.	synonymous_variant	Synonymous_variant	0	0.518135	0.662252
C2731T	2731	C	T	NS1	p.Leu879Leu	p.Leu104Leu	.	synonymous_variant	Synonymous_variant	0	0	3.84615			A1482T	1482	A	T	E	p.Thr462Thr	p.Thr182Thr		synonymous_variant	Synonymous_variant	0	0	0.662252
G2742A	2742	G	A	NS1	p.Gln882Gln	p.Gln107Gln	.	synonymous_variant	Synonymous_variant	43.2432	62.5	34.6154			A1482G	1482	A	G	E	p.Thr462Thr	p.Thr182Thr	.	synonymous_variant	Synonymous_variant	94.8148	95.3368	92.053
C2745T	2745	C	T	NS1	p.Pro883Pro	p.Pro108Pro	.	synonymous_variant	Synonymous_variant	16.2162	25	30.7692			G1488T	1488	G	T	E	p.Glu464Glu	p.Glu184Glu		synonymous_variant	Synonymous_variant	0.37037	0	0
T2760C	2760	T	C	NS1	p.Tyr888Tyr	p.Tyr113Tyr	.	synonymous_variant	Synonymous_variant	27.027	37.5	34.6154			G1488A	1488	G	A	E	p.Glu464Asp	p.Glu184Asp	.	missense_variant	Non-synonymous_variant	91.8519	94.3005	92.7152
A2763T	2763	A	T	NS1	p.Ser889Ser	p.Ser114Ser		synonymous_variant	Synonymous_variant	27.027	37.5	34.6154			A1497G	1497	A	G	E	p.Pro467Pro	p.Pro187Pro	.	synonymous_variant	Synonymous_variant	5.18519	2.07254	3.97351
A2770G	2770	A	G	NS1	p.Thr892Ala	p.Thr117Ala	.	missense_variant	Non-synonymous_variant	27.027	37.5	34.6154			G1503A	1503	G	A	E	p.Thr469Thr	p.Thr189Thr	.	synonymous_variant	Synonymous_variant	2.22222	2.59067	3.31126
A2772G	2772	A	G	NS1	p.Thr892Thr	p.Thr117Thr	.	synonymous_variant	Synonymous_variant	2.7027	6.25	3.84615			C1506T	1506	C	T	E	p.Gly470Gly	p.Gly190Gly		synonymous_variant	Synonymous_variant	0	0.518135	0
A2784G	2784	A	G	NS1	p.Ala896Ala	p.Ala121Ala	.	synonymous_variant	Synonymous_variant	29.7297	43.75	38.4615			C1506A	1506	C	A	E	p.Gly470Gly	p.Gly190Gly	.	synonymous_variant	Synonymous_variant	92.963	96.8912	96.0265
T2796C	2796	T	C	NS1	p.Ser900Ser	p.Ser125Ser	.	synonymous_variant	Synonymous_variant	27.027	43.75	38.4615			C1509T	1509	C	T	E	p.Leu471Leu	p.Leu191Leu	.	synonymous_variant	Synonymous_variant	1.11111	0	0.662252
G2802C	2802	G	C	NS1	p.Glu902Asp	p.Glu127Asp		missense_variant	Non-synonymous_variant	0	6.25	3.84615			C1512T	1512	C	T	E	p.Asp472Asp	p.Asp192Asp	.	synonymous_variant	Synonymous_variant	0	0	0
T2803C	2803	T	C	NS1	p.Ser903Pro	p.Ser128Pro	.	missense_variant	Non-synonymous_variant	27.027	43.75	38.4615			G1521A	1521	G	A	E	p.Glu475Glu	p.Glu195Glu	.	synonymous_variant	Synonymous_variant	1.48148	1.03627	0.662252
C2804T	2804	C	T	NS1	p.Ser903Phe	p.Ser128Phe	.	missense_variant	Non-synonymous_variant	27.027	37.5	34.6154			G1524A	1524	G	A	E	p.Met476Ile	p.Met196Ile	.	missense_variant	Non-synonymous_variant	0	0	0.662252
T2808C	2808	T	C	NS1	p.His904His	p.His129His	.	synonymous_variant	Synonymous_variant	2.7027	0	0			T1528C	1528	T	C	E	p.Leu478Leu	p.Leu198Leu	.	synonymous_variant	Synonymous_variant	80.7407	81.3472	79.4702
G2814C	2814	G	C	NS1	p.Gln906His	p.Gln131His		missense_variant	Non-synonymous_variant	91.8919	93.75	88.4615			C1531T	1531	C	T	E	p.Leu479Leu	p.Leu199Leu	.	synonymous_variant	Synonymous_variant	0	0.518135	0
G2814T	2814	G	T	NS1	p.Gln906His	p.Gln131His		missense_variant	Non-synonymous_variant	2.7027	0	0			G1533A	1533	G	A	E	p.Leu479Leu	p.Leu199Leu	.	synonymous_variant	Synonymous_variant	0.37037	0	0
C2817T	2817	C	T	NS1	p.Thr907Thr	p.Thr132Thr	.	synonymous_variant	Synonymous_variant	0	6.25	3.84615			G1536A	1536	G	A	E	p.Gln480Gln	p.Gln200Gln	.	synonymous_variant	Synonymous_variant	93.3333	89.6373	88.0795
T2826A	2826	T	A	NS1	p.Ile910Ile	p.Ile135Ile	.	synonymous_variant	Synonymous_variant	0	6.25	3.84615			A1543G	1543	A	G	E	p.Asn483Asp	p.Asn203Asp	.	missense_variant	Non-synonymous_variant	0	0	0
C2850T	2850	C	T	NS1	p.Cys918Cys	p.Cys143Cys	.	synonymous_variant	Synonymous_variant	29.7297	56.25	46.1538			T1545C	1545	T	C	E	p.Asn483Asn	p.Asn203Asn	.	synonymous_variant	Synonymous_variant	91.4815	88.601	87.4172
C2856T	2856	C	T	NS1	p.Asn920Asn	p.Asn145Asn	.	synonymous_variant	Synonymous_variant	24.3243	43.75	38.4615			A1548G	1548	A	G	E	p.Lys484Lys	p.Lys204Lys	.	synonymous_variant	Synonymous_variant	92.963	90.1554	88.0795
T2862C	2862	T	C	NS1	p.Asn922Asn	p.Asn147Asn	.	synonymous_variant	Synonymous_variant	2.7027	6.25	3.84615			C1555T	1555	C	T	E	p.Leu487Leu	p.Leu207Leu	.	synonymous_variant	Synonymous_variant	0.37037	0	0
T2868C	2868	T	C	NS1	p.Ala924Ala	p.Ala149Ala	.	synonymous_variant	Synonymous_variant	2.7027	0	0			G1557A	1557	G	A	E	p.Leu487Leu	p.Leu207Leu	.	synonymous_variant	Synonymous_variant	0.37037	0	1.3245
T2874C	2874	T	C	NS1	p.Asn926Asn	p.Asn151Asn	.	synonymous_variant	Synonymous_variant	27.027	43.75	38.4615			G1560A	1560	G	A	E	p.Val488Val	p.Val208Val	.	synonymous_variant	Synonymous_variant	0.740741	0	0
G2877A	2877	G	A	NS1	p.Ser927Ser	p.Ser152Ser	.	synonymous_variant	Synonymous_variant	27.027	43.75	38.4615			G1566A	1566	G	A	E	p.Arg490Arg	p.Arg210Arg	.	synonymous_variant	Synonymous_variant	0	0	0
T2878C	2878	T	C	NS1	p.Leu928Leu	p.Leu153Leu	.	synonymous_variant	Synonymous_variant	27.027	43.75	38.4615			C1576T	1576	C	T	E	p.Leu494Leu	p.Leu214Leu	.	synonymous_variant	Synonymous_variant	94.0741	90.6736	89.404
G2880A	2880	G	A	NS1	p.Leu928Leu	p.Leu153Leu	.	synonymous_variant	Synonymous_variant	27.027	43.75	38.4615			A1578G	1578	A	G	E	p.Leu494Leu	p.Leu214Leu	.	synonymous_variant	Synonymous_variant	0.37037	0	0
G2881C	2881	G	C	NS1	p.Glu929Gln	p.Glu154Gln	.	missense_variant	Non-synonymous_variant	0	0	3.84615			G1584C	1584	G	C	E	p.Leu496Leu	p.Leu216Leu		synonymous_variant	Synonymous_variant	0	0	0
A2883G	2883	A	G	NS1	p.Glu929Glu	p.Glu154Glu	.	synonymous_variant	Synonymous_variant	24.3243	37.5	34.6154			G1584A	1584	G	A	E	p.Leu496Leu	p.Leu216Leu		synonymous_variant	Synonymous_variant	0.37037	0	0
T2895C	2895	T	C	NS1	p.Tyr933Tyr	p.Tyr158Tyr	.	synonymous_variant	Synonymous_variant	2.7027	0	0			C1586T	1586	C	T	E	p.Pro497Leu	p.Pro217Leu	.	missense_variant	Non-synonymous_variant	0	0	0
A2904G	2904	A	G	NS1	p.Gly936Gly	p.Gly161Gly	.	synonymous_variant	Synonymous_variant	0	6.25	3.84615			G1587T	1587	G	T	E	p.Pro497Pro	p.Pro217Pro		synonymous_variant	Synonymous_variant	0	0	0.662252
A2907G	2907	A	G	NS1	p.Val937Val	p.Val162Val	.	synonymous_variant	Synonymous_variant	0	6.25	3.84615			G1587A	1587	G	A	E	p.Pro497Pro	p.Pro217Pro		synonymous_variant	Synonymous_variant	86.2963	87.0466	84.106
C2913T	2913	C	T	NS1	p.Thr939Thr	p.Thr164Thr	.	synonymous_variant	Synonymous_variant	2.7027	0	0			T1588C	1588	T	C	E	p.Leu498Leu	p.Leu218Leu	.	synonymous_variant	Synonymous_variant	1.48148	1.03627	0
C2916T	2916	C	T	NS1	p.Thr940Thr	p.Thr165Thr	.	synonymous_variant	Synonymous_variant	29.7297	37.5	34.6154			A1590G	1590	A	G	E	p.Leu498Leu	p.Leu218Leu	.	synonymous_variant	Synonymous_variant	0	0	0
T2919C	2919	T	C	NS1	p.Asn941Asn	p.Asn166Asn	.	synonymous_variant	Synonymous_variant	27.027	43.75	38.4615			T1597C	1597	T	C	E	p.Leu501Leu	p.Leu221Leu	.	synonymous_variant	Synonymous_variant	90.3704	88.0829	88.0795
A2928G	2928	A	G	NS1	p.Leu944Leu	p.Leu169Leu	.	synonymous_variant	Synonymous_variant	29.7297	43.75	38.4615			C1602T	1602	C	T	E	p.Pro502Pro	p.Pro222Pro	.	synonymous_variant	Synonymous_variant	1.11111	2.07254	1.98675
A2930G	2930	A	G	NS1	p.Lys945Arg	p.Lys170Arg	.	missense_variant	Non-synonymous_variant	2.7027	0	0			A1605G	1605	A	G	E	p.Gly503Gly	p.Gly223Gly	.	synonymous_variant	Synonymous_variant	1.48148	0.518135	0
A2931G	2931	A	G	NS1	p.Lys945Lys	p.Lys170Lys	.	synonymous_variant	Synonymous_variant	0	6.25	3.84615			G1608A	1608	G	A	E	p.Ala504Ala	p.Ala224Ala	.	synonymous_variant	Synonymous_variant	90.7407	89.6373	87.4172
A2942G	2942	A	G	NS1	p.Lys949Arg	p.Lys174Arg	.	missense_variant	Non-synonymous_variant	27.027	43.75	38.4615			C1611T	1611	C	T	E	p.Asp505Asp	p.Asp225Asp	.	synonymous_variant	Synonymous_variant	0	0	0.662252
A2943G	2943	A	G	NS1	p.Lys949Lys	p.Lys174Lys	.	synonymous_variant	Synonymous_variant	27.027	43.75	38.4615			C1613T	1613	C	T	E	p.Thr506Ile	p.Thr226Ile	.	missense_variant	Non-synonymous_variant	0.740741	0	0
A2952G	2952	A	G	NS1	p.Val952Val	p.Val177Val	.	synonymous_variant	Synonymous_variant	2.7027	6.25	3.84615			G1620A	1620	G	A	E	p.Gly508Gly	p.Gly228Gly	.	synonymous_variant	Synonymous_variant	94.8148	91.1917	88.7417
T2954C	2954	T	C	NS1	p.Phe953Tyr	p.Phe178Tyr		missense_variant	Non-synonymous_variant	24.3243	37.5	34.6154			A1623G	1623	A	G	E	p.Ser509Ser	p.Ser229Ser	.	synonymous_variant	Synonymous_variant	3.7037	1.5544	3.31126
C2955T	2955	C	T	NS1	p.Phe953Phe	p.Phe178Phe	.	synonymous_variant	Synonymous_variant	29.7297	43.75	38.4615			T1626C	1626	T	C	E	p.Asn510Asn	p.Asn230Asn	.	synonymous_variant	Synonymous_variant	62.2222	61.1399	66.2252
C2958T	2958	C	T	NS1	p.Cys954Cys	p.Cys179Cys	.	synonymous_variant	Synonymous_variant	27.027	37.5	34.6154			G1635A	1635	G	A	E	p.Gln513Gln	p.Gln233Gln	.	synonymous_variant	Synonymous_variant	1.48148	1.5544	0.662252
A2967G	2967	A	G	NS1	p.Lys957Lys	p.Lys182Lys	.	synonymous_variant	Synonymous_variant	2.7027	6.25	3.84615			A1638G	1638	A	G	E	p.Lys514Lys	p.Lys234Lys	.	synonymous_variant	Synonymous_variant	95.5556	91.7098	90.0662
G2979A	2979	G	A	NS1	p.Ala961Ala	p.Ala186Ala	.	synonymous_variant	Synonymous_variant	97.2973	87.5	92.3077			G1641A	1641	G	A	E	p.Glu515Glu	p.Glu235Glu	.	synonymous_variant	Synonymous_variant	3.7037	1.5544	3.97351
A2983G	2983	A	G	NS1	p.Ile963Val	p.Ile188Val	.	missense_variant	Non-synonymous_variant	0	6.25	0			C1643T	1643	C	T	E	p.Thr516Ile	p.Thr236Ile	.	missense_variant	Non-synonymous_variant	1.48148	1.03627	0
C3003T	3003	C	T	NS1	p.Val969Val	p.Val194Val	.	synonymous_variant	Synonymous_variant	0	0	7.69231			A1644G	1644	A	G	E	p.Thr516Thr	p.Thr236Thr	.	synonymous_variant	Synonymous_variant	1.48148	1.03627	0.662252
T3006C	3006	T	C	NS1	p.His970His	p.His195His	.	synonymous_variant	Synonymous_variant	94.5946	75	96.1538			T1645C	1645	T	C	E	p.Leu517Leu	p.Leu237Leu	.	synonymous_variant	Synonymous_variant	0	0.518135	0.662252
T3012C	3012	T	C	NS1	p.Asp972Asp	p.Asp197Asp	.	synonymous_variant	Synonymous_variant	21.6216	25	7.69231			G1647A	1647	G	A	E	p.Leu517Leu	p.Leu237Leu	.	synonymous_variant	Synonymous_variant	0	0.518135	0
T3018C	3018	T	C	NS1	p.Gly974Gly	p.Gly199Gly	.	synonymous_variant	Synonymous_variant	2.7027	0	0			T1653C	1653	T	C	E	p.Thr519Thr	p.Thr239Thr	.	synonymous_variant	Synonymous_variant	1.85185	1.03627	0.662252
T3033C	3033	T	C	NS1	p.Ser979Ser	p.Ser204Ser	.	synonymous_variant	Synonymous_variant	100	93.75	100			C1656T	1656	C	T	E	p.Phe520Phe	p.Phe240Phe	.	synonymous_variant	Synonymous_variant	56.2963	54.4041	56.2914
C3039T	3039	C	T	NS1	p.Leu981Leu	p.Leu206Leu	.	synonymous_variant	Synonymous_variant	8.10811	6.25	3.84615			A1659G	1659	A	G	E	p.Lys521Lys	p.Lys241Lys	.	synonymous_variant	Synonymous_variant	1.11111	2.07254	1.98675
T3042C	3042	T	C	NS1	p.Asn982Asn	p.Asn207Asn	.	synonymous_variant	Synonymous_variant	2.7027	0	0			A1661G	1661	A	G	E	p.Asn522Ser	p.Asn242Ser	.	missense_variant	Non-synonymous_variant	0	0	0
A3057T	3057	A	T	NS1	p.Ile987Ile	p.Ile212Ile	.	synonymous_variant	Synonymous_variant	78.3784	81.25	92.3077			T1662C	1662	T	C	E	p.Asn522Asn	p.Asn242Asn	.	synonymous_variant	Synonymous_variant	1.48148	1.03627	0
G3060A	3060	G	A	NS1	p.Glu988Glu	p.Glu213Glu	.	synonymous_variant	Synonymous_variant	5.40541	6.25	7.69231			C1665T	1665	C	T	E	p.Pro523Pro	p.Pro243Pro	.	synonymous_variant	Synonymous_variant	0.740741	1.03627	0.662252
C3066T	3066	C	T	NS1	p.Ala990Ala	p.Ala215Ala		synonymous_variant	Synonymous_variant	0	6.25	3.84615			T1668C	1668	T	C	E	p.His524His	p.His244His	.	synonymous_variant	Synonymous_variant	1.11111	0	0
T3069C	3069	T	C	NS1	p.Ser991Ser	p.Ser216Ser	.	synonymous_variant	Synonymous_variant	27.027	37.5	34.6154			G1671A	1671	G	A	E	p.Ala525Ala	p.Ala245Ala	.	synonymous_variant	Synonymous_variant	97.037	93.7824	95.3642
C3072T	3072	C	T	NS1	p.Phe992Phe	p.Phe217Phe	.	synonymous_variant	Synonymous_variant	27.027	43.75	38.4615			G1674A	1674	G	A	E	p.Lys526Lys	p.Lys246Lys	.	synonymous_variant	Synonymous_variant	0	0.518135	0.662252
T3081C	3081	T	C	NS1	p.Val995Val	p.Val220Val	.	synonymous_variant	Synonymous_variant	0	6.25	3.84615			T1693C	1693	T	C	E	p.Leu533Leu	p.Leu253Leu	.	synonymous_variant	Synonymous_variant	2.96296	2.59067	2.64901
A3086G	3086	A	G	NS1	p.Asn997Ser	p.Asn222Ser	.	missense_variant	Non-synonymous_variant	29.7297	50	38.4615			A1704G	1704	A	G	E	p.Gln536Gln	p.Gln256Gln	.	synonymous_variant	Synonymous_variant	0.37037	0	0
C3087T	3087	C	T	NS1	p.Asn997Asn	p.Asn222Asn	.	synonymous_variant	Synonymous_variant	0	6.25	3.84615			A1707G	1707	A	G	E	p.Glu537Glu	p.Glu257Glu	.	synonymous_variant	Synonymous_variant	0	0	0
C3091T	3091	C	T	NS1	p.His999Tyr	p.His224Tyr	.	missense_variant	Non-synonymous_variant	2.7027	0	0			C1713T	1713	C	T	E	p.Ala539Ala	p.Ala259Ala	.	synonymous_variant	Synonymous_variant	96.2963	98.4456	98.6755
A3102G	3102	A	G	NS1	p.Lys1002Lys	p.Lys227Lys	.	synonymous_variant	Synonymous_variant	29.7297	43.75	34.6154			C1719T	1719	C	T	E	p.His541His	p.His261His	.	synonymous_variant	Synonymous_variant	4.81481	1.5544	1.98675
C3111T	3111	C	T	NS1	p.Thr1005Thr	p.Thr230Thr	.	synonymous_variant	Synonymous_variant	37.8378	37.5	38.4615			A1722G	1722	A	G	E	p.Thr542Thr	p.Thr262Thr	.	synonymous_variant	Synonymous_variant	1.11111	0.518135	0
C3120T	3120	C	T	NS1	p.Ser1008Ser	p.Ser233Ser	.	synonymous_variant	Synonymous_variant	91.8919	93.75	96.1538			A1725G	1725	A	G	E	p.Ala543Ala	p.Ala263Ala	.	synonymous_variant	Synonymous_variant	0	0.518135	0
A3135G	3135	A	G	NS1	p.Glu1013Glu	p.Glu238Glu	.	synonymous_variant	Synonymous_variant	2.7027	0	0			T1728C	1728	T	C	E	p.Leu544Leu	p.Leu264Leu	.	synonymous_variant	Synonymous_variant	3.33333	1.5544	3.97351
C3160T	3160	C	T	NS1	p.Leu1022Phe	p.Leu247Phe	.	missense_variant	Non-synonymous_variant	27.027	43.75	38.4615			G1734A	1734	G	A	E	p.Gly546Gly	p.Gly266Gly	.	synonymous_variant	Synonymous_variant	1.85185	1.5544	1.3245
C3162T	3162	C	T	NS1	p.Leu1022Leu	p.Leu247Leu	.	synonymous_variant	Synonymous_variant	27.027	43.75	38.4615			C1737T	1737	C	T	E	p.Ala547Ala	p.Ala267Ala	.	synonymous_variant	Synonymous_variant	0	0.518135	0.662252
T3165A	3165	T	A	NS1	p.Ala1023Ala	p.Ala248Ala	.	synonymous_variant	Synonymous_variant	27.027	37.5	34.6154			A1740G	1740	A	G	E	p.Thr548Thr	p.Thr268Thr	.	synonymous_variant	Synonymous_variant	100	100	100
A3168G	3168	A	G	NS1	p.Gly1024Gly	p.Gly249Gly	.	synonymous_variant	Synonymous_variant	24.3243	37.5	34.6154			A1749G	1749	A	G	E	p.Gln551Gln	p.Gln271Gln	.	synonymous_variant	Synonymous_variant	98.8889	100	100
G3174A	3174	G	A	NS1	p.Val1026Val	p.Val251Val	.	synonymous_variant	Synonymous_variant	0	6.25	3.84615			A1755G	1755	A	G	E	p.Ser553Ser	p.Ser273Ser	.	synonymous_variant	Synonymous_variant	0	0	0
T3177A	3177	T	A	NS1	p.Ser1027Ser	p.Ser252Ser	.	synonymous_variant	Synonymous_variant	27.027	43.75	38.4615			T1765C	1765	T	C	E	p.Leu557Leu	p.Leu277Leu	.	synonymous_variant	Synonymous_variant	7.40741	2.59067	3.97351
C3183T	3183	C	T	NS1	p.His1029His	p.His254His	.	synonymous_variant	Synonymous_variant	0	6.25	3.84615			A1767G	1767	A	G	E	p.Leu557Leu	p.Leu277Leu	.	synonymous_variant	Synonymous_variant	0	0.518135	0
C3186T	3186	C	T	NS1	p.Asn1030Asn	p.Asn255Asn	.	synonymous_variant	Synonymous_variant	8.10811	18.75	7.69231			C1768T	1768	C	T	E	p.Leu558Phe	p.Leu278Phe	.	missense_variant	Non-synonymous_variant	0	0	0
T3189C	3189	T	C	NS1	p.Tyr1031Tyr	p.Tyr256Tyr	.	synonymous_variant	Synonymous_variant	27.027	43.75	38.4615			C1770A	1770	C	A	E	p.Leu558Leu	p.Leu278Leu		synonymous_variant	Synonymous_variant	0	0	0
C3201T	3201	C	T	NS1	p.Tyr1035Tyr	p.Tyr260Tyr	.	synonymous_variant	Synonymous_variant	27.027	43.75	38.4615			C1770G	1770	C	G	E	p.Leu558Leu	p.Leu278Leu	.	synonymous_variant	Synonymous_variant	96.6667	95.8549	94.0397
T3204C	3204	T	C	NS1	p.His1036His	p.His261His	.	synonymous_variant	Synonymous_variant	0	6.25	3.84615			C1773T	1773	C	T	E	p.Phe559Phe	p.Phe279Phe	.	synonymous_variant	Synonymous_variant	0.37037	0	0
T3212C	3212	T	C	NS1	p.Ile1039Thr	p.Ile264Thr	.	missense_variant	Non-synonymous_variant	27.027	43.75	38.4615			C1785T	1785	C	T	E	p.Leu563Leu	p.Leu283Leu	.	synonymous_variant	Synonymous_variant	89.2593	93.2642	88.7417
A3213G	3213	A	G	NS1	p.Ile1039Met	p.Ile264Met	.	missense_variant	Non-synonymous_variant	27.027	43.75	38.4615			G1788A	1788	G	A	E	p.Lys564Lys	p.Lys284Lys	.	synonymous_variant	Synonymous_variant	90.3704	93.2642	90.7285
A3214G	3214	A	G	NS1	p.Thr1040Ala	p.Thr265Ala	.	missense_variant	Non-synonymous_variant	27.027	43.75	38.4615			C1791T	1791	C	T	E	p.Cys565Cys	p.Cys285Cys	.	synonymous_variant	Synonymous_variant	83.3333	89.6373	86.755
A3222C	3222	A	C	NS1	p.Pro1042Pro	p.Pro267Pro		synonymous_variant	Synonymous_variant	27.027	43.75	38.4615			G1794A	1794	G	A	E	p.Arg566Arg	p.Arg286Arg	.	synonymous_variant	Synonymous_variant	0.740741	0.518135	0
T3234C	3234	T	C	NS1	p.Gly1046Gly	p.Gly271Gly	.	synonymous_variant	Synonymous_variant	27.027	43.75	38.4615			C1795T	1795	C	T	E	p.Leu567Leu	p.Leu287Leu	.	synonymous_variant	Synonymous_variant	3.7037	1.5544	3.31126
A3236G	3236	A	G	NS1	p.Lys1047Arg	p.Lys272Arg	.	missense_variant	Non-synonymous_variant	24.3243	37.5	30.7692			C1806T	1806	C	T	E	p.Asp570Asp	p.Asp290Asp	.	synonymous_variant	Synonymous_variant	2.96296	3.10881	0.662252
G3237A	3237	G	A	NS1	p.Lys1047Lys	p.Lys272Lys	.	synonymous_variant	Synonymous_variant	24.3243	37.5	34.6154			G1809A	1809	G	A	E	p.Lys571Lys	p.Lys291Lys	.	synonymous_variant	Synonymous_variant	96.6667	97.9275	98.6755
C3249T	3249	C	T	NS1	p.Asp1051Asp	p.Asp276Asp	.	synonymous_variant	Synonymous_variant	2.7027	0	3.84615			C1810T	1810	C	T	E	p.Leu572Leu	p.Leu292Leu	.	synonymous_variant	Synonymous_variant	1.85185	1.5544	0.662252
G3253A	3253	G	A	NS1	p.Asp1053Asn	p.Asp278Asn	.	missense_variant	Non-synonymous_variant	2.7027	0	0			C1818T	1818	C	T	E	p.Leu574Leu	p.Leu294Leu		synonymous_variant	Synonymous_variant	0.740741	0	0
A3279G	3279	A	G	NS1	p.Val1061Val	p.Val286Val		synonymous_variant	Synonymous_variant	27.027	43.75	38.4615			C1818A	1818	C	A	E	p.Leu574Leu	p.Leu294Leu		synonymous_variant	Synonymous_variant	0.740741	0	0
G3288A	3288	G	A	NS1	p.Glu1064Glu	p.Glu289Glu	.	synonymous_variant	Synonymous_variant	21.6216	37.5	34.6154			A1820G	1820	A	G	E	p.Lys575Arg	p.Lys295Arg	.	missense_variant	Non-synonymous_variant	0	1.03627	0
C3294T	3294	C	T	NS1	p.Cys1066Cys	p.Cys291Cys	.	synonymous_variant	Synonymous_variant	27.027	43.75	38.4615			A1830G	1830	A	G	E	p.Ser578Ser	p.Ser298Ser	.	synonymous_variant	Synonymous_variant	5.55556	4.66321	3.31126
A3303G	3303	A	G	NS1	p.Arg1069Arg	p.Arg294Arg	.	synonymous_variant	Synonymous_variant	2.7027	0	0			C1833T	1833	C	T	E	p.Tyr579Tyr	p.Tyr299Tyr	.	synonymous_variant	Synonymous_variant	88.8889	93.2642	93.3775
C3309T	3309	C	T	NS1	p.Pro1071Pro	p.Pro296Pro	.	synonymous_variant	Synonymous_variant	2.7027	0	3.84615			T1836C	1836	T	C	E	p.Ser580Ser	p.Ser300Ser	.	synonymous_variant	Synonymous_variant	88.8889	94.3005	92.7152
T3312C	3312	T	C	NS1	p.Ser1072Ser	p.Ser297Ser	.	synonymous_variant	Synonymous_variant	24.3243	50	42.3077			G1839A	1839	G	A	E	p.Met581Ile	p.Met301Ile	.	missense_variant	Non-synonymous_variant	0	0	0.662252
T3313C	3313	T	C	NS1	p.Leu1073Leu	p.Leu298Leu	.	synonymous_variant	Synonymous_variant	0	6.25	3.84615			C1842T	1842	C	T	E	p.Cys582Cys	p.Cys302Cys	.	synonymous_variant	Synonymous_variant	94.8148	95.8549	95.3642
G3315A	3315	G	A	NS1	p.Leu1073Leu	p.Leu298Leu	.	synonymous_variant	Synonymous_variant	32.4324	43.75	42.3077			C1844T	1844	C	T	E	p.Thr583Ile	p.Thr303Ile	.	missense_variant	Non-synonymous_variant	0	0.518135	0
C3324T	3324	C	T	NS1	p.Thr1076Thr	p.Thr301Thr	.	synonymous_variant	Synonymous_variant	91.8919	93.75	100			T1854C	1854	T	C	E	p.Phe586Phe	p.Phe306Phe	.	synonymous_variant	Synonymous_variant	93.3333	98.4456	99.3377
T3327C	3327	T	C	NS1	p.Thr1077Thr	p.Thr302Thr	.	synonymous_variant	Synonymous_variant	0	6.25	3.84615			G1858A	1858	G	A	E	p.Val588Ile	p.Val308Ile	.	missense_variant	Non-synonymous_variant	1.11111	0.518135	0.662252
C3330T	3330	C	T	NS1	p.Ala1078Ala	p.Ala303Ala	.	synonymous_variant	Synonymous_variant	97.2973	93.75	96.1538			T1860C	1860	T	C	E	p.Val588Val	p.Val308Val	.	synonymous_variant	Synonymous_variant	1.11111	0.518135	0
C3357T	3357	C	T	NS1	p.Cys1087Cys	p.Cys312Cys	.	synonymous_variant	Synonymous_variant	2.7027	0	0			G1863A	1863	G	A	E	p.Val589Val	p.Val309Val	.	synonymous_variant	Synonymous_variant	2.96296	0.518135	0.662252
T3366C	3366	T	C	NS1	p.Ser1090Ser	p.Ser315Ser	.	synonymous_variant	Synonymous_variant	2.7027	0	0			G1866A	1866	G	A	E	p.Lys590Lys	p.Lys310Lys	.	synonymous_variant	Synonymous_variant	1.48148	0.518135	0.662252
A3375G	3375	A	G	NS1	p.Leu1093Leu	p.Leu318Leu	.	synonymous_variant	Synonymous_variant	5.40541	0	0			A1878G	1878	A	G	E	p.Glu594Glu	p.Glu314Glu	.	synonymous_variant	Synonymous_variant	1.85185	0.518135	0.662252
G3381A	3381	G	A	NS1	p.Pro1095Pro	p.Pro320Pro	.	synonymous_variant	Synonymous_variant	5.40541	0	3.84615			A1890G	1890	A	G	E	p.Gly598Gly	p.Gly318Gly	.	synonymous_variant	Synonymous_variant	0	0.518135	0
A3387G	3387	A	G	NS1	p.Arg1097Arg	p.Arg322Arg	.	synonymous_variant	Synonymous_variant	97.2973	93.75	96.1538			A1900G	1900	A	G	E	p.Ile602Val	p.Ile322Val	.	missense_variant	Non-synonymous_variant	92.5926	97.9275	96.6887
C3390T	3390	C	T	NS1	p.Tyr1098Tyr	p.Tyr323Tyr	.	synonymous_variant	Synonymous_variant	2.7027	0	0			A1905G	1905	A	G	E	p.Arg603Arg	p.Arg323Arg	.	synonymous_variant	Synonymous_variant	0.37037	0	0
G3392A	3392	G	A	NS1	p.Arg1099Lys	p.Arg324Lys	.	missense_variant	Non-synonymous_variant	0	6.25	3.84615			G1908A	1908	G	A	E	p.Val604Val	p.Val324Val	.	synonymous_variant	Synonymous_variant	97.4074	99.4819	100
G3405A	3405	G	A	NS1	p.Gly1103Gly	p.Gly328Gly	.	synonymous_variant	Synonymous_variant	83.7838	100	100			C1923T	1923	C	T	E	p.Asp609Asp	p.Asp329Asp	.	synonymous_variant	Synonymous_variant	3.7037	2.07254	1.3245
C3414T	3414	C	T	NS1	p.Tyr1106Tyr	p.Tyr331Tyr	.	synonymous_variant	Synonymous_variant	40.5405	43.75	38.4615			G1925A	1925	G	A	E	p.Gly610Asp	p.Gly330Asp	.	missense_variant	Non-synonymous_variant	0	0	0.662252
G3417A	3417	G	A	NS1	p.Gly1107Gly	p.Gly332Gly	.	synonymous_variant	Synonymous_variant	32.4324	56.25	46.1538			C1926T	1926	C	T	E	p.Gly610Gly	p.Gly330Gly	.	synonymous_variant	Synonymous_variant	86.6667	92.228	87.4172
C3426T	3426	C	T	NS1	p.Ile1110Ile	p.Ile335Ile	.	synonymous_variant	Synonymous_variant	0	6.25	0			T1927C	1927	T	C	E	p.Ser611Pro	p.Ser331Pro	.	missense_variant	Non-synonymous_variant	0.37037	0	0
G3438A	3438	G	A	NS1	p.Lys1114Lys	p.Lys339Lys	.	synonymous_variant	Synonymous_variant	59.4595	75	65.3846			A1932G	1932	A	G	E	p.Pro612Pro	p.Pro332Pro		synonymous_variant	Synonymous_variant	0.740741	0.518135	0
T3453C	3453	T	C	NS1	p.Asn1119Asn	p.Asn344Asn	.	synonymous_variant	Synonymous_variant	27.027	43.75	38.4615			A1932T	1932	A	T	E	p.Pro612Pro	p.Pro332Pro		synonymous_variant	Synonymous_variant	0	0	0
C3459T	3459	C	T	NS1	p.Val1121Val	p.Val346Val	.	synonymous_variant	Synonymous_variant	2.7027	0	0			C1935T	1935	C	T	E	p.Cys613Cys	p.Cys333Cys	.	synonymous_variant	Synonymous_variant	0.740741	0	0.662252
C3465T	3465	C	T	NS1	p.Ser1123Ser	p.Ser348Ser	.	synonymous_variant	Synonymous_variant	32.4324	43.75	38.4615			G1950A	1950	G	A	E	p.Glu618Glu	p.Glu338Glu	.	synonymous_variant	Synonymous_variant	5.55556	5.18135	8.60927
T3477C	3477	T	C	NS1	p.Ala352Ala	p.Ala1127Ala	.	splice_region_variant&synonymous_variant	Synonymous_variant	27.027	43.75	38.4615			A1964G	1964	A	G	E	p.Glu623Gly	p.Glu343Gly	.	missense_variant	Non-synonymous_variant	0	0	0
G3486A	3486	G	A	NS2A	p.Gly1130Gly	p.Gly3Gly	.	synonymous_variant	Synonymous_variant	27.027	43.75	38.4615			T1976C	1976	T	C	E	p.Val627Ala	p.Val347Ala	.	missense_variant	Non-synonymous_variant	0	0.518135	0
G3490A	3490	G	A	NS2A	p.Val1132Ile	p.Val5Ile	.	missense_variant	Non-synonymous_variant	27.027	43.75	38.4615			C1977T	1977	C	T	E	p.Val627Val	p.Val347Val	.	synonymous_variant	Synonymous_variant	0.37037	0	0
C3492T	3492	C	T	NS2A	p.Val1132Val	p.Val5Val	.	synonymous_variant	Synonymous_variant	24.3243	43.75	38.4615			T1978C	1978	T	C	E	p.Leu628Leu	p.Leu348Leu	.	synonymous_variant	Synonymous_variant	0	0.518135	0.662252
T3501C	3501	T	C	NS2A	p.Phe1135Phe	p.Phe8Phe	.	synonymous_variant	Synonymous_variant	91.8919	68.75	84.6154			T1983C	1983	T	C	E	p.Gly629Gly	p.Gly349Gly	.	synonymous_variant	Synonymous_variant	0.740741	0.518135	0.662252
C3505T	3505	C	T	NS2A	p.Leu1137Leu	p.Leu10Leu	.	synonymous_variant	Synonymous_variant	0	6.25	3.84615			C1987T	1987	C	T	E	p.Leu631Leu	p.Leu351Leu	.	synonymous_variant	Synonymous_variant	95.9259	98.9637	99.3377
A3510G	3510	A	G	NS2A	p.Gly1138Gly	p.Gly11Gly	.	synonymous_variant	Synonymous_variant	0	6.25	3.84615			T1992C	1992	T	C	E	p.Ile632Ile	p.Ile352Ile	.	synonymous_variant	Synonymous_variant	94.8148	98.9637	99.3377
T3512C	3512	T	C	NS2A	p.Val1139Ala	p.Val12Ala	.	missense_variant	Non-synonymous_variant	0	6.25	0			A1995G	1995	A	G	E	p.Thr633Thr	p.Thr353Thr	.	synonymous_variant	Synonymous_variant	0	0	0
T3526C	3526	T	C	NS2A	p.Leu1144Leu	p.Leu17Leu	.	synonymous_variant	Synonymous_variant	0	0	3.84615			C1998T	1998	C	T	E	p.Val634Val	p.Val354Val	.	synonymous_variant	Synonymous_variant	1.48148	0	0
G3534A	3534	G	A	NS2A	p.Leu1146Leu	p.Leu19Leu	.	synonymous_variant	Synonymous_variant	0	6.25	0			A2004G	2004	A	G	E	p.Pro636Pro	p.Pro356Pro	.	synonymous_variant	Synonymous_variant	4.07407	1.5544	3.31126
G3537A	3537	G	A	NS2A	p.Glu1147Glu	p.Glu20Glu	.	synonymous_variant	Synonymous_variant	27.027	43.75	38.4615			T2007C	2007	T	C	E	p.Ile637Ile	p.Ile357Ile		synonymous_variant	Synonymous_variant	2.22222	1.03627	0.662252
A3540G	3540	A	G	NS2A	p.Glu1148Glu	p.Glu21Glu	.	synonymous_variant	Synonymous_variant	29.7297	37.5	34.6154			T2007A	2007	T	A	E	p.Ile637Ile	p.Ile357Ile		synonymous_variant	Synonymous_variant	0	0.518135	0
T3546C	3546	T	C	NS2A	p.Leu1150Leu	p.Leu23Leu	.	synonymous_variant	Synonymous_variant	2.7027	6.25	3.84615			G2010A	2010	G	A	E	p.Val638Val	p.Val358Val		synonymous_variant	Synonymous_variant	1.85185	1.03627	0.662252
G3549A	3549	G	A	NS2A	p.Arg1151Arg	p.Arg24Arg	.	synonymous_variant	Synonymous_variant	29.7297	37.5	34.6154			G2010C	2010	G	C	E	p.Val638Val	p.Val358Val		synonymous_variant	Synonymous_variant	97.4074	98.9637	99.3377
A3574G	3574	A	G	NS2A	p.Ile1160Leu	p.Ile33Leu	.	missense_variant	Non-synonymous_variant	0	0	3.84615			G2014GA	2014	G	GA	E	p.Asp642fs	p.Asp362fs	.	frameshift_variant	Non-synonymous_variant	0	0.518135	0
C3577T	3577	C	T	NS2A	p.Leu1161Leu	p.Leu34Leu	.	synonymous_variant	Synonymous_variant	40.5405	75	53.8462			A2015G	2015	A	G	E	p.Glu640Gly	p.Glu360Gly	.	missense_variant	Non-synonymous_variant	2.22222	1.03627	0
C3580T	3580	C	T	NS2A	p.Leu1162Leu	p.Leu35Leu	.	synonymous_variant	Synonymous_variant	2.7027	0	0			A2016G	2016	A	G	E	p.Glu640Glu	p.Glu360Glu	.	synonymous_variant	Synonymous_variant	0.740741	1.5544	1.3245
G3583A	3583	G	A	NS2A	p.Val1163Ile	p.Val36Ile	.	missense_variant	Non-synonymous_variant	0	0	3.84615			T2022C	2022	T	C	E	p.Asp642Asp	p.Asp362Asp	.	synonymous_variant	Synonymous_variant	99.2593	99.4819	100
T3591C	3591	T	C	NS2A	p.Val1165Val	p.Val38Val	.	synonymous_variant	Synonymous_variant	29.7297	62.5	38.4615			G2024A	2024	G	A	E	p.Ser643Asn	p.Ser363Asn	.	missense_variant	Non-synonymous_variant	0	0	0.662252
T3592G	3592	T	G	NS2A	p.Ser1166Ala	p.Ser39Ala	.	missense_variant	Non-synonymous_variant	16.2162	37.5	30.7692			C2025T	2025	C	T	E	p.Ser643Ser	p.Ser363Ser	.	synonymous_variant	Synonymous_variant	1.48148	0.518135	0.662252
T3597C	3597	T	C	NS2A	p.Phe1167Phe	p.Phe40Phe	.	synonymous_variant	Synonymous_variant	35.1351	62.5	46.1538			C2026T	2026	C	T	E	p.Pro644Ser	p.Pro364Ser	.	missense_variant	Non-synonymous_variant	5.92593	4.66321	3.31126
G3598A	3598	G	A	NS2A	p.Val1168Met	p.Val41Met	.	missense_variant	Non-synonymous_variant	0	0	3.84615			A2028G	2028	A	G	E	p.Pro644Pro	p.Pro364Pro	.	synonymous_variant	Synonymous_variant	0.37037	0	0
T3604C	3604	T	C	NS2A	p.Leu1170Leu	p.Leu43Leu	.	synonymous_variant	Synonymous_variant	0	0	3.84615			C2031T	2031	C	T	E	p.Val645Val	p.Val365Val	.	synonymous_variant	Synonymous_variant	0	0	1.3245
C3624T	3624	C	T	NS2A	p.Ser1176Ser	p.Ser49Ser	.	synonymous_variant	Synonymous_variant	0	0	3.84615			C2034T	2034	C	T	E	p.Asn646Asn	p.Asn366Asn	.	synonymous_variant	Synonymous_variant	2.96296	1.5544	3.31126
T3627C	3627	T	C	NS2A	p.Phe1177Phe	p.Phe50Phe	.	synonymous_variant	Synonymous_variant	0	0	3.84615			A2046G	2046	A	G	E	p.Glu650Glu	p.Glu370Glu	.	synonymous_variant	Synonymous_variant	0	0.518135	0
A3628C	3628	A	C	NS2A	p.Arg1178Arg	p.Arg51Arg	.	synonymous_variant	Synonymous_variant	27.027	43.75	38.4615			C2055T	2055	C	T	E	p.Phe653Phe	p.Phe373Phe	.	synonymous_variant	Synonymous_variant	0.37037	0	0.662252
C3633T	3633	C	T	NS2A	p.Asp1179Asp	p.Asp52Asp	.	synonymous_variant	Synonymous_variant	27.027	43.75	34.6154			A2058G	2058	A	G	E	p.Gly654Gly	p.Gly374Gly	.	synonymous_variant	Synonymous_variant	20.3704	24.3523	15.894
C3634T	3634	C	T	NS2A	p.Leu1180Leu	p.Leu53Leu	.	synonymous_variant	Synonymous_variant	27.027	43.75	34.6154			C2067T	2067	C	T	E	p.Tyr657Tyr	p.Tyr377Tyr	.	synonymous_variant	Synonymous_variant	0	0	0
A3639G	3639	A	G	NS2A	p.Gly1181Gly	p.Gly54Gly	.	synonymous_variant	Synonymous_variant	27.027	43.75	38.4615			C2073T	2073	C	T	E	p.Ile659Ile	p.Ile379Ile	.	synonymous_variant	Synonymous_variant	89.6296	80.3109	90.0662
T3651C	3651	T	C	NS2A	p.Val1185Val	p.Val58Val	.	synonymous_variant	Synonymous_variant	27.027	43.75	42.3077			G2080A	2080	G	A	E	p.Val662Ile	p.Val382Ile	.	missense_variant	Non-synonymous_variant	0	0	0
A3657G	3657	A	G	NS2A	p.Val1187Val	p.Val60Val	.	synonymous_variant	Synonymous_variant	27.027	43.75	42.3077			T2081C	2081	T	C	E	p.Val662Ala	p.Val382Ala	.	missense_variant	Non-synonymous_variant	0	0	0
C3663A	3663	C	A	NS2A	p.Ala1189Ala	p.Ala62Ala		synonymous_variant	Synonymous_variant	2.7027	0	0			A2082G	2082	A	G	E	p.Val662Val	p.Val382Val	.	synonymous_variant	Synonymous_variant	0.740741	0	0
C3663T	3663	C	T	NS2A	p.Ala1189Ala	p.Ala62Ala	.	synonymous_variant	Synonymous_variant	24.3243	50	38.4615			G2085A	2085	G	A	E	p.Glu663Glu	p.Glu383Glu	.	synonymous_variant	Synonymous_variant	90.3704	80.3109	91.3907
T3684C	3684	T	C	NS2A	p.Gly1196Gly	p.Gly69Gly	.	synonymous_variant	Synonymous_variant	10.8108	25	0			G2088A	2088	G	A	E	p.Pro664Pro	p.Pro384Pro	.	synonymous_variant	Synonymous_variant	0	0	0
T3696C	3696	T	C	NS2A	p.Thr1200Thr	p.Thr73Thr	.	synonymous_variant	Synonymous_variant	75.6757	93.75	92.3077			C2092A	2092	C	A	E	p.Gln666Lys	p.Gln386Lys	.	missense_variant	Non-synonymous_variant	0	0	0
C3706T	3706	C	T	NS2A	p.Leu1204Leu	p.Leu77Leu	.	synonymous_variant	Synonymous_variant	2.7027	0	3.84615			A2093C	2093	A	C	E	p.Gln666Pro	p.Gln386Pro	.	missense_variant	Non-synonymous_variant	0	0	0
C3709T	3709	C	T	NS2A	p.Leu1205Leu	p.Leu78Leu	.	synonymous_variant	Synonymous_variant	86.4865	87.5	84.6154			C2103A	2103	C	A	E	p.Leu669Leu	p.Leu389Leu	.	synonymous_variant	Synonymous_variant	0.37037	0	0
C3717T	3717	C	T	NS2A	p.Ala1207Ala	p.Ala80Ala	.	synonymous_variant	Synonymous_variant	2.7027	0	3.84615			A2105G	2105	A	G	E	p.Asn670Ser	p.Asn390Ser	.	missense_variant	Non-synonymous_variant	90	80.3109	90.7285
T3719A	3719	T	A	NS2A	p.Phe1208Tyr	p.Phe81Tyr	.	missense_variant	Non-synonymous_variant	0	6.25	0			C2106T	2106	C	T	E	p.Asn670Asn	p.Asn390Asn	.	synonymous_variant	Synonymous_variant	0.37037	0	0
A3723G	3723	A	G	NS2A	p.Lys1209Lys	p.Lys82Lys	.	synonymous_variant	Synonymous_variant	81.0811	87.5	88.4615			T2112C	2112	T	C	E	p.Phe672Phe	p.Phe392Phe	.	synonymous_variant	Synonymous_variant	1.11111	2.07254	0.662252
C3726T	3726	C	T	NS2A	p.Val1210Val	p.Val83Val	.	synonymous_variant	Synonymous_variant	2.7027	0	3.84615			G2115A	2115	G	A	E	p.Lys673Lys	p.Lys393Lys	.	synonymous_variant	Synonymous_variant	0.37037	0	0
T3737A	3737	T	A	NS2A	p.Phe1214Tyr	p.Phe87Tyr	.	missense_variant	Non-synonymous_variant	0	6.25	0			T2124C	2124	T	C	E	p.Ser676Ser	p.Ser396Ser	.	synonymous_variant	Synonymous_variant	85.1852	76.6839	87.4172
A3750G	3750	A	G	NS2A	p.Leu1218Leu	p.Leu91Leu	.	synonymous_variant	Synonymous_variant	83.7838	81.25	100			T2127A	2127	T	A	E	p.Ser677Ser	p.Ser397Ser		synonymous_variant	Synonymous_variant	2.22222	0.518135	0.662252
C3753T	3753	C	T	NS2A	p.Leu1219Leu	p.Leu92Leu	.	synonymous_variant	Synonymous_variant	2.7027	0	3.84615			T2127C	2127	T	C	E	p.Ser677Ser	p.Ser397Ser		synonymous_variant	Synonymous_variant	0.37037	0	0
G3756A	3756	G	A	NS2A	p.Leu1220Leu	p.Leu93Leu	.	synonymous_variant	Synonymous_variant	89.1892	100	96.1538			C2130T	2130	C	T	E	p.Ile678Ile	p.Ile398Ile	.	synonymous_variant	Synonymous_variant	86.2963	78.7565	89.404
T3789C	3789	T	C	NS2A	p.Thr1231Thr	p.Thr104Thr	.	synonymous_variant	Synonymous_variant	32.4324	50	42.3077			A2135G	2135	A	G	E	p.Gln680Arg	p.Gln400Arg	.	missense_variant	Non-synonymous_variant	0.37037	0	0
T3792C	3792	T	C	NS2A	p.Thr1232Thr	p.Thr105Thr	.	synonymous_variant	Synonymous_variant	32.4324	56.25	38.4615			A2136C	2136	A	C	E	p.Gln680His	p.Gln400His	.	missense_variant	Non-synonymous_variant	0.37037	0	0
T3801C	3801	T	C	NS2A	p.Ile1235Ile	p.Ile108Ile	.	synonymous_variant	Synonymous_variant	24.3243	50	34.6154			T2142C	2142	T	C	E	p.Phe682Phe	p.Phe402Phe	.	synonymous_variant	Synonymous_variant	2.59259	0.518135	0.662252
C3813T	3813	C	T	NS2A	p.Ser1239Ser	p.Ser112Ser	.	synonymous_variant	Synonymous_variant	24.3243	50	38.4615			G2145A	2145	G	A	E	p.Glu683Glu	p.Glu403Glu	.	synonymous_variant	Synonymous_variant	0.37037	0	0
T3840A	3840	T	A	NS2A	p.Leu1248Leu	p.Leu121Leu		synonymous_variant	Synonymous_variant	0	6.25	0			G2157A	2157	G	A	E	p.Arg687Arg	p.Arg407Arg	.	synonymous_variant	Synonymous_variant	86.6667	77.2021	83.4437
T3840C	3840	T	C	NS2A	p.Leu1248Leu	p.Leu121Leu		synonymous_variant	Synonymous_variant	2.7027	0	3.84615			G2160A	2160	G	A	E	p.Gly688Gly	p.Gly408Gly	.	synonymous_variant	Synonymous_variant	85.9259	76.6839	83.4437
G3843A	3843	G	A	NS2A	p.Glu1249Glu	p.Glu122Glu	.	synonymous_variant	Synonymous_variant	27.027	43.75	38.4615			C2175T	2175	C	T	E	p.Ala693Ala	p.Ala413Ala	.	synonymous_variant	Synonymous_variant	42.5926	36.2694	37.7483
T3844C	3844	T	C	NS2A	p.Leu1250Leu	p.Leu123Leu	.	synonymous_variant	Synonymous_variant	27.027	43.75	38.4615			T2179C	2179	T	C	E	p.Leu695Leu	p.Leu415Leu	.	synonymous_variant	Synonymous_variant	0	0.518135	1.3245
T3852C	3852	T	C	NS2A	p.Asp1252Asp	p.Asp125Asp	.	synonymous_variant	Synonymous_variant	27.027	43.75	38.4615			A2181G	2181	A	G	E	p.Leu695Leu	p.Leu415Leu	.	synonymous_variant	Synonymous_variant	0.37037	0	0
T3856C	3856	T	C	NS2A	p.Leu1254Leu	p.Leu127Leu	.	synonymous_variant	Synonymous_variant	21.6216	25	34.6154			C2187T	2187	C	T	E	p.Asp697Asp	p.Asp417Asp	.	synonymous_variant	Synonymous_variant	0	0	0
A3858G	3858	A	G	NS2A	p.Leu1254Leu	p.Leu127Leu	.	synonymous_variant	Synonymous_variant	27.027	43.75	38.4615			C2193T	2193	C	T	E	p.Ala699Ala	p.Ala419Ala	.	synonymous_variant	Synonymous_variant	85.5556	78.7565	86.755
C3861T	3861	C	T	NS2A	p.Ala1255Ala	p.Ala128Ala	.	synonymous_variant	Synonymous_variant	27.027	43.75	34.6154			T2199C	2199	T	C	E	p.Asp701Asp	p.Asp421Asp	.	synonymous_variant	Synonymous_variant	81.8519	76.6839	83.4437
A3864G	3864	A	G	NS2A	p.Leu1256Leu	p.Leu129Leu	.	synonymous_variant	Synonymous_variant	27.027	43.75	38.4615			T2209C	2209	T	C	E	p.Leu705Leu	p.Leu425Leu	.	synonymous_variant	Synonymous_variant	90.3704	80.3109	90.7285
C3867G,A	3867	C	G	NS2A	p.Gly1257Gly	p.Gly130Gly	.	synonymous_variant	Synonymous_variant	27.027	37.5	34.6154			G2211A	2211	G	A	E	p.Leu705Leu	p.Leu425Leu	.	synonymous_variant	Synonymous_variant	0.37037	0	0
C3876T	3876	C	T	NS2A	p.Val1260Val	p.Val133Val	.	synonymous_variant	Synonymous_variant	27.027	43.75	38.4615			A2217G	2217	A	G	E	p.Gly707Gly	p.Gly427Gly	.	synonymous_variant	Synonymous_variant	0.37037	0.518135	0.662252
C3879T	3879	C	T	NS2A	p.Leu1261Leu	p.Leu134Leu	.	synonymous_variant	Synonymous_variant	0	6.25	0			G2220A	2220	G	A	E	p.Val708Val	p.Val428Val	.	synonymous_variant	Synonymous_variant	2.22222	1.03627	0
A3881G	3881	A	G	NS2A	p.Lys1262Arg	p.Lys135Arg	.	missense_variant	Non-synonymous_variant	0	6.25	0			T2221C	2221	T	C	E	p.Phe709Leu	p.Phe429Leu	.	missense_variant	Non-synonymous_variant	0	0	0.662252
A3882G	3882	A	G	NS2A	p.Lys1262Lys	p.Lys135Lys	.	synonymous_variant	Synonymous_variant	0	0	3.84615			T2223C	2223	T	C	E	p.Phe709Phe	p.Phe429Phe	.	synonymous_variant	Synonymous_variant	85.1852	77.7202	88.0795
G3885A	3885	G	A	NS2A	p.Met1263Ile	p.Met136Ile		missense_variant	Non-synonymous_variant	24.3243	43.75	38.4615			T2241C	2241	T	C	E	p.Ala715Ala	p.Ala435Ala	.	synonymous_variant	Synonymous_variant	5.18519	5.18135	8.60927
G3885T	3885	G	T	NS2A	p.Met1263Ile	p.Met136Ile		missense_variant	Non-synonymous_variant	2.7027	0	0			C2244T	2244	C	T	E	p.Leu716Leu	p.Leu436Leu	.	synonymous_variant	Synonymous_variant	0	0	0
G3888A	3888	G	A	NS2A	p.Val1264Val	p.Val137Val	.	synonymous_variant	Synonymous_variant	27.027	43.75	34.6154			C2247T	2247	C	T	E	p.His717His	p.His437His	.	synonymous_variant	Synonymous_variant	0	0	0.662252
A3891G	3891	A	G	NS2A	p.Arg1265Arg	p.Arg138Arg	.	synonymous_variant	Synonymous_variant	0	0	3.84615			A2250G	2250	A	G	E	p.Gln718Gln	p.Gln438Gln	.	synonymous_variant	Synonymous_variant	0	0	0.662252
T3894C	3894	T	C	NS2A	p.Asn1266Asn	p.Asn139Asn	.	synonymous_variant	Synonymous_variant	27.027	43.75	34.6154			C2253T	2253	C	T	E	p.Val719Val	p.Val439Val	.	synonymous_variant	Synonymous_variant	2.96296	1.03627	0.662252
T3910C	3910	T	C	NS2A	p.Leu1272Leu	p.Leu145Leu	.	synonymous_variant	Synonymous_variant	62.1622	75	53.8462			C2253A	2253	C	A	E	p.Val719Val	p.Val439Val		synonymous_variant	Synonymous_variant	0.37037	0	0
G3912A	3912	G	A	NS2A	p.Leu1272Leu	p.Leu145Leu	.	synonymous_variant	Synonymous_variant	67.5676	75	61.5385			T2256C	2256	T	C	E	p.Phe720Phe	p.Phe440Phe	.	synonymous_variant	Synonymous_variant	0.740741	0	0
G3918A	3918	G	A	NS2A	p.Val1274Val	p.Val147Val	.	synonymous_variant	Synonymous_variant	0	6.25	0			G2260T	2260	G	T	E	p.Ala722Ser	p.Ala442Ser	.	missense_variant	Non-synonymous_variant	0	0	0
T3934C	3934	T	C	NS2A	p.Leu1280Leu	p.Leu153Leu	.	synonymous_variant	Synonymous_variant	2.7027	0	0			A2262T	2262	A	T	E	p.Ala722Ala	p.Ala442Ala		synonymous_variant	Synonymous_variant	1.48148	1.03627	0
G3936A	3936	G	A	NS2A	p.Leu1280Leu	p.Leu153Leu	.	synonymous_variant	Synonymous_variant	0	6.25	3.84615			A2262G	2262	A	G	E	p.Ala722Ala	p.Ala442Ala		synonymous_variant	Synonymous_variant	0	0.518135	0
C3939T	3939	C	T	NS2A	p.Cys1281Cys	p.Cys154Cys	.	synonymous_variant	Synonymous_variant	0	6.25	3.84615			A2263G	2263	A	G	E	p.Ile723Val	p.Ile443Val	.	missense_variant	Non-synonymous_variant	0.740741	0	0
C3942T	3942	C	T	NS2A	p.Val1282Val	p.Val155Val	.	synonymous_variant	Synonymous_variant	0	6.25	3.84615			C2265T	2265	C	T	E	p.Ile723Ile	p.Ile443Ile	.	synonymous_variant	Synonymous_variant	0.740741	0.518135	0
C3948T	3948	C	T	NS2A	p.Asn1284Asn	p.Asn157Asn	.	synonymous_variant	Synonymous_variant	97.2973	100	100			T2268C	2268	T	C	E	p.Tyr724Tyr	p.Tyr444Tyr	.	synonymous_variant	Synonymous_variant	0.37037	0	0.662252
T3958C	3958	T	C	NS2A	p.Leu1288Leu	p.Leu161Leu	.	synonymous_variant	Synonymous_variant	0	6.25	0			A2271G	2271	A	G	E	p.Gly725Gly	p.Gly445Gly	.	synonymous_variant	Synonymous_variant	99.2593	100	100
A3962G	3962	A	G	NS2A	p.Gln1289Arg	p.Gln162Arg	.	missense_variant	Non-synonymous_variant	62.1622	43.75	80.7692			C2277T	2277	C	T	E	p.Ala727Ala	p.Ala447Ala	.	synonymous_variant	Synonymous_variant	0	0.518135	0.662252
C3966T	3966	C	T	NS2A	p.Asn1290Asn	p.Asn163Asn	.	synonymous_variant	Synonymous_variant	0	6.25	3.84615			G2282A	2282	G	A	E	p.Ser729Asn	p.Ser449Asn	.	missense_variant	Non-synonymous_variant	0	0.518135	0
T3981C	3981	T	C	NS2A	p.Ser1295Ser	p.Ser168Ser	.	synonymous_variant	Synonymous_variant	51.3514	62.5	46.1538			T2289G	2289	T	G	E	p.Val731Val	p.Val451Val	.	synonymous_variant	Synonymous_variant	3.33333	1.5544	3.31126
A3987G	3987	A	G	NS2A	p.Thr1297Thr	p.Thr170Thr	.	synonymous_variant	Synonymous_variant	2.7027	0	0			T2289C	2289	T	C	E	p.Val731Val	p.Val451Val	.	synonymous_variant	Synonymous_variant	2.59259	0.518135	0.662252
A3988G	3988	A	G	NS2A	p.Ile1298Val	p.Ile171Val	.	missense_variant	Non-synonymous_variant	24.3243	37.5	34.6154			A2292G	2292	A	G	E	p.Ser732Ser	p.Ser452Ser	.	synonymous_variant	Synonymous_variant	0.37037	0	0
T3989C	3989	T	C	NS2A	p.Ile1298Thr	p.Ile171Thr	.	missense_variant	Non-synonymous_variant	24.3243	37.5	38.4615			T2298C	2298	T	C	E	p.Thr734Thr	p.Thr454Thr	.	synonymous_variant	Synonymous_variant	0	0	0
T3991C	3991	T	C	NS2A	p.Leu1299Leu	p.Leu172Leu	.	synonymous_variant	Synonymous_variant	27.027	43.75	42.3077			T2312C	2312	T	C	E	p.Ile739Thr	p.Ile459Thr	.	missense_variant	Non-synonymous_variant	0.37037	0	0
T4001C	4001	T	C	NS2A	p.Val1302Ala	p.Val175Ala	.	missense_variant	Non-synonymous_variant	0	6.25	3.84615			A2316G	2316	A	G	E	p.Gly740Gly	p.Gly460Gly	.	synonymous_variant	Synonymous_variant	0.37037	0	0
T4008A	4008	T	A	NS2A	p.Val1304Val	p.Val177Val		synonymous_variant	Synonymous_variant	0	6.25	3.84615			C2319T	2319	C	T	E	p.Val741Val	p.Val461Val	.	synonymous_variant	Synonymous_variant	6.66667	2.59067	3.97351
C4020T	4020	C	T	NS2A	p.Leu1308Leu	p.Leu181Leu	.	synonymous_variant	Synonymous_variant	45.9459	56.25	53.8462			A2320G	2320	A	G	E	p.Ile742Val	p.Ile462Val	.	missense_variant	Non-synonymous_variant	99.6296	100	100
T4021C	4021	T	C	NS2A	p.Leu1309Leu	p.Leu182Leu	.	synonymous_variant	Synonymous_variant	5.40541	0	0			T2322C	2322	T	C	E	p.Ile742Ile	p.Ile462Ile	.	synonymous_variant	Synonymous_variant	99.6296	100	99.3377
C4029T	4029	C	T	NS2A	p.Ser1311Ser	p.Ser184Ser	.	synonymous_variant	Synonymous_variant	35.1351	50	46.1538			C2325T	2325	C	T	E	p.Ile743Ile	p.Ile463Ile	.	synonymous_variant	Synonymous_variant	1.85185	0.518135	0
A4038G	4038	A	G	NS2A	p.Gln1314Gln	p.Gln187Gln	.	synonymous_variant	Synonymous_variant	27.027	43.75	38.4615			C2349T	2349	C	T	E	p.Arg751Arg	p.Arg471Arg	.	synonymous_variant	Synonymous_variant	85.5556	92.7461	87.4172
A4042G	4042	A	G	NS2A	p.Thr1316Ala	p.Thr189Ala	.	missense_variant	Non-synonymous_variant	2.7027	6.25	3.84615			C2352T	2352	C	T	E	p.Ser752Ser	p.Ser472Ser	.	synonymous_variant	Synonymous_variant	0.37037	0	0
A4044G	4044	A	G	NS2A	p.Thr1316Thr	p.Thr189Thr	.	synonymous_variant	Synonymous_variant	27.027	43.75	38.4615			C2355T	2355	C	T	E	p.Thr753Thr	p.Thr473Thr	.	synonymous_variant	Synonymous_variant	84.4444	91.1917	87.4172
T4077C	4077	T	C	NS2A	p.Gly1327Gly	p.Gly200Gly	.	synonymous_variant	Synonymous_variant	27.027	37.5	34.6154			T2356C	2356	T	C	E	p.Ser754Pro	p.Ser474Pro	.	missense_variant	Non-synonymous_variant	0	0.518135	0
C4080T	4080	C	T	NS2A	p.Leu1328Leu	p.Leu201Leu	.	synonymous_variant	Synonymous_variant	24.3243	37.5	34.6154			C2359T	2359	C	T	E	p.Leu755Leu	p.Leu475Leu	.	synonymous_variant	Synonymous_variant	0	0	0
T4092C	4092	T	C	NS2A	p.Ala1332Ala	p.Ala205Ala		synonymous_variant	Synonymous_variant	27.027	43.75	38.4615			G2361C	2361	G	C	E	p.Leu755Leu	p.Leu475Leu		synonymous_variant	Synonymous_variant	1.85185	1.03627	0.662252
T4098C	4098	T	C	NS2A	p.Phe1334Phe	p.Phe207Phe	.	synonymous_variant	Synonymous_variant	27.027	43.75	38.4615			G2361A	2361	G	A	E	p.Leu755Leu	p.Leu475Leu		synonymous_variant	Synonymous_variant	1.48148	0	0
C4099T	4099	C	T	NS2A	p.Leu1335Leu	p.Leu208Leu	.	synonymous_variant	Synonymous_variant	27.027	37.5	34.6154			T2364A	2364	T	A	E	p.Ser756Ser	p.Ser476Ser	.	synonymous_variant	Synonymous_variant	0.37037	0	0
C4110T	4110	C	T	NS2A	p.Leu1338Leu	p.Leu211Leu	.	synonymous_variant	Synonymous_variant	0	6.25	3.84615			A2368T	2368	A	T	E	p.Thr758Ser	p.Thr478Ser	.	missense_variant	Non-synonymous_variant	94.8148	96.8912	94.0397
C4119T	4119	C	T	NS2A	p.Thr1341Thr	p.Thr214Thr	.	synonymous_variant	Synonymous_variant	91.8919	93.75	96.1538			A2370G	2370	A	G	E	p.Thr758Thr	p.Thr478Thr	.	synonymous_variant	Synonymous_variant	3.33333	1.03627	0.662252
G4121A	4121	G	A	NS2A	p.Ser1342Asn	p.Ser215Asn	.	missense_variant	Non-synonymous_variant	0	6.25	3.84615			C2371T	2371	C	T	E	p.Leu759Leu	p.Leu479Leu	.	synonymous_variant	Synonymous_variant	1.48148	0	0
C4134T	4134	C	T	NS2B	p.Ser1346Ser	p.Ser1Ser	.	synonymous_variant	Synonymous_variant	0	6.25	3.84615			A2373T	2373	A	T	E	p.Leu759Leu	p.Leu479Leu	.	synonymous_variant	Synonymous_variant	0	0.518135	0
T4141C	4141	T	C	NS2B	p.Leu1349Leu	p.Leu4Leu	.	synonymous_variant	Synonymous_variant	100	93.75	100			A2376G	2376	A	G	E	p.Val760Val	p.Val480Val	.	synonymous_variant	Synonymous_variant	2.59259	1.5544	1.3245
T4152C	4152	T	C	NS2B	p.Ala1352Ala	p.Ala7Ala	.	synonymous_variant	Synonymous_variant	2.7027	0	0			A2376T	2376	A	T	E	p.Val760Val	p.Val480Val		synonymous_variant	Synonymous_variant	0	0	0
C4155T	4155	C	T	NS2B	p.Ile1353Ile	p.Ile8Ile	.	synonymous_variant	Synonymous_variant	86.4865	87.5	96.1538			T2377C	2377	T	C	E	p.Leu761Leu	p.Leu481Leu	.	synonymous_variant	Synonymous_variant	0	0	0
C4164A	4164	C	A	NS2B	p.Val1356Val	p.Val11Val	.	synonymous_variant	Synonymous_variant	0	0	3.84615			G2379A	2379	G	A	E	p.Leu761Leu	p.Leu481Leu	.	synonymous_variant	Synonymous_variant	96.6667	98.4456	98.6755
C4185T	4185	C	T	NS2B	p.Ala1363Ala	p.Ala18Ala	.	synonymous_variant	Synonymous_variant	32.4324	37.5	46.1538			G2382A	2382	G	A	E	p.Val762Val	p.Val482Val	.	synonymous_variant	Synonymous_variant	0	0.518135	0.662252
C4192T	4192	C	T	NS2B	p.Leu1366Phe	p.Leu21Phe	.	missense_variant	Non-synonymous_variant	24.3243	43.75	34.6154			A2386G	2386	A	G	E	p.Ile764Val	p.Ile484Val	.	missense_variant	Non-synonymous_variant	94.0741	97.9275	96.6887
C4195T	4195	C	T	NS2B	p.Leu1367Leu	p.Leu22Leu	.	synonymous_variant	Synonymous_variant	27.027	43.75	38.4615			T2388C	2388	T	C	E	p.Ile764Ile	p.Ile484Ile	.	synonymous_variant	Synonymous_variant	95.5556	98.9637	99.3377
A4197G	4197	A	G	NS2B	p.Leu1367Leu	p.Leu22Leu	.	synonymous_variant	Synonymous_variant	0	0	3.84615			G2391A	2391	G	A	E	p.Val765Val	p.Val485Val	.	synonymous_variant	Synonymous_variant	1.85185	1.03627	0.662252
A4200G	4200	A	G	NS2B	p.Lys1368Lys	p.Lys23Lys	.	synonymous_variant	Synonymous_variant	27.027	43.75	38.4615			A2394G	2394	A	G	E	p.Thr766Thr	p.Thr486Thr	.	synonymous_variant	Synonymous_variant	0.37037	0	0
T4206C	4206	T	C	NS2B	p.Asp1370Asp	p.Asp25Asp	.	synonymous_variant	Synonymous_variant	24.3243	43.75	38.4615			C2395T	2395	C	T	E	p.Leu767Leu	p.Leu487Leu	.	synonymous_variant	Synonymous_variant	95.9259	97.4093	99.3377
T4225C	4225	T	C	NS2B	p.Leu1377Leu	p.Leu32Leu	.	synonymous_variant	Synonymous_variant	2.7027	6.25	0			G2397A	2397	G	A	E	p.Leu767Leu	p.Leu487Leu	.	synonymous_variant	Synonymous_variant	1.11111	0	0
GA4235G	4235	GA	G	NS2B	p.Leu1382fs	p.Leu37fs	.	frameshift_variant	Non-synonymous_variant	0	0	3.84615			T2400C	2400	T	C	E	p.Tyr768Tyr	p.Tyr488Tyr	.	synonymous_variant	Synonymous_variant	1.85185	0.518135	0
A4236G	4236	A	G	NS2B	p.Gly1380Gly	p.Gly35Gly	.	synonymous_variant	Synonymous_variant	2.7027	0	0			T2401C	2401	T	C	E	p.Leu769Leu	p.Leu489Leu	.	synonymous_variant	Synonymous_variant	1.85185	0.518135	0
C4242T	4242	C	T	NS2B	p.Leu1382Leu	p.Leu37Leu	.	synonymous_variant	Synonymous_variant	86.4865	81.25	100			A2406G	2406	A	G	E	p.Gly770Gly	p.Gly490Gly	.	synonymous_variant	Synonymous_variant	0.37037	0	0
C4254T	4254	C	T	NS2B	p.Cys1386Cys	p.Cys41Cys	.	synonymous_variant	Synonymous_variant	83.7838	75	92.3077			C2409T	2409	C	T	E	p.Val771Val	p.Val491Val	.	synonymous_variant	Synonymous_variant	96.2963	100	100
C4263T	4263	C	T	NS2B	p.Leu1389Leu	p.Leu44Leu	.	synonymous_variant	Synonymous_variant	0	6.25	0			A2410G	2410	A	G	E	p.Met772Val	p.Met492Val	.	missense_variant	Non-synonymous_variant	0	0.518135	0
C4270A	4270	C	A	NS2B	p.Arg1392Arg	p.Arg47Arg	.	synonymous_variant	Synonymous_variant	51.3514	50	50			G2418A	2418	G	A	E	p.Gln774Gln	p.Gln494Gln	.	synonymous_variant	Synonymous_variant	0	0	0
C4277T	4277	C	T	NS2B	p.Ala1394Val	p.Ala49Val	.	missense_variant	Non-synonymous_variant	0	6.25	0			C2421T	2421	C	T	E	p.Ala775Ala	p.Ala495Ala	.	splice_region_variant&synonymous_variant	Synonymous_variant	3.7037	2.07254	3.31126
C4278T	4278	C	T	NS2B	p.Ala1394Ala	p.Ala49Ala	.	synonymous_variant	Synonymous_variant	43.2432	50	46.1538			T2424C	2424	T	C	NS1	p.Asp776Asp	p.Asp1Asp	.	synonymous_variant	Synonymous_variant	0.37037	1.03627	0
T4281C	4281	T	C	NS2B	p.Asp1395Asp	p.Asp50Asp	.	synonymous_variant	Synonymous_variant	0	0	3.84615			T2430C	2430	T	C	NS1	p.Gly778Gly	p.Gly3Gly	.	synonymous_variant	Synonymous_variant	0.37037	0	0.662252
G4293A	4293	G	A	NS2B	p.Glu1399Glu	p.Glu54Glu	.	synonymous_variant	Synonymous_variant	2.7027	0	0			C2433T	2433	C	T	NS1	p.Cys779Cys	p.Cys4Cys	.	synonymous_variant	Synonymous_variant	5.18519	2.07254	3.97351
A4299T	4299	A	T	NS2B	p.Ala1401Ala	p.Ala56Ala		synonymous_variant	Synonymous_variant	27.027	43.75	34.6154			C2442T	2442	C	T	NS1	p.Ser782Ser	p.Ser7Ser	.	synonymous_variant	Synonymous_variant	6.66667	2.07254	3.97351
A4299C	4299	A	C	NS2B	p.Ala1401Ala	p.Ala56Ala		synonymous_variant	Synonymous_variant	0	0	3.84615			C2451T	2451	C	T	NS1	p.Asn785Asn	p.Asn10Asn	.	synonymous_variant	Synonymous_variant	0.740741	0	0
C4302T	4302	C	T	NS2B	p.Ala1402Ala	p.Ala57Ala	.	synonymous_variant	Synonymous_variant	27.027	43.75	34.6154			A2453G	2453	A	G	NS1	p.Lys786Arg	p.Lys11Arg	.	missense_variant	Non-synonymous_variant	0	0	0
T4305C	4305	T	C	NS2B	p.Asp1403Asp	p.Asp58Asp	.	synonymous_variant	Synonymous_variant	27.027	43.75	38.4615			A2454G	2454	A	G	NS1	p.Lys786Lys	p.Lys11Lys	.	synonymous_variant	Synonymous_variant	0	0	0.662252
G4306A	4306	G	A	NS2B	p.Val1404Ile	p.Val59Ile	.	missense_variant	Non-synonymous_variant	24.3243	43.75	34.6154			C2458T	2458	C	T	NS1	p.Leu788Leu	p.Leu13Leu	.	synonymous_variant	Synonymous_variant	0	0	0.662252
C4308A	4308	C	A	NS2B	p.Val1404Val	p.Val59Val	.	synonymous_variant	Synonymous_variant	27.027	43.75	38.4615			G2460A	2460	G	A	NS1	p.Leu788Leu	p.Leu13Leu	.	synonymous_variant	Synonymous_variant	0.740741	0	0
A4310G	4310	A	G	NS2B	p.Lys1405Arg	p.Lys60Arg	.	missense_variant	Non-synonymous_variant	27.027	43.75	38.4615			T2478C	2478	T	C	NS1	p.Ile794Ile	p.Ile19Ile	.	synonymous_variant	Synonymous_variant	0	0	0
A4317G	4317	A	G	NS2B	p.Glu1407Glu	p.Glu62Glu	.	synonymous_variant	Synonymous_variant	2.7027	0	0			C2481T	2481	C	T	NS1	p.Phe795Phe	p.Phe20Phe	.	synonymous_variant	Synonymous_variant	6.2963	4.66321	8.60927
C4320A	4320	C	A	NS2B	p.Asp1408Glu	p.Asp63Glu		missense_variant	Non-synonymous_variant	40.5405	12.5	26.9231			C2484T	2484	C	T	NS1	p.Ile796Ile	p.Ile21Ile	.	synonymous_variant	Synonymous_variant	0	0	0
C4320T	4320	C	T	NS2B	p.Asp1408Asp	p.Asp63Asp		missense_variant	Non-synonymous_variant	2.7027	0	0			C2493T	2493	C	T	NS1	p.Asn799Asn	p.Asn24Asn	.	synonymous_variant	Synonymous_variant	4.07407	0.518135	0.662252
A4348G	4348	A	G	NS2B	p.Ile1418Val	p.Ile73Val	.	missense_variant	Non-synonymous_variant	2.7027	0	11.5385			G2496A	2496	G	A	NS1	p.Val800Val	p.Val25Val	.	synonymous_variant	Synonymous_variant	2.96296	0.518135	0.662252
C4350T	4350	C	T	NS2B	p.Ile1418Ile	p.Ile73Ile	.	synonymous_variant	Synonymous_variant	29.7297	50	38.4615			C2499T	2499	C	T	NS1	p.His801His	p.His26His	.	synonymous_variant	Synonymous_variant	2.22222	3.62694	3.31126
C4351T	4351	C	T	NS2B	p.Leu1419Leu	p.Leu74Leu	.	synonymous_variant	Synonymous_variant	24.3243	31.25	34.6154			A2502G	2502	A	G	NS1	p.Thr802Thr	p.Thr27Thr	.	synonymous_variant	Synonymous_variant	0	0.518135	0
A4356G	4356	A	G	NS2B	p.Ser1420Ser	p.Ser75Ser	.	synonymous_variant	Synonymous_variant	27.027	37.5	34.6154			G2520A	2520	G	A	NS1	p.Lys808Lys	p.Lys33Lys	.	synonymous_variant	Synonymous_variant	99.2593	100	100
A4360G	4360	A	G	NS2B	p.Thr1422Ala	p.Thr77Ala	.	missense_variant	Non-synonymous_variant	2.7027	0	3.84615			A2529C	2529	A	C	NS1	p.Pro811Pro	p.Pro36Pro	.	synonymous_variant	Synonymous_variant	0.37037	0	0
A4368G	4368	A	G	NS2B	p.Ser1424Ser	p.Ser79Ser	.	synonymous_variant	Synonymous_variant	43.2432	56.25	42.3077			C2535T	2535	C	T	NS1	p.Ser813Ser	p.Ser38Ser	.	synonymous_variant	Synonymous_variant	1.11111	2.07254	0.662252
T4377C	4377	T	C	NS2B	p.Gly1427Gly	p.Gly82Gly	.	synonymous_variant	Synonymous_variant	97.2973	100	100			T2538C	2538	T	C	NS1	p.Pro814Pro	p.Pro39Pro	.	synonymous_variant	Synonymous_variant	3.7037	1.03627	0.662252
C4380T	4380	C	T	NS2B	p.Ser1428Ser	p.Ser83Ser	.	synonymous_variant	Synonymous_variant	2.7027	0	0			T2539G	2539	T	G	NS1	p.Ser815Ala	p.Ser40Ala	.	missense_variant	Non-synonymous_variant	0.740741	0.518135	0
G4401A	4401	G	A	NS2B	p.Glu1435Glu	p.Glu90Glu	.	synonymous_variant	Synonymous_variant	97.2973	93.75	96.1538			A2544G	2544	A	G	NS1	p.Lys816Lys	p.Lys41Lys	.	synonymous_variant	Synonymous_variant	94.4444	97.9275	96.0265
A4409T	4409	A	T	NS2B	p.Gln1438Leu	p.Gln93Leu	.	missense_variant	Non-synonymous_variant	2.7027	0	0			A2547G	2547	A	G	NS1	p.Leu817Leu	p.Leu42Leu	.	synonymous_variant	Synonymous_variant	97.4074	99.4819	99.3377
C4414T	4414	C	T	NS2B	p.Leu1440Leu	p.Leu95Leu	.	synonymous_variant	Synonymous_variant	2.7027	0	0			T2550C	2550	T	C	NS1	p.Ala818Ala	p.Ala43Ala	.	synonymous_variant	Synonymous_variant	0	0	0
C4425G	4425	C	G	NS2B	p.Leu1443Leu	p.Leu98Leu		synonymous_variant	Synonymous_variant	94.5946	93.75	96.1538			T2556C	2556	T	C	NS1	p.Ala820Ala	p.Ala45Ala	.	synonymous_variant	Synonymous_variant	2.59259	0.518135	0
C4425T	4425	C	T	NS2B	p.Leu1443Leu	p.Leu98Leu		synonymous_variant	Synonymous_variant	2.7027	0	0			C2559T	2559	C	T	NS1	p.Ile821Ile	p.Ile46Ile	.	synonymous_variant	Synonymous_variant	0	0.518135	0.662252
T4428A	4428	T	A	NS2B	p.Ile1444Ile	p.Ile99Ile	.	synonymous_variant	Synonymous_variant	0	6.25	3.84615			G2562A	2562	G	A	NS1	p.Gln822Gln	p.Gln47Gln	.	synonymous_variant	Synonymous_variant	1.48148	0	0
T4438C	4438	T	C	NS2B	p.Leu1448Leu	p.Leu103Leu	.	synonymous_variant	Synonymous_variant	32.4324	43.75	34.6154			A2565G	2565	A	G	NS1	p.Lys823Lys	p.Lys48Lys	.	synonymous_variant	Synonymous_variant	87.4074	83.4197	91.3907
C4449A	4449	C	A	NS2B	p.Ile1451Ile	p.Ile106Ile	.	synonymous_variant	Synonymous_variant	29.7297	43.75	38.4615			C2568T	2568	C	T	NS1	p.Ala824Ala	p.Ala49Ala	.	synonymous_variant	Synonymous_variant	87.037	82.9016	88.7417
T4464C	4464	T	C	NS2B	p.Pro1456Pro	p.Pro111Pro	.	synonymous_variant	Synonymous_variant	29.7297	37.5	42.3077			C2569T	2569	C	T	NS1	p.His825Tyr	p.His50Tyr	.	missense_variant	Non-synonymous_variant	1.11111	0	0
A4467G	4467	A	G	NS2B	p.Val1457Val	p.Val112Val	.	synonymous_variant	Synonymous_variant	27.027	37.5	34.6154			G2577A	2577	G	A	NS1	p.Glu827Glu	p.Glu52Glu	.	synonymous_variant	Synonymous_variant	84.8148	81.8653	88.0795
C4479T	4479	C	T	NS2B	p.Ile1461Ile	p.Ile116Ile	.	synonymous_variant	Synonymous_variant	2.7027	6.25	3.84615			C2580T	2580	C	T	NS1	p.Gly828Gly	p.Gly53Gly	.	synonymous_variant	Synonymous_variant	0	0	0
A4488T	4488	A	T	NS2B	p.Ala1464Ala	p.Ala119Ala	.	synonymous_variant	Synonymous_variant	89.1892	87.5	96.1538			T2583C	2583	T	C	NS1	p.Ile829Ile	p.Ile54Ile	.	synonymous_variant	Synonymous_variant	0	0	0
G4500A	4500	G	A	NS2B	p.Leu1468Leu	p.Leu123Leu	.	synonymous_variant	Synonymous_variant	2.7027	0	0			C2592T	2592	C	T	NS1	p.Ile832Ile	p.Ile57Ile	.	synonymous_variant	Synonymous_variant	0.37037	0	0
G4512A	4512	G	A	NS2B	p.Lys1472Lys	p.Lys127Lys	.	synonymous_variant	Synonymous_variant	94.5946	62.5	88.4615			C2595T	2595	C	T	NS1	p.Arg833Arg	p.Arg58Arg	.	synonymous_variant	Synonymous_variant	0	0	0.662252
G4521A	4521	G	A	NS2B	p.Arg130Arg	p.Arg1475Arg	.	splice_region_variant&synonymous_variant	Synonymous_variant	91.8919	68.75	88.4615			T2600C	2600	T	C	NS1	p.Val835Ala	p.Val60Ala	.	missense_variant	Non-synonymous_variant	0	0.518135	0
C4524T	4524	C	T	NS3	p.Ala1476Ala	p.Ala1Ala	.	synonymous_variant	Synonymous_variant	2.7027	6.25	3.84615			A2601G	2601	A	G	NS1	p.Val835Val	p.Val60Val	.	synonymous_variant	Synonymous_variant	0	0	0
A4530G	4530	A	G	NS3	p.Val1478Val	p.Val3Val	.	synonymous_variant	Synonymous_variant	0	6.25	3.84615			A2604G	2604	A	G	NS1	p.Thr836Thr	p.Thr61Thr	.	synonymous_variant	Synonymous_variant	0	0	0.662252
T4542C	4542	T	C	NS3	p.Val1482Val	p.Val7Val	.	synonymous_variant	Synonymous_variant	27.027	37.5	34.6154			C2608T	2608	C	T	NS1	p.Leu838Leu	p.Leu63Leu	.	synonymous_variant	Synonymous_variant	0.740741	0	0
T4545C	4545	T	C	NS3	p.Pro1483Pro	p.Pro8Pro	.	synonymous_variant	Synonymous_variant	2.7027	0	0			G2610A	2610	G	A	NS1	p.Leu838Leu	p.Leu63Leu	.	synonymous_variant	Synonymous_variant	1.48148	1.03627	0.662252
C4551T	4551	C	T	NS3	p.Pro1485Pro	p.Pro10Pro	.	synonymous_variant	Synonymous_variant	27.027	37.5	34.6154			G2613A	2613	G	A	NS1	p.Glu839Glu	p.Glu64Glu	.	synonymous_variant	Synonymous_variant	0	0.518135	0
C4557T	4557	C	T	NS3	p.Pro1487Pro	p.Pro12Pro	.	synonymous_variant	Synonymous_variant	27.027	43.75	38.4615			G2619A	2619	G	A	NS1	p.Leu841Leu	p.Leu66Leu	.	synonymous_variant	Synonymous_variant	2.96296	1.03627	0.662252
A4558G	4558	A	G	NS3	p.Met1488Val	p.Met13Val	.	missense_variant	Non-synonymous_variant	29.7297	43.75	38.4615			A2631G	2631	A	G	NS1	p.Gln845Gln	p.Gln70Gln	.	synonymous_variant	Synonymous_variant	0	0	0
A4565G	4565	A	G	NS3	p.Lys1490Arg	p.Lys15Arg	.	missense_variant	Non-synonymous_variant	24.3243	37.5	34.6154			A2637G	2637	A	G	NS1	p.Thr847Thr	p.Thr72Thr	.	synonymous_variant	Synonymous_variant	0	0	0
T4569C	4569	T	C	NS3	p.Ala1491Ala	p.Ala16Ala	.	synonymous_variant	Synonymous_variant	32.4324	43.75	38.4615			A2640C	2640	A	C	NS1	p.Pro848Pro	p.Pro73Pro	.	synonymous_variant	Synonymous_variant	1.85185	1.03627	0.662252
C4587T	4587	C	T	NS3	p.Ala1497Ala	p.Ala22Ala	.	synonymous_variant	Synonymous_variant	0	6.25	3.84615			T2644C	2644	T	C	NS1	p.Leu850Leu	p.Leu75Leu	.	synonymous_variant	Synonymous_variant	75.1852	63.7306	77.4834
T4596C	4596	T	C	NS3	p.Ile1500Ile	p.Ile25Ile	.	synonymous_variant	Synonymous_variant	70.2703	68.75	69.2308			G2646A	2646	G	A	NS1	p.Leu850Leu	p.Leu75Leu	.	synonymous_variant	Synonymous_variant	4.07407	1.5544	3.31126
T4620C	4620	T	C	NS3	p.Tyr1508Tyr	p.Tyr33Tyr	.	synonymous_variant	Synonymous_variant	2.7027	0	0			T2649C	2649	T	C	NS1	p.Asn851Asn	p.Asn76Asn	.	synonymous_variant	Synonymous_variant	2.59259	0.518135	0.662252
C4629A	4629	C	A	NS3	p.Ile1511Ile	p.Ile36Ile	.	synonymous_variant	Synonymous_variant	24.3243	37.5	34.6154			C2650T	2650	C	T	NS1	p.His852Tyr	p.His77Tyr	.	missense_variant	Non-synonymous_variant	0.37037	0	0.662252
C4635T	4635	C	T	NS3	p.Ala1513Ala	p.Ala38Ala	.	synonymous_variant	Synonymous_variant	2.7027	6.25	3.84615			T2655C	2655	T	C	NS1	p.Ile853Ile	p.Ile78Ile	.	synonymous_variant	Synonymous_variant	1.48148	1.5544	1.98675
T4641C	4641	T	C	NS3	p.Val1515Val	p.Val40Val	.	synonymous_variant	Synonymous_variant	24.3243	37.5	34.6154			T2659A	2659	T	A	NS1	p.Ser855Thr	p.Ser80Thr	.	missense_variant	Non-synonymous_variant	71.1111	62.1762	73.5099
A4646G	4646	A	G	NS3	p.Lys1517Arg	p.Lys42Arg	.	missense_variant	Non-synonymous_variant	0	6.25	0			A2664G	2664	A	G	NS1	p.Glu856Glu	p.Glu81Glu	.	synonymous_variant	Synonymous_variant	0.37037	0	0
A4656T	4656	A	T	NS3	p.Thr1520Thr	p.Thr45Thr	.	synonymous_variant	Synonymous_variant	27.027	37.5	34.6154			T2667C	2667	T	C	NS1	p.Asn857Asn	p.Asn82Asn	.	synonymous_variant	Synonymous_variant	0.37037	0	0.662252
T4662C	4662	T	C	NS3	p.His1522His	p.His47His	.	synonymous_variant	Synonymous_variant	37.8378	50	42.3077			G2670A	2670	G	A	NS1	p.Glu858Glu	p.Glu83Glu	.	synonymous_variant	Synonymous_variant	0.37037	0	0
T4674C	4674	T	C	NS3	p.His1526His	p.His51His	.	synonymous_variant	Synonymous_variant	0	0	3.84615			G2671A	2671	G	A	NS1	p.Val859Met	p.Val84Met	.	missense_variant	Non-synonymous_variant	0.740741	0.518135	0.662252
C4686T	4686	C	T	NS3	p.Gly1530Gly	p.Gly55Gly	.	synonymous_variant	Synonymous_variant	100	100	100			T2672C	2672	T	C	NS1	p.Val859Ala	p.Val84Ala	.	missense_variant	Non-synonymous_variant	1.11111	0.518135	1.3245
T4701C	4701	T	C	NS3	p.His1535His	p.His60His	.	synonymous_variant	Synonymous_variant	5.40541	0	0			G2673A	2673	G	A	NS1	p.Val859Val	p.Val84Val	.	synonymous_variant	Synonymous_variant	78.5185	65.285	76.1589
A4707G	4707	A	G	NS3	p.Gly1537Gly	p.Gly62Gly	.	synonymous_variant	Synonymous_variant	94.5946	93.75	100			G2676A	2676	G	A	NS1	p.Lys860Lys	p.Lys85Lys	.	synonymous_variant	Synonymous_variant	1.11111	0	0
G4713A	4713	G	A	NS3	p.Arg1539Arg	p.Arg64Arg	.	synonymous_variant	Synonymous_variant	89.1892	93.75	100			A2679G	2679	A	G	NS1	p.Leu861Leu	p.Leu86Leu	.	synonymous_variant	Synonymous_variant	7.40741	3.62694	4.63576
C4734T	4734	C	T	NS3	p.Asp1546Asp	p.Asp71Asp	.	synonymous_variant	Synonymous_variant	0	0	3.84615			T2682C	2682	T	C	NS1	p.Thr862Thr	p.Thr87Thr	.	synonymous_variant	Synonymous_variant	53.3333	44.0415	54.3046
A4739G	4739	A	G	NS3	p.Lys1548Arg	p.Lys73Arg	.	missense_variant	Non-synonymous_variant	0	0	3.84615			T2682A	2682	T	A	NS1	p.Thr862Thr	p.Thr87Thr		synonymous_variant	Synonymous_variant	0.740741	0	0
A4743G	4743	A	G	NS3	p.Lys1549Lys	p.Lys74Lys	.	synonymous_variant	Synonymous_variant	91.8919	93.75	100			T2685C	2685	T	C	NS1	p.Ile863Ile	p.Ile88Ile	.	synonymous_variant	Synonymous_variant	77.037	64.7668	72.8477
A4755G	4755	A	G	NS3	p.Ser1553Ser	p.Ser78Ser	.	synonymous_variant	Synonymous_variant	51.3514	56.25	53.8462			C2690T	2690	C	T	NS1	p.Thr865Ile	p.Thr90Ile	.	missense_variant	Non-synonymous_variant	0	0	0.662252
C4767T	4767	C	T	NS3	p.Gly1557Gly	p.Gly82Gly	.	synonymous_variant	Synonymous_variant	35.1351	43.75	46.1538			C2697T	2697	C	T	NS1	p.Asp867Asp	p.Asp92Asp	.	synonymous_variant	Synonymous_variant	0	0.518135	0.662252
T4774C	4774	T	C	NS3	p.Leu1560Leu	p.Leu85Leu	.	synonymous_variant	Synonymous_variant	56.7568	43.75	46.1538			A2698G	2698	A	G	NS1	p.Ile868Val	p.Ile93Val	.	missense_variant	Non-synonymous_variant	0	0	0
G4804A	4804	G	A	NS3	p.Val1570Ile	p.Val95Ile	.	missense_variant	Non-synonymous_variant	0	0	3.84615			C2700T	2700	C	T	NS1	p.Ile868Ile	p.Ile93Ile	.	synonymous_variant	Synonymous_variant	75.5556	63.7306	76.8212
A4812C	4812	A	C	NS3	p.Val1572Val	p.Val97Val	.	synonymous_variant	Synonymous_variant	29.7297	43.75	38.4615			A2703G	2703	A	G	NS1	p.Lys869Lys	p.Lys94Lys	.	synonymous_variant	Synonymous_variant	1.11111	0.518135	0
T4813C	4813	T	C	NS3	p.Leu1573Leu	p.Leu98Leu	.	synonymous_variant	Synonymous_variant	27.027	43.75	34.6154			A2706T	2706	A	T	NS1	p.Gly870Gly	p.Gly95Gly	.	synonymous_variant	Synonymous_variant	1.85185	1.03627	0.662252
C4819T	4819	C	T	NS3	p.Leu1575Leu	p.Leu100Leu	.	synonymous_variant	Synonymous_variant	27.027	43.75	38.4615			A2706G	2706	A	G	NS1	p.Gly870Gly	p.Gly95Gly		synonymous_variant	Synonymous_variant	0	0	0
G4821A	4821	G	A	NS3	p.Leu1575Leu	p.Leu100Leu	.	synonymous_variant	Synonymous_variant	27.027	43.75	38.4615			A2707G	2707	A	G	NS1	p.Ile871Val	p.Ile96Val	.	missense_variant	Non-synonymous_variant	0.37037	0	0
A4833G	4833	A	G	NS3	p.Lys1579Lys	p.Lys104Lys	.	synonymous_variant	Synonymous_variant	27.027	50	38.4615			T2730C	2730	T	C	NS1	p.Ser878Ser	p.Ser103Ser	.	synonymous_variant	Synonymous_variant	87.4074	76.1658	82.7815
C4848G	4848	C	G	NS3	p.Val1584Val	p.Val109Val	.	synonymous_variant	Synonymous_variant	2.7027	0	0			T2730G	2730	T	G	NS1	p.Ser878Ser	p.Ser103Ser		synonymous_variant	Synonymous_variant	0	0	0
G4854A	4854	G	A	NS3	p.Thr1586Thr	p.Thr111Thr	.	synonymous_variant	Synonymous_variant	27.027	43.75	38.4615			C2731T	2731	C	T	NS1	p.Leu879Leu	p.Leu104Leu	.	synonymous_variant	Synonymous_variant	0.37037	0	0
T4860C	4860	T	C	NS3	p.Pro1588Pro	p.Pro113Pro	.	synonymous_variant	Synonymous_variant	27.027	43.75	38.4615			G2733A	2733	G	A	NS1	p.Leu879Leu	p.Leu104Leu	.	synonymous_variant	Synonymous_variant	0.740741	0.518135	0
C4869T	4869	C	T	NS3	p.Phe1591Phe	p.Phe116Phe	.	synonymous_variant	Synonymous_variant	24.3243	43.75	34.6154			T2739C	2739	T	C	NS1	p.Pro881Pro	p.Pro106Pro	.	synonymous_variant	Synonymous_variant	0.740741	0	0
C4875T	4875	C	T	NS3	p.Thr1593Thr	p.Thr118Thr	.	synonymous_variant	Synonymous_variant	27.027	43.75	38.4615			G2742A	2742	G	A	NS1	p.Gln882Gln	p.Gln107Gln	.	synonymous_variant	Synonymous_variant	81.4815	78.2383	82.7815
G4879A	4879	G	A	NS3	p.Ala1595Thr	p.Ala120Thr	.	missense_variant	Non-synonymous_variant	27.027	43.75	38.4615			C2745T	2745	C	T	NS1	p.Pro883Pro	p.Pro108Pro	.	synonymous_variant	Synonymous_variant	64.4444	60.6218	68.2119
C4881T	4881	C	T	NS3	p.Ala1595Ala	p.Ala120Ala	.	synonymous_variant	Synonymous_variant	27.027	43.75	34.6154			A2746G	2746	A	G	NS1	p.Thr884Ala	p.Thr109Ala	.	missense_variant	Non-synonymous_variant	0	0	0.662252
C4886T	4886	C	T	NS3	p.Thr1597Ile	p.Thr122Ile	.	missense_variant	Non-synonymous_variant	0	6.25	0			C2752T	2752	C	T	NS1	p.Leu886Leu	p.Leu111Leu	.	synonymous_variant	Synonymous_variant	0	0.518135	0
A4887C	4887	A	C	NS3	p.Thr1597Thr	p.Thr122Thr	p.Thr122Thr	synonymous_variant	Synonymous_variant	5.40541	6.25	3.84615			G2757A	2757	G	A	NS1	p.Lys887Lys	p.Lys112Lys	.	synonymous_variant	Synonymous_variant	0.740741	0.518135	1.98675
A4887T	4887	A	T	NS3	p.Thr1597Thr	p.Thr122Thr	p.Thr122Thr	synonymous_variant	Synonymous_variant	21.6216	37.5	34.6154			T2758C	2758	T	C	NS1	p.Tyr888His	p.Tyr113His	.	missense_variant	Non-synonymous_variant	0	0	0
T4893C	4893	T	C	NS3	p.Gly1599Gly	p.Gly124Gly	.	synonymous_variant	Synonymous_variant	0	0	7.69231			T2760C	2760	T	C	NS1	p.Tyr888Tyr	p.Tyr113Tyr	.	synonymous_variant	Synonymous_variant	82.2222	81.3472	84.106
T4896C	4896	T	C	NS3	p.Ala1600Ala	p.Ala125Ala	.	synonymous_variant	Synonymous_variant	0	12.5	7.69231			A2763T	2763	A	T	NS1	p.Ser889Ser	p.Ser114Ser		synonymous_variant	Synonymous_variant	81.4815	80.829	84.106
G4905A	4905	G	A	NS3	p.Leu1603Leu	p.Leu128Leu	.	synonymous_variant	Synonymous_variant	2.7027	0	0			A2763C	2763	A	C	NS1	p.Ser889Ser	p.Ser114Ser		synonymous_variant	Synonymous_variant	0	0.518135	0
C4908T	4908	C	T	NS3	p.Asp1604Asp	p.Asp129Asp	.	synonymous_variant	Synonymous_variant	0	0	3.84615			A2769G	2769	A	G	NS1	p.Lys891Lys	p.Lys116Lys	.	synonymous_variant	Synonymous_variant	0	0	0.662252
G4923T	4923	G	T	NS3	p.Thr1609Thr	p.Thr134Thr	.	synonymous_variant	Synonymous_variant	2.7027	0	0			A2770G	2770	A	G	NS1	p.Thr892Ala	p.Thr117Ala	.	missense_variant	Non-synonymous_variant	81.4815	81.3472	84.106
A4935T	4935	A	T	NS3	p.Pro1613Pro	p.Pro138Pro	.	synonymous_variant	Synonymous_variant	2.7027	0	0			A2772G	2772	A	G	NS1	p.Thr892Thr	p.Thr117Thr	.	synonymous_variant	Synonymous_variant	2.59259	1.03627	0.662252
A4939G	4939	A	G	NS3	p.Ile1615Val	p.Ile140Val	.	missense_variant	Non-synonymous_variant	100	100	100			C2778A	2778	C	A	NS1	p.Gly894Gly	p.Gly119Gly	.	synonymous_variant	Synonymous_variant	0	0.518135	0.662252
C4941T	4941	C	T	NS3	p.Ile1615Ile	p.Ile140Ile	.	synonymous_variant	Synonymous_variant	0	6.25	0			A2784G	2784	A	G	NS1	p.Ala896Ala	p.Ala121Ala	.	synonymous_variant	Synonymous_variant	85.5556	82.3834	86.0927
T4959C	4959	T	C	NS3	p.Val1621Val	p.Val146Val	.	synonymous_variant	Synonymous_variant	2.7027	6.25	3.84615			A2786G	2786	A	G	NS1	p.Lys897Arg	p.Lys122Arg	.	missense_variant	Non-synonymous_variant	0.37037	0	0
T4965C	4965	T	C	NS3	p.Gly1623Gly	p.Gly148Gly	.	synonymous_variant	Synonymous_variant	97.2973	93.75	96.1538			C2791T	2791	C	T	NS1	p.Leu899Phe	p.Leu124Phe	.	missense_variant	Non-synonymous_variant	0.37037	0	0
T4968C	4968	T	C	NS3	p.Leu1624Leu	p.Leu149Leu	.	synonymous_variant	Synonymous_variant	0	0	3.84615			T2796C	2796	T	C	NS1	p.Ser900Ser	p.Ser125Ser	.	synonymous_variant	Synonymous_variant	83.3333	79.2746	84.106
T4974C	4974	T	C	NS3	p.Gly1626Gly	p.Gly151Gly	.	synonymous_variant	Synonymous_variant	29.7297	56.25	38.4615			G2802A	2802	G	A	NS1	p.Glu902Glu	p.Glu127Glu		synonymous_variant	Synonymous_variant	0	0	0.662252
T4977C	4977	T	C	NS3	p.Asn1627Asn	p.Asn152Asn	.	synonymous_variant	Synonymous_variant	27.027	43.75	34.6154			G2802C	2802	G	C	NS1	p.Glu902Asp	p.Glu127Asp		missense_variant	Non-synonymous_variant	2.22222	2.59067	0.662252
T4983C	4983	T	C	NS3	p.Val1629Val	p.Val154Val	.	synonymous_variant	Synonymous_variant	27.027	43.75	38.4615			GT2802GCT	2802	GT	GCT	NS1	p.Ser903fs	p.Ser128fs		frameshift_variant	Non-synonymous_variant	1.11111	0	0
T4986C	4986	T	C	NS3	p.Val1630Val	p.Val155Val	.	synonymous_variant	Synonymous_variant	10.8108	12.5	7.69231			GT2802G	2802	GT	G	NS1	p.Ser903fs	p.Ser128fs		frameshift_variant	Non-synonymous_variant	0.37037	0	0
G4999A	4999	G	A	NS3	p.Ala1635Thr	p.Ala160Thr	.	missense_variant	Non-synonymous_variant	67.5676	68.75	73.0769			T2803C	2803	T	C	NS1	p.Ser903Pro	p.Ser128Pro	.	missense_variant	Non-synonymous_variant	81.8519	79.2746	84.106
T5004C	5004	T	C	NS3	p.Tyr1636Tyr	p.Tyr161Tyr	.	synonymous_variant	Synonymous_variant	67.5676	68.75	69.2308			C2804T	2804	C	T	NS1	p.Ser903Phe	p.Ser128Phe	.	missense_variant	Non-synonymous_variant	78.1481	76.1658	82.7815
T5010C	5010	T	C	NS3	p.Ser1638Ser	p.Ser163Ser	.	synonymous_variant	Synonymous_variant	2.7027	0	0			CT2804C	2804	CT	C	NS1	p.His904fs	p.His129fs	.	frameshift_variant	Non-synonymous_variant	1.11111	0	0
T5013C	5013	T	C	NS3	p.Ala1639Ala	p.Ala164Ala	.	synonymous_variant	Synonymous_variant	56.7568	62.5	61.5385			T2805TG	2805	T	TG	NS1	p.His904fs	p.His129fs	.	frameshift_variant	Non-synonymous_variant	0.37037	0	0
T5036C	5036	T	C	NS3	p.Ile1647Thr	p.Ile172Thr	.	missense_variant	Non-synonymous_variant	0	0	3.84615			C2806T	2806	C	T	NS1	p.His904Tyr	p.His129Tyr	.	missense_variant	Non-synonymous_variant	0	0	0
T5037C	5037	T	C	NS3	p.Ile1647Ile	p.Ile172Ile	.	synonymous_variant	Synonymous_variant	2.7027	0	0			T2808C	2808	T	C	NS1	p.His904His	p.His129His	.	synonymous_variant	Synonymous_variant	3.33333	1.03627	2.64901
C5046T	5046	C	T	NS3	p.Asn1650Asn	p.Asn175Asn	.	synonymous_variant	Synonymous_variant	2.7027	0	0			G2814C	2814	G	C	NS1	p.Gln906His	p.Gln131His		missense_variant	Non-synonymous_variant	80.7407	80.829	88.0795
C5055T	5055	C	T	NS3	p.Ile1653Ile	p.Ile178Ile	.	synonymous_variant	Synonymous_variant	97.2973	87.5	92.3077			G2814T	2814	G	T	NS1	p.Gln906His	p.Gln131His		missense_variant	Non-synonymous_variant	3.7037	1.03627	2.64901
T5067C	5067	T	C	NS3	p.Ile1657Ile	p.Ile182Ile	.	synonymous_variant	Synonymous_variant	29.7297	43.75	42.3077			C2817T	2817	C	T	NS1	p.Thr907Thr	p.Thr132Thr	.	synonymous_variant	Synonymous_variant	2.22222	2.59067	0.662252
C5070T	5070	C	T	NS3	p.Phe1658Phe	p.Phe183Phe	.	synonymous_variant	Synonymous_variant	27.027	43.75	38.4615			T2820C	2820	T	C	NS1	p.Phe908Phe	p.Phe133Phe	.	synonymous_variant	Synonymous_variant	0	0	0.662252
G5076GA	5076	G	GA	NS3	p.Arg1661fs	p.Arg186fs	.	frameshift_variant	Non-synonymous_variant	2.7027	6.25	0			T2826A	2826	T	A	NS1	p.Ile910Ile	p.Ile135Ile	.	synonymous_variant	Synonymous_variant	1.85185	1.03627	1.3245
G5078A	5078	G	A	NS3	p.Arg1661Lys	p.Arg186Lys	.	missense_variant	Non-synonymous_variant	37.8378	50	46.1538			C2832G	2832	C	G	NS1	p.Gly912Gly	p.Gly137Gly		synonymous_variant	Synonymous_variant	0	0	0
C5083T	5083	C	T	NS3	p.Leu1663Leu	p.Leu188Leu	.	synonymous_variant	Synonymous_variant	2.7027	0	0			C2832T	2832	C	T	NS1	p.Gly912Gly	p.Gly137Gly		synonymous_variant	Synonymous_variant	0	0.518135	0
C5088A	5088	C	A	NS3	p.Thr1664Thr	p.Thr189Thr	p.Thr189Thr	synonymous_variant	Synonymous_variant	2.7027	0	0			C2835T	2835	C	T	NS1	p.Pro913Pro	p.Pro138Pro	.	synonymous_variant	Synonymous_variant	0.37037	0.518135	0
G5112A	5112	G	A	NS3	p.Ala1672Ala	p.Ala197Ala	.	synonymous_variant	Synonymous_variant	27.027	43.75	34.6154			G2842A	2842	G	A	NS1	p.Ala916Thr	p.Ala141Thr	.	missense_variant	Non-synonymous_variant	0	0	0
G5118A	5118	G	A	NS3	p.Lys1674Lys	p.Lys199Lys	.	synonymous_variant	Synonymous_variant	27.027	43.75	34.6154			A2844G	2844	A	G	NS1	p.Ala916Ala	p.Ala141Ala	.	synonymous_variant	Synonymous_variant	0.740741	0	0
G5121A	5121	G	A	NS3	p.Thr1675Thr	p.Thr200Thr	.	synonymous_variant	Synonymous_variant	27.027	43.75	34.6154			C2850T	2850	C	T	NS1	p.Cys918Cys	p.Cys143Cys	.	synonymous_variant	Synonymous_variant	77.7778	77.2021	82.7815
T5133C	5133	T	C	NS3	p.Leu1679Leu	p.Leu204Leu	.	synonymous_variant	Synonymous_variant	2.7027	0	0			C2856T	2856	C	T	NS1	p.Asn920Asn	p.Asn145Asn	.	synonymous_variant	Synonymous_variant	72.5926	74.0933	78.8079
G5136A	5136	G	A	NS3	p.Pro1680Pro	p.Pro205Pro	.	synonymous_variant	Synonymous_variant	27.027	43.75	34.6154			C2858T	2858	C	T	NS1	p.Thr921Ile	p.Thr146Ile	.	missense_variant	Non-synonymous_variant	0	0.518135	0
C5139A	5139	C	A	NS3	p.Ala1681Ala	p.Ala206Ala	p.Ala206Ala	synonymous_variant	Synonymous_variant	27.027	43.75	34.6154			T2862C	2862	T	C	NS1	p.Asn922Asn	p.Asn147Asn	.	synonymous_variant	Synonymous_variant	3.7037	3.62694	1.98675
T5154C	5154	T	C	NS3	p.Ala1686Ala	p.Ala211Ala	.	synonymous_variant	Synonymous_variant	27.027	43.75	34.6154			T2868C	2868	T	C	NS1	p.Ala924Ala	p.Ala149Ala	.	synonymous_variant	Synonymous_variant	1.11111	0.518135	1.98675
G5163A	5163	G	A	NS3	p.Arg1689Arg	p.Arg214Arg	.	synonymous_variant	Synonymous_variant	27.027	43.75	34.6154			T2874C	2874	T	C	NS1	p.Asn926Asn	p.Asn151Asn	.	synonymous_variant	Synonymous_variant	76.6667	77.2021	82.7815
T5166C	5166	T	C	NS3	p.Gly1690Gly	p.Gly215Gly	p.Gly215Gly	synonymous_variant	Synonymous_variant	27.027	43.75	34.6154			G2877A	2877	G	A	NS1	p.Ser927Ser	p.Ser152Ser	.	synonymous_variant	Synonymous_variant	76.6667	77.2021	82.7815
T5199C	5199	T	C	NS3	p.Val1701Val	p.Val226Val	.	synonymous_variant	Synonymous_variant	0	0	3.84615			T2878C	2878	T	C	NS1	p.Leu928Leu	p.Leu153Leu	.	synonymous_variant	Synonymous_variant	76.2963	77.2021	82.7815
A5205G	5205	A	G	NS3	p.Ala1703Ala	p.Ala228Ala	.	synonymous_variant	Synonymous_variant	27.027	43.75	34.6154			G2880A	2880	G	A	NS1	p.Leu928Leu	p.Leu153Leu	.	synonymous_variant	Synonymous_variant	76.6667	77.2021	82.7815
T5208C	5208	T	C	NS3	p.Ala1704Ala	p.Ala229Ala	.	synonymous_variant	Synonymous_variant	0	0	3.84615			G2881C	2881	G	C	NS1	p.Glu929Gln	p.Glu154Gln	.	missense_variant	Non-synonymous_variant	0	0	0
G5217A	5217	G	A	NS3	p.Glu1707Glu	p.Glu232Glu	.	synonymous_variant	Synonymous_variant	27.027	43.75	38.4615			A2883G	2883	A	G	NS1	p.Glu929Glu	p.Glu154Glu	.	synonymous_variant	Synonymous_variant	73.7037	74.0933	80.7947
C5223T	5223	C	T	NS3	p.Ala1709Ala	p.Ala234Ala	.	synonymous_variant	Synonymous_variant	27.027	43.75	38.4615			T2886C	2886	T	C	NS1	p.Val930Val	p.Val155Val	.	synonymous_variant	Synonymous_variant	0	0	0
T5226C	5226	T	C	NS3	p.Leu1710Leu	p.Leu235Leu	.	synonymous_variant	Synonymous_variant	27.027	43.75	34.6154			C2892T	2892	C	T	NS1	p.Asp932Asp	p.Asp157Asp	.	synonymous_variant	Synonymous_variant	0.37037	0	0
C5247T	5247	C	T	NS3	p.Tyr1717Tyr	p.Tyr242Tyr	.	synonymous_variant	Synonymous_variant	24.3243	43.75	34.6154			T2895C	2895	T	C	NS1	p.Tyr933Tyr	p.Tyr158Tyr	.	synonymous_variant	Synonymous_variant	0	0.518135	0.662252
G5250A	5250	G	A	NS3	p.Gln1718Gln	p.Gln243Gln	.	synonymous_variant	Synonymous_variant	29.7297	43.75	38.4615			C2898T	2898	C	T	NS1	p.Gly934Gly	p.Gly159Gly	.	synonymous_variant	Synonymous_variant	0.37037	0	0
C5253T	5253	C	T	NS3	p.Thr1719Thr	p.Thr244Thr	.	synonymous_variant	Synonymous_variant	0	0	3.84615			T2901C	2901	T	C	NS1	p.Phe935Phe	p.Phe160Phe	.	synonymous_variant	Synonymous_variant	0	0.518135	0
C5259T	5259	C	T	NS3	p.Ala1721Ala	p.Ala246Ala	.	synonymous_variant	Synonymous_variant	27.027	43.75	34.6154			A2904G	2904	A	G	NS1	p.Gly936Gly	p.Gly161Gly	.	synonymous_variant	Synonymous_variant	4.07407	2.59067	1.3245
C5262T	5262	C	T	NS3	p.Ile1722Ile	p.Ile247Ile	.	synonymous_variant	Synonymous_variant	2.7027	0	3.84615			A2907G	2907	A	G	NS1	p.Val937Val	p.Val162Val	.	synonymous_variant	Synonymous_variant	2.22222	2.59067	0
G5271T	5271	G	T	NS3	p.Glu1725Asp	p.Glu250Asp	.	missense_variant	Non-synonymous_variant	0	6.25	0			C2910T	2910	C	T	NS1	p.Phe938Phe	p.Phe163Phe	.	synonymous_variant	Synonymous_variant	1.11111	0.518135	0
C5274T	5274	C	T	NS3	p.His1726His	p.His251His	.	synonymous_variant	Synonymous_variant	24.3243	37.5	30.7692			C2913T	2913	C	T	NS1	p.Thr939Thr	p.Thr164Thr	.	synonymous_variant	Synonymous_variant	0.37037	0.518135	0.662252
C5277T	5277	C	T	NS3	p.Thr1727Thr	p.Thr252Thr	.	synonymous_variant	Synonymous_variant	27.027	37.5	38.4615			C2916T	2916	C	T	NS1	p.Thr940Thr	p.Thr165Thr	.	synonymous_variant	Synonymous_variant	72.2222	73.057	78.1457
G5280A	5280	G	A	NS3	p.Gly1728Gly	p.Gly253Gly	.	synonymous_variant	Synonymous_variant	16.2162	0	23.0769			T2919C	2919	T	C	NS1	p.Asn941Asn	p.Asn166Asn	.	synonymous_variant	Synonymous_variant	76.6667	77.2021	82.7815
G5283A	5283	G	A	NS3	p.Arg1729Arg	p.Arg254Arg	.	synonymous_variant	Synonymous_variant	0	0	3.84615			A2928G	2928	A	G	NS1	p.Leu944Leu	p.Leu169Leu	.	synonymous_variant	Synonymous_variant	76.6667	77.2021	82.1192
G5286A	5286	G	A	NS3	p.Glu1730Glu	p.Glu255Glu	.	synonymous_variant	Synonymous_variant	0	0	3.84615			A2930G	2930	A	G	NS1	p.Lys945Arg	p.Lys170Arg	.	missense_variant	Non-synonymous_variant	0.740741	0.518135	1.3245
C5295T	5295	C	T	NS3	p.Asp1733Asp	p.Asp258Asp	.	synonymous_variant	Synonymous_variant	16.2162	6.25	30.7692			A2931G	2931	A	G	NS1	p.Lys945Lys	p.Lys170Lys	.	synonymous_variant	Synonymous_variant	3.7037	2.59067	1.3245
C5296T	5296	C	T	NS3	p.Leu1734Leu	p.Leu259Leu	.	synonymous_variant	Synonymous_variant	0	0	3.84615			T2932A	2932	T	A	NS1	p.Leu946Met	p.Leu171Met	.	missense_variant	Non-synonymous_variant	0	0.518135	0.662252
T5307C	5307	T	C	NS3	p.His1737His	p.His262His	.	synonymous_variant	Synonymous_variant	16.2162	6.25	26.9231			GA2934G	2934	GA	G	NS1	p.Glu948fs	p.Glu173fs	.	frameshift_variant	Non-synonymous_variant	0	0	0
A5313G	5313	A	G	NS3	p.Thr1739Thr	p.Thr264Thr	.	synonymous_variant	Synonymous_variant	2.7027	0	0			A2940G	2940	A	G	NS1	p.Glu948Glu	p.Glu173Glu	.	synonymous_variant	Synonymous_variant	0	0.518135	0
G5328A	5328	G	A	NS3	p.Leu1744Leu	p.Leu269Leu	.	synonymous_variant	Synonymous_variant	18.9189	6.25	23.0769			A2942G	2942	A	G	NS1	p.Lys949Arg	p.Lys174Arg	.	missense_variant	Non-synonymous_variant	76.6667	76.6839	82.7815
C5329T	5329	C	T	NS3	p.Leu1745Leu	p.Leu270Leu	.	synonymous_variant	Synonymous_variant	2.7027	0	3.84615			A2943G	2943	A	G	NS1	p.Lys949Lys	p.Lys174Lys	.	synonymous_variant	Synonymous_variant	76.6667	77.2021	82.7815
G5338A	5338	G	A	NS3	p.Val1748Ile	p.Val273Ile	.	missense_variant	Non-synonymous_variant	27.027	6.25	26.9231			G2946A	2946	G	A	NS1	p.Gln950Gln	p.Gln175Gln	.	synonymous_variant	Synonymous_variant	0.740741	0.518135	0
C5352T	5352	C	T	NS3	p.Asn1752Asn	p.Asn277Asn	.	synonymous_variant	Synonymous_variant	40.5405	18.75	50			A2952G	2952	A	G	NS1	p.Val952Val	p.Val177Val	.	synonymous_variant	Synonymous_variant	4.44444	2.59067	1.3245
C5359T	5359	C	T	NS3	p.Leu1755Leu	p.Leu280Leu	.	synonymous_variant	Synonymous_variant	0	0	3.84615			T2954C	2954	T	C	NS1	p.Phe953Tyr	p.Phe178Tyr		missense_variant	Non-synonymous_variant	72.5926	74.0933	80.1325
T5364C	5364	T	C	NS3	p.Ile1756Ile	p.Ile281Ile	.	synonymous_variant	Synonymous_variant	0	0	3.84615			T2954A	2954	T	A	NS1	p.Phe953Ser	p.Phe178Ser		missense_variant	Non-synonymous_variant	0	0.518135	0.662252
C5367T	5367	C	T	NS3	p.Ile1757Ile	p.Ile282Ile	.	synonymous_variant	Synonymous_variant	0	0	3.84615			C2955T	2955	C	T	NS1	p.Phe953Phe	p.Phe178Phe	.	synonymous_variant	Synonymous_variant	75.9259	75.1295	80.1325
C5373T	5373	C	T	NS3	p.Asp1759Asp	p.Asp284Asp	.	synonymous_variant	Synonymous_variant	51.3514	25	65.3846			C2958T	2958	C	T	NS1	p.Cys954Cys	p.Cys179Cys	.	synonymous_variant	Synonymous_variant	74.0741	74.6114	82.7815
T5400C	5400	T	C	NS3	p.Ser1768Ser	p.Ser293Ser	.	synonymous_variant	Synonymous_variant	37.8378	31.25	50			C2961T	2961	C	T	NS1	p.Asp955Asp	p.Asp180Asp	.	synonymous_variant	Synonymous_variant	0	0	0
A5406G	5406	A	G	NS3	p.Ala1770Ala	p.Ala295Ala	.	synonymous_variant	Synonymous_variant	37.8378	31.25	46.1538			T2962C	2962	T	C	NS1	p.Ser956Pro	p.Ser181Pro	.	missense_variant	Non-synonymous_variant	0	0	0
T5409C	5409	T	C	NS3	p.Ala1771Ala	p.Ala296Ala	.	synonymous_variant	Synonymous_variant	0	0	3.84615			A2967G	2967	A	G	NS1	p.Lys957Lys	p.Lys182Lys	.	synonymous_variant	Synonymous_variant	2.96296	2.59067	0
C5421T	5421	C	T	NS3	p.Ile1775Ile	p.Ile300Ile	.	synonymous_variant	Synonymous_variant	0	0	3.84615			A2976G	2976	A	G	NS1	p.Ser960Ser	p.Ser185Ser	.	synonymous_variant	Synonymous_variant	1.11111	1.03627	0
A5430G	5430	A	G	NS3	p.Arg1778Arg	p.Arg303Arg	.	synonymous_variant	Synonymous_variant	0	6.25	0			G2979A	2979	G	A	NS1	p.Ala961Ala	p.Ala186Ala	.	synonymous_variant	Synonymous_variant	72.963	68.9119	82.7815
G5433A	5433	G	A	NS3	p.Val1779Val	p.Val304Val	.	synonymous_variant	Synonymous_variant	35.1351	31.25	30.7692			G2979T	2979	G	T	NS1	p.Ala961Ala	p.Ala186Ala		synonymous_variant	Synonymous_variant	0.37037	0	0
G5445A	5445	G	A	NS3	p.Glu1783Glu	p.Glu308Glu	.	synonymous_variant	Synonymous_variant	35.1351	31.25	30.7692			C2981T	2981	C	T	NS1	p.Ala962Val	p.Ala187Val	.	missense_variant	Non-synonymous_variant	0	0.518135	0
T5460C	5460	T	C	NS3	p.Phe1788Phe	p.Phe313Phe	.	synonymous_variant	Synonymous_variant	18.9189	31.25	34.6154			A2983G	2983	A	G	NS1	p.Ile963Val	p.Ile188Val	.	missense_variant	Non-synonymous_variant	1.11111	0.518135	0
A5466G	5466	A	G	NS3	p.Thr1790Thr	p.Thr315Thr	.	synonymous_variant	Synonymous_variant	2.7027	6.25	3.84615			C3003T	3003	C	T	NS1	p.Val969Val	p.Val194Val	.	synonymous_variant	Synonymous_variant	0.37037	0	0
C5469T	5469	C	T	NS3	p.Ala1791Ala	p.Ala316Ala	.	synonymous_variant	Synonymous_variant	21.6216	25	30.7692			T3006C	3006	T	C	NS1	p.His970His	p.His195His	.	synonymous_variant	Synonymous_variant	82.5926	86.0104	90.7285
T5472C	5472	T	C	NS3	p.Thr1792Thr	p.Thr317Thr	.	synonymous_variant	Synonymous_variant	18.9189	25	30.7692			T3012C	3012	T	C	NS1	p.Asp972Asp	p.Asp197Asp	.	synonymous_variant	Synonymous_variant	12.963	16.0622	9.27152
C5475T	5475	C	T	NS3	p.Pro1793Pro	p.Pro318Pro	.	synonymous_variant	Synonymous_variant	21.6216	31.25	34.6154			T3018C	3018	T	C	NS1	p.Gly974Gly	p.Gly199Gly	.	synonymous_variant	Synonymous_variant	1.11111	1.03627	1.3245
G5478T	5478	G	T	NS3	p.Pro1794Pro	p.Pro319Pro	.	synonymous_variant	Synonymous_variant	21.6216	25	30.7692			A3027G	3027	A	G	NS1	p.Ile977Met	p.Ile202Met	.	missense_variant	Non-synonymous_variant	0.740741	0	0
T5499C	5499	T	C	NS3	p.Pro1801Pro	p.Pro326Pro	.	synonymous_variant	Synonymous_variant	24.3243	37.5	34.6154			T3033C	3033	T	C	NS1	p.Ser979Ser	p.Ser204Ser	.	synonymous_variant	Synonymous_variant	98.1481	97.9275	98.6755
G5502A	5502	G	A	NS3	p.Gln1802Gln	p.Gln327Gln	.	synonymous_variant	Synonymous_variant	2.7027	6.25	3.84615			G3034A	3034	G	A	NS1	p.Ala980Thr	p.Ala205Thr	.	missense_variant	Non-synonymous_variant	0.37037	0	0.662252
T5508C	5508	T	C	NS3	p.Asn1804Asn	p.Asn329Asn	.	synonymous_variant	Synonymous_variant	24.3243	50	34.6154			A3036G	3036	A	G	NS1	p.Ala980Ala	p.Ala205Ala	.	synonymous_variant	Synonymous_variant	0.740741	0	0
A5520G	5520	A	G	NS3	p.Ile1808Met	p.Ile333Met	.	missense_variant	Non-synonymous_variant	27.027	43.75	38.4615			C3037T	3037	C	T	NS1	p.Leu981Phe	p.Leu206Phe	.	missense_variant	Non-synonymous_variant	0	0.518135	0
T5523C	5523	T	C	NS3	p.Asp1809Asp	p.Asp334Asp	.	synonymous_variant	Synonymous_variant	0	6.25	0			C3039T	3039	C	T	NS1	p.Leu981Leu	p.Leu206Leu	.	synonymous_variant	Synonymous_variant	4.81481	2.07254	3.31126
A5532G	5532	A	G	NS3	p.Arg1812Arg	p.Arg337Arg	.	synonymous_variant	Synonymous_variant	27.027	43.75	38.4615			T3042C	3042	T	C	NS1	p.Asn982Asn	p.Asn207Asn	.	synonymous_variant	Synonymous_variant	2.22222	1.03627	3.97351
C5538T	5538	C	T	NS3	p.Ile1814Ile	p.Ile339Ile	.	synonymous_variant	Synonymous_variant	21.6216	37.5	34.6154			C3045T	3045	C	T	NS1	p.Asp983Asp	p.Asp208Asp	.	synonymous_variant	Synonymous_variant	1.11111	0	0
A5544G	5544	A	G	NS3	p.Glu1816Glu	p.Glu341Glu	.	synonymous_variant	Synonymous_variant	24.3243	37.5	34.6154			G3054A	3054	G	A	NS1	p.Lys986Lys	p.Lys211Lys	.	synonymous_variant	Synonymous_variant	0	0.518135	0
T5556C	5556	T	C	NS3	p.Asn1820Asn	p.Asn345Asn	.	synonymous_variant	Synonymous_variant	24.3243	43.75	38.4615			A3057T	3057	A	T	NS1	p.Ile987Ile	p.Ile212Ile	.	synonymous_variant	Synonymous_variant	93.7037	95.3368	99.3377
C5559T	5559	C	T	NS3	p.Ser1821Ser	p.Ser346Ser	.	synonymous_variant	Synonymous_variant	24.3243	43.75	38.4615			A3057C	3057	A	C	NS1	p.Ile987Ile	p.Ile212Ile		synonymous_variant	Synonymous_variant	0.37037	0	0
A5568G	5568	A	G	NS3	p.Glu1824Glu	p.Glu349Glu	.	synonymous_variant	Synonymous_variant	29.7297	68.75	42.3077			G3060A	3060	G	A	NS1	p.Glu988Glu	p.Glu213Glu	.	synonymous_variant	Synonymous_variant	10.7407	7.25389	4.63576
C5574T	5574	C	T	NS3	p.Val1826Val	p.Val351Val	.	synonymous_variant	Synonymous_variant	40.5405	68.75	53.8462			A3063G	3063	A	G	NS1	p.Lys989Lys	p.Lys214Lys	.	synonymous_variant	Synonymous_variant	2.22222	1.03627	1.3245
G5577A	5577	G	A	NS3	p.Thr1827Thr	p.Thr352Thr	.	synonymous_variant	Synonymous_variant	2.7027	6.25	3.84615			C3066T	3066	C	T	NS1	p.Ala990Ala	p.Ala215Ala		synonymous_variant	Synonymous_variant	1.48148	0.518135	0.662252
T5580C	5580	T	C	NS3	p.Asp1828Asp	p.Asp353Asp	.	synonymous_variant	Synonymous_variant	2.7027	0	0			C3066A	3066	C	A	NS1	p.Ala990Ala	p.Ala215Ala		synonymous_variant	Synonymous_variant	0.37037	0.518135	0
T5583C	5583	T	C	NS3	p.Phe1829Phe	p.Phe354Phe	.	synonymous_variant	Synonymous_variant	8.10811	0	7.69231			T3069C	3069	T	C	NS1	p.Ser991Ser	p.Ser216Ser	.	synonymous_variant	Synonymous_variant	87.7778	89.1192	89.404
T5598C	5598	T	C	NS3	p.Val1834Val	p.Val359Val	.	synonymous_variant	Synonymous_variant	0	6.25	3.84615			C3072T	3072	C	T	NS1	p.Phe992Phe	p.Phe217Phe	.	synonymous_variant	Synonymous_variant	90.7407	91.1917	90.0662
C5604T	5604	C	T	NS3	p.Phe1836Phe	p.Phe361Phe	.	synonymous_variant	Synonymous_variant	97.2973	100	100			T3075C	3075	T	C	NS1	p.Ile993Ile	p.Ile218Ile	.	synonymous_variant	Synonymous_variant	1.48148	0	0
A5610G	5610	A	G	NS3	p.Pro1838Pro	p.Pro363Pro	.	synonymous_variant	Synonymous_variant	2.7027	6.25	3.84615			A3078G	3078	A	G	NS1	p.Glu994Glu	p.Glu219Glu	.	synonymous_variant	Synonymous_variant	0	0	0
T5613C	5613	T	C	NS3	p.Ser1839Ser	p.Ser364Ser	.	synonymous_variant	Synonymous_variant	64.8649	56.25	84.6154			T3081C	3081	T	C	NS1	p.Val995Val	p.Val220Val	.	synonymous_variant	Synonymous_variant	2.59259	1.5544	0.662252
T5631C	5631	T	C	NS3	p.Asp1845Asp	p.Asp370Asp	.	synonymous_variant	Synonymous_variant	2.7027	0	0			A3086G	3086	A	G	NS1	p.Asn997Ser	p.Asn222Ser	.	missense_variant	Non-synonymous_variant	91.8519	90.1554	90.0662
G5649A	5649	G	A	NS3	p.Arg1851Arg	p.Arg376Arg	.	synonymous_variant	Synonymous_variant	40.5405	56.25	53.8462			A3086AG	3086	A	AG	NS1	p.Asn997fs	p.Asn222fs	.	frameshift_variant	Non-synonymous_variant	0	0	0.662252
A5652G	5652	A	G	NS3	p.Lys1852Lys	p.Lys377Lys	.	synonymous_variant	Synonymous_variant	37.8378	50	50			C3087T	3087	C	T	NS1	p.Asn997Asn	p.Asn222Asn	.	synonymous_variant	Synonymous_variant	1.48148	1.03627	0.662252
A5658G	5658	A	G	NS3	p.Gly1854Gly	p.Gly379Gly	.	synonymous_variant	Synonymous_variant	37.8378	56.25	50			C3090T	3090	C	T	NS1	p.Cys998Cys	p.Cys223Cys	.	synonymous_variant	Synonymous_variant	0	0	0
T5679C	5679	T	C	NS3	p.Ser1861Ser	p.Ser386Ser	.	synonymous_variant	Synonymous_variant	64.8649	18.75	42.3077			C3091T	3091	C	T	NS1	p.His999Tyr	p.His224Tyr	.	missense_variant	Non-synonymous_variant	0	0.518135	0
G5700A	5700	G	A	NS3	p.Glu1868Glu	p.Glu393Glu	.	synonymous_variant	Synonymous_variant	27.027	43.75	38.4615			A3099T	3099	A	T	NS1	p.Pro1001Pro	p.Pro226Pro	.	synonymous_variant	Synonymous_variant	0	0.518135	0.662252
T5703C	5703	T	C	NS3	p.Tyr1869Tyr	p.Tyr394Tyr	.	synonymous_variant	Synonymous_variant	0	6.25	3.84615			A3102G	3102	A	G	NS1	p.Lys1002Lys	p.Lys227Lys	.	synonymous_variant	Synonymous_variant	86.2963	83.9378	85.4305
G5704A	5704	G	A	NS3	p.Val1870Ile	p.Val395Ile	.	missense_variant	Non-synonymous_variant	27.027	43.75	38.4615			T3103C	3103	T	C	NS1	p.Ser1003Pro	p.Ser228Pro	.	missense_variant	Non-synonymous_variant	0.37037	0	0
T5712C	5712	T	C	NS3	p.Thr1872Thr	p.Thr397Thr	.	synonymous_variant	Synonymous_variant	0	6.25	3.84615			C3108T	3108	C	T	NS1	p.His1004His	p.His229His	.	synonymous_variant	Synonymous_variant	0.37037	0	0
A5715G	5715	A	G	NS3	p.Arg1873Arg	p.Arg398Arg	.	synonymous_variant	Synonymous_variant	27.027	43.75	38.4615			C3111T	3111	C	T	NS1	p.Thr1005Thr	p.Thr230Thr	.	synonymous_variant	Synonymous_variant	88.5185	85.4922	86.755
C5730T	5730	C	T	NS3	p.Asp1878Asp	p.Asp403Asp	.	synonymous_variant	Synonymous_variant	0	6.25	3.84615			C3120T	3120	C	T	NS1	p.Ser1008Ser	p.Ser233Ser	.	synonymous_variant	Synonymous_variant	89.6296	87.0466	91.3907
C5733T	5733	C	T	NS3	p.Phe1879Phe	p.Phe404Phe	.	synonymous_variant	Synonymous_variant	27.027	43.75	38.4615			T3123C	3123	T	C	NS1	p.Asn1009Asn	p.Asn234Asn	.	synonymous_variant	Synonymous_variant	0	0	0
T5739C	5739	T	C	NS3	p.Val1881Val	p.Val406Val	.	synonymous_variant	Synonymous_variant	27.027	43.75	38.4615			C3130T	3130	C	T	NS1	p.Leu1012Leu	p.Leu237Leu	.	synonymous_variant	Synonymous_variant	0.37037	0	0.662252
A5742G	5742	A	G	NS3	p.Thr1882Thr	p.Thr407Thr	.	synonymous_variant	Synonymous_variant	27.027	43.75	38.4615			A3132G	3132	A	G	NS1	p.Leu1012Leu	p.Leu237Leu	.	synonymous_variant	Synonymous_variant	0.37037	0	0
T5745A	5745	T	A	NS3	p.Thr1883Thr	p.Thr408Thr	p.Thr408Thr	synonymous_variant	Synonymous_variant	27.027	37.5	34.6154			A3135G	3135	A	G	NS1	p.Glu1013Glu	p.Glu238Glu	.	synonymous_variant	Synonymous_variant	1.85185	1.5544	3.31126
C5766T	5766	C	T	NS3	p.Ala1890Ala	p.Ala415Ala	p.Ala415Ala	synonymous_variant	Synonymous_variant	86.4865	100	96.1538			T3150C	3150	T	C	NS1	p.Ile1018Ile	p.Ile243Ile	.	synonymous_variant	Synonymous_variant	0	0	0
T5769C	5769	T	C	NS3	p.Asn1891Asn	p.Asn416Asn	.	synonymous_variant	Synonymous_variant	91.8919	100	96.1538			G3156A	3156	G	A	NS1	p.Lys1020Lys	p.Lys245Lys	.	synonymous_variant	Synonymous_variant	0	0.518135	0
G5781A	5781	G	A	NS3	p.Glu1895Glu	p.Glu420Glu	.	synonymous_variant	Synonymous_variant	0	6.25	3.84615			C3160T	3160	C	T	NS1	p.Leu1022Phe	p.Leu247Phe	.	missense_variant	Non-synonymous_variant	89.6296	85.4922	86.0927
G5784A	5784	G	A	NS3	p.Arg1896Arg	p.Arg421Arg	.	synonymous_variant	Synonymous_variant	5.40541	0	7.69231			C3162T	3162	C	T	NS1	p.Leu1022Leu	p.Leu247Leu	.	synonymous_variant	Synonymous_variant	89.6296	85.4922	86.0927
C5796T	5796	C	T	NS3	p.Pro1900Pro	p.Pro425Pro	.	synonymous_variant	Synonymous_variant	48.6486	37.5	46.1538			T3165A	3165	T	A	NS1	p.Ala1023Ala	p.Ala248Ala	.	synonymous_variant	Synonymous_variant	86.6667	84.9741	85.4305
A5799G	5799	A	G	NS3	p.Arg1901Arg	p.Arg426Arg	.	synonymous_variant	Synonymous_variant	0	0	3.84615			A3168G	3168	A	G	NS1	p.Gly1024Gly	p.Gly249Gly	.	synonymous_variant	Synonymous_variant	83.7037	82.9016	81.457
A5811G	5811	A	G	NS3	p.Lys1905Lys	p.Lys430Lys	.	synonymous_variant	Synonymous_variant	0	6.25	3.84615			G3174A	3174	G	A	NS1	p.Val1026Val	p.Val251Val	.	synonymous_variant	Synonymous_variant	2.59259	0.518135	0.662252
C5821T	5821	C	T	NS3	p.Leu1909Leu	p.Leu434Leu	.	synonymous_variant	Synonymous_variant	0	6.25	3.84615			T3177A	3177	T	A	NS1	p.Ser1027Ser	p.Ser252Ser	.	synonymous_variant	Synonymous_variant	89.2593	85.4922	86.0927
A5823G	5823	A	G	NS3	p.Leu1909Leu	p.Leu434Leu	.	synonymous_variant	Synonymous_variant	0	6.25	3.84615			A3180G	3180	A	G	NS1	p.Gln1028Gln	p.Gln253Gln	.	synonymous_variant	Synonymous_variant	0.37037	0	1.3245
T5829C	5829	T	C	NS3	p.Asp1911Asp	p.Asp436Asp	.	synonymous_variant	Synonymous_variant	97.2973	100	96.1538			C3183T	3183	C	T	NS1	p.His1029His	p.His254His	.	synonymous_variant	Synonymous_variant	2.59259	0.518135	0
G5844T	5844	G	T	NS3	p.Val1916Val	p.Val441Val	.	synonymous_variant	Synonymous_variant	83.7838	93.75	92.3077			C3186T	3186	C	T	NS1	p.Asn1030Asn	p.Asn255Asn	.	synonymous_variant	Synonymous_variant	17.4074	14.5078	13.9073
T5847C	5847	T	C	NS3	p.Ile1917Ile	p.Ile442Ile	.	synonymous_variant	Synonymous_variant	13.5135	37.5	7.69231			T3189C	3189	T	C	NS1	p.Tyr1031Tyr	p.Tyr256Tyr	.	synonymous_variant	Synonymous_variant	89.2593	85.4922	85.4305
C5848T	5848	C	T	NS3	p.Leu1918Leu	p.Leu443Leu	.	synonymous_variant	Synonymous_variant	2.7027	0	0			C3194T	3194	C	T	NS1	p.Pro1033Leu	p.Pro258Leu	.	missense_variant	Non-synonymous_variant	0.37037	0	0
T5859C	5859	T	C	NS3	p.Pro1921Pro	p.Pro446Pro	.	synonymous_variant	Synonymous_variant	97.2973	100	100			C3198T	3198	C	T	NS1	p.Gly1034Gly	p.Gly259Gly	.	synonymous_variant	Synonymous_variant	0	0	0
C5871T	5871	C	T	NS3	p.Thr1925Thr	p.Thr450Thr	.	synonymous_variant	Synonymous_variant	2.7027	6.25	3.84615			C3201T	3201	C	T	NS1	p.Tyr1035Tyr	p.Tyr260Tyr	.	synonymous_variant	Synonymous_variant	89.2593	85.4922	86.0927
T5880C	5880	T	C	NS3	p.Ser1928Ser	p.Ser453Ser	.	synonymous_variant	Synonymous_variant	8.10811	0	0			T3204C	3204	T	C	NS1	p.His1036His	p.His261His	.	synonymous_variant	Synonymous_variant	2.96296	0.518135	1.3245
A5886T	5886	A	T	NS3	p.Ala1930Ala	p.Ala455Ala	p.Ala455Ala	synonymous_variant	Synonymous_variant	0	6.25	0			A3210G	3210	A	G	NS1	p.Gln1038Gln	p.Gln263Gln	.	synonymous_variant	Synonymous_variant	0.740741	0	0
A5902G	5902	A	G	NS3	p.Ile1936Val	p.Ile461Val	.	missense_variant	Non-synonymous_variant	94.5946	93.75	96.1538			T3212C	3212	T	C	NS1	p.Ile1039Thr	p.Ile264Thr	.	missense_variant	Non-synonymous_variant	89.2593	85.4922	86.0927
G5925A	5925	G	A	NS3	p.Glu1943Glu	p.Glu468Glu	.	synonymous_variant	Synonymous_variant	97.2973	100	100			A3213G	3213	A	G	NS1	p.Ile1039Met	p.Ile264Met	.	missense_variant	Non-synonymous_variant	89.2593	85.4922	86.0927
C5937T	5937	C	T	NS3	p.Tyr1947Tyr	p.Tyr472Tyr	.	synonymous_variant	Synonymous_variant	70.2703	56.25	61.5385			A3214G	3214	A	G	NS1	p.Thr1040Ala	p.Thr265Ala	.	missense_variant	Non-synonymous_variant	89.2593	85.4922	86.0927
T5976C	5976	T	C	NS3	p.Cys1960Cys	p.Cys485Cys	.	synonymous_variant	Synonymous_variant	97.2973	100	100			A3216C	3216	A	C	NS1	p.Thr1040Thr	p.Thr265Thr	.	synonymous_variant	Synonymous_variant	0	0	0
A5979G	5979	A	G	NS3	p.Ala1961Ala	p.Ala486Ala	.	synonymous_variant	Synonymous_variant	2.7027	0	0			A3222C	3222	A	C	NS1	p.Pro1042Pro	p.Pro267Pro		synonymous_variant	Synonymous_variant	88.1481	84.456	85.4305
T5994C	5994	T	C	NS3	p.Ala1966Ala	p.Ala491Ala	.	synonymous_variant	Synonymous_variant	2.7027	6.25	3.84615			A3222T	3222	A	T	NS1	p.Pro1042Pro	p.Pro267Pro		synonymous_variant	Synonymous_variant	0.37037	1.03627	0.662252
A5997G	5997	A	G	NS3	p.Lys1967Lys	p.Lys492Lys	.	synonymous_variant	Synonymous_variant	97.2973	100	100			T3234C	3234	T	C	NS1	p.Gly1046Gly	p.Gly271Gly	.	synonymous_variant	Synonymous_variant	89.2593	85.4922	86.0927
C6003T	6003	C	T	NS3	p.Leu1969Leu	p.Leu494Leu	.	synonymous_variant	Synonymous_variant	97.2973	100	100			A3236G	3236	A	G	NS1	p.Lys1047Arg	p.Lys272Arg	.	missense_variant	Non-synonymous_variant	81.1111	79.7927	82.1192
C6004T	6004	C	T	NS3	p.Leu1970Leu	p.Leu495Leu	.	synonymous_variant	Synonymous_variant	0	6.25	3.84615			G3237A	3237	G	A	NS1	p.Lys1047Lys	p.Lys272Lys	.	synonymous_variant	Synonymous_variant	85.9259	84.456	82.7815
T6009C	6009	T	C	NS3	p.Asp1971Asp	p.Asp496Asp	.	synonymous_variant	Synonymous_variant	0	12.5	3.84615			G3243A	3243	G	A	NS1	p.Glu1049Glu	p.Glu274Glu	.	synonymous_variant	Synonymous_variant	0	0	0.662252
C6012T	6012	C	T	NS3	p.Asn1972Asn	p.Asn497Asn	.	synonymous_variant	Synonymous_variant	0	6.25	0			C3249T	3249	C	T	NS1	p.Asp1051Asp	p.Asp276Asp	.	synonymous_variant	Synonymous_variant	5.55556	4.66321	4.63576
A6024T	6024	A	T	NS3	p.Pro1976Pro	p.Pro501Pro	.	synonymous_variant	Synonymous_variant	97.2973	93.75	92.3077			T3252C	3252	T	C	NS1	p.Phe1052Phe	p.Phe277Phe	.	synonymous_variant	Synonymous_variant	0.37037	0	0
A6027G	6027	A	G	NS3	p.Glu1977Glu	p.Glu502Glu	.	synonymous_variant	Synonymous_variant	2.7027	0	0			G3253A	3253	G	A	NS1	p.Asp1053Asn	p.Asp278Asn	.	missense_variant	Non-synonymous_variant	1.85185	1.5544	3.31126
T6036C	6036	T	C	NS3	p.Ile1980Ile	p.Ile505Ile	.	synonymous_variant	Synonymous_variant	2.7027	0	0			A3279G	3279	A	G	NS1	p.Val1061Val	p.Val286Val		synonymous_variant	Synonymous_variant	88.5185	84.9741	85.4305
T6039C	6039	T	C	NS3	p.Pro1981Pro	p.Pro506Pro	.	synonymous_variant	Synonymous_variant	2.7027	12.5	3.84615			A3279T	3279	A	T	NS1	p.Val1061Val	p.Val286Val		synonymous_variant	Synonymous_variant	0	0	0
C6048T	6048	C	T	NS3	p.Phe1984Phe	p.Phe509Phe	.	synonymous_variant	Synonymous_variant	0	6.25	3.84615			G3282A	3282	G	A	NS1	p.Val1062Val	p.Val287Val	.	synonymous_variant	Synonymous_variant	0.37037	0	0
A6063G	6063	A	G	NS3	p.Glu1989Glu	p.Glu514Glu	.	synonymous_variant	Synonymous_variant	51.3514	43.75	42.3077			G3288A	3288	G	A	NS1	p.Glu1064Glu	p.Glu289Glu	.	synonymous_variant	Synonymous_variant	82.2222	81.3472	80.1325
G6066A	6066	G	A	NS3	p.Lys1990Lys	p.Lys515Lys	.	synonymous_variant	Synonymous_variant	0	6.25	3.84615			C3294T	3294	C	T	NS1	p.Cys1066Cys	p.Cys291Cys	.	synonymous_variant	Synonymous_variant	89.2593	85.4922	85.4305
G6069C	6069	G	C	NS3	p.Val1991Val	p.Val516Val	p.Val516Val	synonymous_variant	Synonymous_variant	24.3243	37.5	38.4615			T3300C	3300	T	C	NS1	p.Asn1068Asn	p.Asn293Asn	.	synonymous_variant	Synonymous_variant	0.37037	0.518135	0.662252
T6072C	6072	T	C	NS3	p.Asp1992Asp	p.Asp517Asp	.	synonymous_variant	Synonymous_variant	24.3243	37.5	34.6154			A3303G	3303	A	G	NS1	p.Arg1069Arg	p.Arg294Arg	.	synonymous_variant	Synonymous_variant	3.33333	6.21762	3.31126
C6084T	6084	C	T	NS3	p.Gly1996Gly	p.Gly521Gly	.	synonymous_variant	Synonymous_variant	29.7297	43.75	42.3077			C3309T	3309	C	T	NS1	p.Pro1071Pro	p.Pro296Pro	.	synonymous_variant	Synonymous_variant	1.48148	1.5544	1.3245
G6096A	6096	G	A	NS3	p.Leu2000Leu	p.Leu525Leu	.	synonymous_variant	Synonymous_variant	2.7027	6.25	3.84615			T3312C	3312	T	C	NS1	p.Ser1072Ser	p.Ser297Ser	.	synonymous_variant	Synonymous_variant	86.6667	90.6736	85.4305
A6108G	6108	A	G	NS3	p.Ala2004Ala	p.Ala529Ala	p.Ala529Ala	synonymous_variant	Synonymous_variant	27.027	37.5	34.6154			T3313C	3313	T	C	NS1	p.Leu1073Leu	p.Leu298Leu	.	synonymous_variant	Synonymous_variant	2.22222	0.518135	0.662252
C6117A	6117	C	A	NS3	p.Thr2007Thr	p.Thr532Thr	.	synonymous_variant	Synonymous_variant	27.027	37.5	34.6154			G3315A	3315	G	A	NS1	p.Leu1073Leu	p.Leu298Leu	.	synonymous_variant	Synonymous_variant	91.8519	92.7461	90.0662
A6123G	6123	A	G	NS3	p.Val2009Val	p.Val534Val	.	synonymous_variant	Synonymous_variant	27.027	43.75	38.4615			C3324T	3324	C	T	NS1	p.Thr1076Thr	p.Thr301Thr	.	synonymous_variant	Synonymous_variant	95.9259	97.4093	97.351
C6126T	6126	C	T	NS3	p.Asp2010Glu	p.Asp535Glu	.	missense_variant	Non-synonymous_variant	2.7027	0	0			T3327C	3327	T	C	NS1	p.Thr1077Thr	p.Thr302Thr	.	synonymous_variant	Synonymous_variant	2.22222	1.03627	0.662252
C6126G	6126	C	G	NS3	p.Asp2010Glu	p.Asp535Glu	.	missense_variant	Non-synonymous_variant	0	6.25	3.84615			C3330T	3330	C	T	NS1	p.Ala1078Ala	p.Ala303Ala	.	synonymous_variant	Synonymous_variant	95.1852	96.8912	97.351
T6127C	6127	T	C	NS3	p.Leu2011Leu	p.Leu536Leu	.	synonymous_variant	Synonymous_variant	27.027	43.75	38.4615			C3357T	3357	C	T	NS1	p.Cys1087Cys	p.Cys312Cys	.	synonymous_variant	Synonymous_variant	1.11111	0.518135	1.3245
C6153T	6153	C	T	NS3	p.Val2019Val	p.Val544Val	.	synonymous_variant	Synonymous_variant	24.3243	37.5	34.6154			T3366C	3366	T	C	NS1	p.Ser1090Ser	p.Ser315Ser	.	synonymous_variant	Synonymous_variant	1.85185	0.518135	0.662252
T6157C	6157	T	C	NS3	p.Leu2021Leu	p.Leu546Leu	.	synonymous_variant	Synonymous_variant	29.7297	43.75	38.4615			T3373C	3373	T	C	NS1	p.Leu1093Leu	p.Leu318Leu	.	synonymous_variant	Synonymous_variant	0.740741	1.03627	0.662252
G6159A	6159	G	A	NS3	p.Leu2021Leu	p.Leu546Leu	.	synonymous_variant	Synonymous_variant	27.027	37.5	34.6154			A3375G	3375	A	G	NS1	p.Leu1093Leu	p.Leu318Leu	.	synonymous_variant	Synonymous_variant	0.37037	0.518135	0.662252
T6177C	6177	T	C	NS3	p.Ala2027Ala	p.Ala552Ala	.	synonymous_variant	Synonymous_variant	2.7027	6.25	3.84615			G3381A	3381	G	A	NS1	p.Pro1095Pro	p.Pro320Pro	.	synonymous_variant	Synonymous_variant	4.07407	2.07254	2.64901
A6180G	6180	A	G	NS3	p.Glu2028Glu	p.Glu553Glu	.	synonymous_variant	Synonymous_variant	24.3243	37.5	34.6154			A3387G	3387	A	G	NS1	p.Arg1097Arg	p.Arg322Arg	.	synonymous_variant	Synonymous_variant	91.4815	94.3005	96.6887
C6183T	6183	C	T	NS3	p.Gly2029Gly	p.Gly554Gly	p.Gly554Gly	synonymous_variant	Synonymous_variant	27.027	50	34.6154			C3390T	3390	C	T	NS1	p.Tyr1098Tyr	p.Tyr323Tyr	.	synonymous_variant	Synonymous_variant	0	0	0
C6186T	6186	C	T	NS3	p.Ile2030Ile	p.Ile555Ile	.	synonymous_variant	Synonymous_variant	0	6.25	3.84615			G3392A	3392	G	A	NS1	p.Arg1099Lys	p.Arg324Lys	.	missense_variant	Non-synonymous_variant	1.48148	0.518135	0
C6192T	6192	C	T	NS3	p.Tyr2032Tyr	p.Tyr557Tyr	.	synonymous_variant	Synonymous_variant	2.7027	6.25	3.84615			T3396A	3396	T	A	NS1	p.Gly1100Gly	p.Gly325Gly	.	synonymous_variant	Synonymous_variant	0.37037	0	0.662252
G6204A	6204	G	A	NS3	p.Arg2036Arg	p.Arg561Arg	.	synonymous_variant	Synonymous_variant	8.10811	18.75	19.2308			G3399A	3399	G	A	NS1	p.Glu1101Glu	p.Glu326Glu	.	synonymous_variant	Synonymous_variant	0	0.518135	0
T6210C	6210	T	C	NS3	p.Cys2038Cys	p.Cys563Cys	.	synonymous_variant	Synonymous_variant	16.2162	25	19.2308			G3405A	3405	G	A	NS1	p.Gly1103Gly	p.Gly328Gly	.	synonymous_variant	Synonymous_variant	93.3333	94.8187	97.351
G6220A	6220	G	A	NS3	p.Val2042Ile	p.Val567Ile	.	missense_variant	Non-synonymous_variant	2.7027	0	0			C3408T	3408	C	T	NS1	p.Cys1104Cys	p.Cys329Cys	.	synonymous_variant	Synonymous_variant	0.740741	0	0
C6237T	6237	C	T	NS3	p.Ile2047Ile	p.Ile572Ile	.	synonymous_variant	Synonymous_variant	2.7027	0	3.84615			C3414T	3414	C	T	NS1	p.Tyr1106Tyr	p.Tyr331Tyr	.	synonymous_variant	Synonymous_variant	86.2963	89.6373	92.7152
C6238T	6238	C	T	NS3	p.Leu2048Leu	p.Leu573Leu	.	synonymous_variant	Synonymous_variant	24.3243	37.5	34.6154			G3417A	3417	G	A	NS1	p.Gly1107Gly	p.Gly332Gly	.	synonymous_variant	Synonymous_variant	88.8889	90.1554	92.053
A6240G	6240	A	G	NS3	p.Leu2048Leu	p.Leu573Leu	.	synonymous_variant	Synonymous_variant	27.027	43.75	38.4615			C3426T	3426	C	T	NS1	p.Ile1110Ile	p.Ile335Ile	.	synonymous_variant	Synonymous_variant	1.11111	1.03627	0.662252
C6249T	6249	C	T	NS3	p.Asn2051Asn	p.Asn576Asn	.	synonymous_variant	Synonymous_variant	27.027	43.75	38.4615			A3432C	3432	A	C	NS1	p.Pro1112Pro	p.Pro337Pro	.	synonymous_variant	Synonymous_variant	2.22222	1.03627	1.3245
T6258G	6258	T	G	NS3	p.Val2054Val	p.Val579Val	p.Val579Val	synonymous_variant	Synonymous_variant	24.3243	43.75	38.4615			G3438A	3438	G	A	NS1	p.Lys1114Lys	p.Lys339Lys	.	synonymous_variant	Synonymous_variant	90.7407	92.228	92.053
T6258A	6258	T	A	NS3	p.Val2054Val	p.Val579Val	p.Val579Val	synonymous_variant	Synonymous_variant	2.7027	0	0			A3444G	3444	A	G	NS1	p.Lys1116Lys	p.Lys341Lys	.	synonymous_variant	Synonymous_variant	0	0	0
C6264T	6264	C	T	NS3	p.Ile2056Ile	p.Ile581Ile	p.Ile581Ile	synonymous_variant	Synonymous_variant	27.027	31.25	34.6154			G3450A	3450	G	A	NS1	p.Glu1118Glu	p.Glu343Glu	.	synonymous_variant	Synonymous_variant	0	0	0.662252
G6279A	6279	G	A	NS3	p.Gly2061Gly	p.Gly586Gly	.	synonymous_variant	Synonymous_variant	27.027	43.75	34.6154			T3453C	3453	T	C	NS1	p.Asn1119Asn	p.Asn344Asn	.	synonymous_variant	Synonymous_variant	84.4444	88.0829	86.0927
G6284A	6284	G	A	NS3	p.Arg2063Lys	p.Arg588Lys	.	missense_variant	Non-synonymous_variant	0	6.25	3.84615			T3454C	3454	T	C	NS1	p.Leu1120Leu	p.Leu345Leu	.	synonymous_variant	Synonymous_variant	1.11111	0	0
T6292C	6292	T	C	NS3	p.Leu2066Leu	p.Leu591Leu	.	synonymous_variant	Synonymous_variant	5.40541	6.25	3.84615			C3459T	3459	C	T	NS1	p.Val1121Val	p.Val346Val	.	synonymous_variant	Synonymous_variant	1.11111	1.5544	1.98675
G6294A	6294	G	A	NS3	p.Leu2066Leu	p.Leu591Leu	.	synonymous_variant	Synonymous_variant	27.027	43.75	38.4615			C3465T	3465	C	T	NS1	p.Ser1123Ser	p.Ser348Ser	.	synonymous_variant	Synonymous_variant	88.1481	89.1192	88.7417
G6309A	6309	G	A	NS3	p.Leu2071Leu	p.Leu596Leu	.	synonymous_variant	Synonymous_variant	32.4324	37.5	34.6154			T3477C	3477	T	C	NS1	p.Ala352Ala	p.Ala1127Ala	.	splice_region_variant&synonymous_variant	Synonymous_variant	88.1481	89.6373	88.7417
T6315C	6315	T	C	NS3	p.Ala2073Ala	p.Ala598Ala	.	synonymous_variant	Synonymous_variant	2.7027	0	0			A3480G	3480	A	G	NS2A	p.Gly1128Gly	p.Gly1Gly	.	synonymous_variant	Synonymous_variant	0	0.518135	0
T6324C	6324	T	C	NS3	p.Tyr2076Tyr	p.Tyr601Tyr	.	synonymous_variant	Synonymous_variant	29.7297	37.5	42.3077			T3483C	3483	T	C	NS2A	p.His1129His	p.His2His	.	synonymous_variant	Synonymous_variant	0.740741	0.518135	0.662252
T6327C	6327	T	C	NS3	p.Ser2077Ser	p.Ser602Ser	.	synonymous_variant	Synonymous_variant	0	6.25	3.84615			G3485C	3485	G	C	NS2A	p.Gly1130Ala	p.Gly3Ala	.	missense_variant	Non-synonymous_variant	0.37037	0	0
A6342C	6342	A	C	NS3	p.Leu2082Leu	p.Leu607Leu	p.Leu607Leu	synonymous_variant	Synonymous_variant	2.7027	6.25	3.84615			G3486A	3486	G	A	NS2A	p.Gly1130Gly	p.Gly3Gly	.	synonymous_variant	Synonymous_variant	88.1481	89.6373	88.7417
T6351C	6351	T	C	NS3	p.Phe2085Phe	p.Phe610Phe	.	synonymous_variant	Synonymous_variant	0	6.25	3.84615			G3489A	3489	G	A	NS2A	p.Gln1131Gln	p.Gln4Gln	.	synonymous_variant	Synonymous_variant	0.37037	0	0
G6354A	6354	G	A	NS3	p.Lys2086Lys	p.Lys611Lys	.	synonymous_variant	Synonymous_variant	0	6.25	3.84615			G3490A	3490	G	A	NS2A	p.Val1132Ile	p.Val5Ile	.	missense_variant	Non-synonymous_variant	88.1481	89.6373	88.7417
A6357G	6357	A	G	NS3	p.Glu2087Glu	p.Glu612Glu	.	synonymous_variant	Synonymous_variant	0	6.25	3.84615			C3492T	3492	C	T	NS2A	p.Val1132Val	p.Val5Val	.	synonymous_variant	Synonymous_variant	85.1852	87.5648	86.0927
C6366T	6366	C	T	NS3	p.Ala2090Ala	p.Ala615Ala	.	synonymous_variant	Synonymous_variant	0	6.25	3.84615			T3501C	3501	T	C	NS2A	p.Phe1135Phe	p.Phe8Phe	.	synonymous_variant	Synonymous_variant	92.963	92.7461	94.702
G6375A	6375	G	A	NS3	p.Lys618Lys	p.Lys2093Lys	.	splice_region_variant&synonymous_variant	Synonymous_variant	0	6.25	3.84615			A3504C	3504	A	C	NS2A	p.Ser1136Ser	p.Ser9Ser	.	synonymous_variant	Synonymous_variant	0.37037	0	0
T6378C	6378	T	C	NS4A	p.Ser2094Ser	p.Ser1Ser	.	synonymous_variant	Synonymous_variant	0	6.25	3.84615			C3505T	3505	C	T	NS2A	p.Leu1137Leu	p.Leu10Leu	.	synonymous_variant	Synonymous_variant	1.48148	1.03627	0.662252
C6385A	6385	C	A	NS4A	p.Leu2097Met	p.Leu4Met	.	missense_variant	Non-synonymous_variant	0	6.25	3.84615			A3507G	3507	A	G	NS2A	p.Leu1137Leu	p.Leu10Leu	.	synonymous_variant	Synonymous_variant	0	0.518135	0.662252
C6390T	6390	C	T	NS4A	p.Asn2098Asn	p.Asn5Asn	.	synonymous_variant	Synonymous_variant	0	6.25	3.84615			A3510G	3510	A	G	NS2A	p.Gly1138Gly	p.Gly11Gly	.	synonymous_variant	Synonymous_variant	1.11111	0.518135	0
C6391T	6391	C	T	NS4A	p.Leu2099Leu	p.Leu6Leu	.	synonymous_variant	Synonymous_variant	0	6.25	3.84615			T3512C	3512	T	C	NS2A	p.Val1139Ala	p.Val12Ala	.	missense_variant	Non-synonymous_variant	1.11111	1.03627	0
C6420T	6420	C	T	NS4A	p.Thr2108Thr	p.Thr15Thr	.	synonymous_variant	Synonymous_variant	0	6.25	3.84615			C3513T	3513	C	T	NS2A	p.Val1139Val	p.Val12Val	.	synonymous_variant	Synonymous_variant	0	0	0
C6423T	6423	C	T	NS4A	p.Phe2109Phe	p.Phe16Phe	.	synonymous_variant	Synonymous_variant	0	6.25	3.84615			G3516A	3516	G	A	NS2A	p.Leu1140Leu	p.Leu13Leu	.	synonymous_variant	Synonymous_variant	0	0	0.662252
G6435A	6435	G	A	NS4A	p.Lys2113Lys	p.Lys20Lys	.	synonymous_variant	Synonymous_variant	0	6.25	3.84615			A3525T	3525	A	T	NS2A	p.Ala1143Ala	p.Ala16Ala	.	synonymous_variant	Synonymous_variant	0.37037	0	0
A6441G	6441	A	G	NS4A	p.Arg2115Arg	p.Arg22Arg	.	synonymous_variant	Synonymous_variant	0	6.25	3.84615			T3526C	3526	T	C	NS2A	p.Leu1144Leu	p.Leu17Leu	.	synonymous_variant	Synonymous_variant	0.740741	0.518135	0
G6442A	6442	G	A	NS4A	p.Asp2116Asn	p.Asp23Asn	.	missense_variant	Non-synonymous_variant	0	6.25	3.84615			C3531T	3531	C	T	NS2A	p.Phe1145Phe	p.Phe18Phe	.	synonymous_variant	Synonymous_variant	0.37037	0.518135	0.662252
C6448T	6448	C	T	NS4A	p.Leu2118Leu	p.Leu25Leu	.	synonymous_variant	Synonymous_variant	0	6.25	3.84615			G3534A	3534	G	A	NS2A	p.Leu1146Leu	p.Leu19Leu	.	synonymous_variant	Synonymous_variant	1.11111	1.03627	0
G6465C	6465	G	C	NS4A	p.Val2123Val	p.Val30Val	p.Val30Val	synonymous_variant	Synonymous_variant	0	6.25	3.84615			G3537A	3537	G	A	NS2A	p.Glu1147Glu	p.Glu20Glu	.	synonymous_variant	Synonymous_variant	87.7778	89.6373	88.7417
C6471T	6471	C	T	NS4A	p.His2125His	p.His32His	.	synonymous_variant	Synonymous_variant	0	6.25	3.84615			A3540G	3540	A	G	NS2A	p.Glu1148Glu	p.Glu21Glu	.	synonymous_variant	Synonymous_variant	85.5556	89.1192	88.7417
G6474A	6474	G	A	NS4A	p.Thr2126Thr	p.Thr33Thr	.	synonymous_variant	Synonymous_variant	0	6.25	3.84615			T3546C	3546	T	C	NS2A	p.Leu1150Leu	p.Leu23Leu	.	synonymous_variant	Synonymous_variant	5.55556	2.07254	3.31126
G6480A	6480	G	A	NS4A	p.Glu2128Glu	p.Glu35Glu	.	synonymous_variant	Synonymous_variant	0	6.25	3.84615			A3547C	3547	A	C	NS2A	p.Arg1151Arg	p.Arg24Arg	.	synonymous_variant	Synonymous_variant	0	0.518135	0
T6486C	6486	T	C	NS4A	p.Gly2130Gly	p.Gly37Gly	.	synonymous_variant	Synonymous_variant	0	6.25	3.84615			G3549A	3549	G	A	NS2A	p.Arg1151Arg	p.Arg24Arg	.	synonymous_variant	Synonymous_variant	85.5556	89.1192	88.7417
C6501T	6501	C	T	NS4A	p.Asn2135Asn	p.Asn42Asn	.	synonymous_variant	Synonymous_variant	10.8108	12.5	7.69231			A3574G	3574	A	G	NS2A	p.Ile1160Leu	p.Ile33Leu	.	missense_variant	Non-synonymous_variant	2.22222	1.03627	0
C6510T	6510	C	T	NS4A	p.Leu2138Leu	p.Leu45Leu	.	synonymous_variant	Synonymous_variant	24.3243	6.25	11.5385			A3574C	3574	A	C	NS2A	p.Ile1160Val	p.Ile33Leu	.	missense_variant	Non-synonymous_variant	0.740741	0	0
C6528T	6528	C	T	NS4A	p.Thr2144Thr	p.Thr51Thr	.	synonymous_variant	Synonymous_variant	48.6486	25	34.6154			A3574T	3574	A	T	NS2A	p.Ile1160Leu	p.Ile33Leu	.	missense_variant	Non-synonymous_variant	0.37037	0	0
T6543C	6543	T	C	NS4A	p.Leu2149Leu	p.Leu56Leu	.	synonymous_variant	Synonymous_variant	0	6.25	3.84615			T3575C	3575	T	C	NS2A	p.Ile1160Thr	p.Ile33Thr	.	missense_variant	Non-synonymous_variant	0.37037	0	0
A6546G	6546	A	G	NS4A	p.Leu2150Leu	p.Leu57Leu	.	synonymous_variant	Synonymous_variant	0	6.25	3.84615			C3577T	3577	C	T	NS2A	p.Leu1161Leu	p.Leu34Leu	.	synonymous_variant	Synonymous_variant	92.5926	95.8549	92.7152
C6547T	6547	C	T	NS4A	p.Leu2151Leu	p.Leu58Leu	.	synonymous_variant	Synonymous_variant	2.7027	0	0			C3580T	3580	C	T	NS2A	p.Leu1162Leu	p.Leu35Leu	.	synonymous_variant	Synonymous_variant	4.07407	1.5544	3.31126
T6555C	6555	T	C	NS4A	p.Leu2153Leu	p.Leu60Leu	.	synonymous_variant	Synonymous_variant	0	6.25	3.84615			G3583A	3583	G	A	NS2A	p.Val1163Ile	p.Val36Ile	.	missense_variant	Non-synonymous_variant	0.740741	0	0
C6556T	6556	C	T	NS4A	p.Leu2154Leu	p.Leu61Leu	.	synonymous_variant	Synonymous_variant	27.027	43.75	38.4615			T3591C	3591	T	C	NS2A	p.Val1165Val	p.Val38Val	.	synonymous_variant	Synonymous_variant	90.3704	94.3005	90.7285
T6561C	6561	T	C	NS4A	p.Ala2155Ala	p.Ala62Ala	.	synonymous_variant	Synonymous_variant	27.027	37.5	34.6154			T3592G	3592	T	G	NS2A	p.Ser1166Ala	p.Ser39Ala	.	missense_variant	Non-synonymous_variant	69.6296	76.1658	74.8344
A6562G	6562	A	G	NS4A	p.Thr2156Ala	p.Thr63Ala	.	missense_variant	Non-synonymous_variant	0	0	3.84615			T3597C	3597	T	C	NS2A	p.Phe1167Phe	p.Phe40Phe	.	synonymous_variant	Synonymous_variant	94.0741	95.3368	91.3907
G6565A	6565	G	A	NS4A	p.Val2157Ile	p.Val64Ile	.	missense_variant	Non-synonymous_variant	2.7027	0	3.84615			G3598A	3598	G	A	NS2A	p.Val1168Met	p.Val41Met	.	missense_variant	Non-synonymous_variant	2.22222	0.518135	0
G6570A	6570	G	A	NS4A	p.Thr2158Thr	p.Thr65Thr	.	synonymous_variant	Synonymous_variant	24.3243	37.5	34.6154			A3603G	3603	A	G	NS2A	p.Thr1169Thr	p.Thr42Thr	.	synonymous_variant	Synonymous_variant	0	0	0
A6573C	6573	A	C	NS4A	p.Gly2159Gly	p.Gly66Gly	p.Gly66Gly	synonymous_variant	Synonymous_variant	24.3243	43.75	38.4615			T3604C	3604	T	C	NS2A	p.Leu1170Leu	p.Leu43Leu	.	synonymous_variant	Synonymous_variant	1.85185	0.518135	0
A6573T	6573	A	T	NS4A	p.Gly2159Gly	p.Gly66Gly	p.Gly66Gly	synonymous_variant	Synonymous_variant	2.7027	0	0			G3606A	3606	G	A	NS2A	p.Leu1170Leu	p.Leu43Leu	.	synonymous_variant	Synonymous_variant	0	0.518135	0
G6576A	6576	G	A	NS4A	p.Gly2160Gly	p.Gly67Gly	.	synonymous_variant	Synonymous_variant	27.027	43.75	38.4615			A3607C	3607	A	C	NS2A	p.Ile1171Leu	p.Ile44Leu	.	missense_variant	Non-synonymous_variant	0.37037	0	0.662252
T6582C	6582	T	C	NS4A	p.Phe2162Phe	p.Phe69Phe	.	synonymous_variant	Synonymous_variant	27.027	37.5	34.6154			C3618T	3618	C	T	NS2A	p.Asn1174Asn	p.Asn47Asn	.	synonymous_variant	Synonymous_variant	1.11111	0	0
T6583C	6583	T	C	NS4A	p.Leu2163Leu	p.Leu70Leu	.	synonymous_variant	Synonymous_variant	27.027	37.5	34.6154			A3619G	3619	A	G	NS2A	p.Met1175Val	p.Met48Val	.	missense_variant	Non-synonymous_variant	0	0	0
A6585G	6585	A	G	NS4A	p.Leu2163Leu	p.Leu70Leu	.	synonymous_variant	Synonymous_variant	27.027	37.5	34.6154			C3624T	3624	C	T	NS2A	p.Ser1176Ser	p.Ser49Ser	.	synonymous_variant	Synonymous_variant	2.22222	0.518135	0.662252
C6588T	6588	C	T	NS4A	p.Phe2164Phe	p.Phe71Phe	.	synonymous_variant	Synonymous_variant	0	6.25	3.84615			T3626C	3626	T	C	NS2A	p.Phe1177Ser	p.Phe50Ser	.	missense_variant	Non-synonymous_variant	0	0.518135	0
C6597T	6597	C	T	NS4A	p.Ser2167Ser	p.Ser74Ser	.	synonymous_variant	Synonymous_variant	0	6.25	3.84615			T3627C	3627	T	C	NS2A	p.Phe1177Phe	p.Phe50Phe	.	synonymous_variant	Synonymous_variant	2.96296	0.518135	1.3245
G6602A	6602	G	A	NS4A	p.Arg2169Lys	p.Arg76Lys	.	missense_variant	Non-synonymous_variant	70.2703	56.25	69.2308			A3628C	3628	A	C	NS2A	p.Arg1178Arg	p.Arg51Arg	.	synonymous_variant	Synonymous_variant	93.7037	94.8187	91.3907
G6603A	6603	G	A	NS4A	p.Arg2169Arg	p.Arg76Arg	.	synonymous_variant	Synonymous_variant	2.7027	12.5	3.84615			C3633T	3633	C	T	NS2A	p.Asp1179Asp	p.Asp52Asp	.	synonymous_variant	Synonymous_variant	90.7407	93.7824	90.7285
C6606T	6606	C	T	NS4A	p.Gly2170Gly	p.Gly77Gly	.	synonymous_variant	Synonymous_variant	67.5676	50	61.5385			C3634T	3634	C	T	NS2A	p.Leu1180Leu	p.Leu53Leu	.	synonymous_variant	Synonymous_variant	90.7407	93.7824	90.7285
G6615A	6615	G	A	NS4A	p.Lys2173Lys	p.Lys80Lys	.	synonymous_variant	Synonymous_variant	0	6.25	3.84615			A3639G	3639	A	G	NS2A	p.Gly1181Gly	p.Gly54Gly	.	synonymous_variant	Synonymous_variant	93.3333	94.3005	91.3907
A6619G	6619	A	G	NS4A	p.Thr2175Ala	p.Thr82Ala	.	missense_variant	Non-synonymous_variant	2.7027	0	0			A3642G	3642	A	G	NS2A	p.Arg1182Arg	p.Arg55Arg	.	synonymous_variant	Synonymous_variant	0.37037	0	0
C6633T	6633	C	T	NS4A	p.Cys2179Cys	p.Cys86Cys	.	synonymous_variant	Synonymous_variant	0	6.25	3.84615			G3648A	3648	G	A	NS2A	p.Met1184Ile	p.Met57Ile	.	missense_variant	Non-synonymous_variant	0	0	0.662252
A6640G	6640	A	G	NS4A	p.Ile2182Val	p.Ile89Val	.	missense_variant	Non-synonymous_variant	32.4324	43.75	53.8462			T3651C	3651	T	C	NS2A	p.Val1185Val	p.Val58Val	.	synonymous_variant	Synonymous_variant	92.963	93.7824	90.0662
T6641C	6641	T	C	NS4A	p.Ile2182Thr	p.Ile89Thr	.	missense_variant	Non-synonymous_variant	0	6.25	0			A3657G	3657	A	G	NS2A	p.Val1187Val	p.Val60Val	.	synonymous_variant	Synonymous_variant	93.3333	93.7824	90.0662
C6642T	6642	C	T	NS4A	p.Ile2182Ile	p.Ile89Ile	.	synonymous_variant	Synonymous_variant	2.7027	6.25	3.84615			C3660G	3660	C	G	NS2A	p.Gly1188Gly	p.Gly61Gly		synonymous_variant	Synonymous_variant	0.37037	0	0.662252
A6643G	6643	A	G	NS4A	p.Thr2183Ala	p.Thr90Ala	.	missense_variant	Non-synonymous_variant	2.7027	0	0			C3660T	3660	C	T	NS2A	p.Gly1188Gly	p.Gly61Gly		synonymous_variant	Synonymous_variant	0	0	0.662252
G6645A	6645	G	A	NS4A	p.Thr2183Thr	p.Thr90Thr	.	synonymous_variant	Synonymous_variant	24.3243	37.5	34.6154			C3663A	3663	C	A	NS2A	p.Ala1189Ala	p.Ala62Ala		synonymous_variant	Synonymous_variant	0.740741	1.5544	0.662252
T6648C	6648	T	C	NS4A	p.Ala2184Ala	p.Ala91Ala	.	synonymous_variant	Synonymous_variant	29.7297	37.5	34.6154			C3663T	3663	C	T	NS2A	p.Ala1189Ala	p.Ala62Ala	.	synonymous_variant	Synonymous_variant	93.3333	93.7824	91.3907
C6651T	6651	C	T	NS4A	p.Ser2185Ser	p.Ser92Ser	.	synonymous_variant	Synonymous_variant	27.027	37.5	34.6154			A3664G	3664	A	G	NS2A	p.Thr1190Ala	p.Thr63Ala	.	missense_variant	Non-synonymous_variant	0.740741	0	0.662252
C6654T	6654	C	T	NS4A	p.Ile2186Ile	p.Ile93Ile	.	synonymous_variant	Synonymous_variant	29.7297	43.75	38.4615			T3666C	3666	T	C	NS2A	p.Thr1190Thr	p.Thr63Thr	.	synonymous_variant	Synonymous_variant	0	0	0.662252
C6657T	6657	C	T	NS4A	p.Leu2187Leu	p.Leu94Leu	.	synonymous_variant	Synonymous_variant	24.3243	37.5	34.6154			A3677G	3677	A	G	NS2A	p.Asp1194Gly	p.Asp67Gly	.	missense_variant	Non-synonymous_variant	1.48148	1.03627	1.3245
T6664C	6664	T	C	NS4A	p.Tyr2190His	p.Tyr97His	.	missense_variant	Non-synonymous_variant	2.7027	0	0			T3684C	3684	T	C	NS2A	p.Gly1196Gly	p.Gly69Gly	.	synonymous_variant	Synonymous_variant	18.5185	13.9896	11.2583
C6666T	6666	C	T	NS4A	p.Tyr2190Tyr	p.Tyr97Tyr	.	synonymous_variant	Synonymous_variant	78.3784	87.5	88.4615			T3696C	3696	T	C	NS2A	p.Thr1200Thr	p.Thr73Thr	.	synonymous_variant	Synonymous_variant	89.2593	92.228	88.7417
C6684T	6684	C	T	NS4A	p.His2196His	p.His103His	.	synonymous_variant	Synonymous_variant	94.5946	93.75	96.1538			T3699C	3699	T	C	NS2A	p.Tyr1201Tyr	p.Tyr74Tyr	.	synonymous_variant	Synonymous_variant	0	0.518135	0
T6717C	6717	T	C	NS4A	p.Phe2207Phe	p.Phe114Phe	.	synonymous_variant	Synonymous_variant	0	6.25	0			C3706T	3706	C	T	NS2A	p.Leu1204Leu	p.Leu77Leu	.	synonymous_variant	Synonymous_variant	1.11111	0	0.662252
T6726C	6726	T	C	NS4A	p.Val2210Val	p.Val117Val	.	synonymous_variant	Synonymous_variant	81.0811	81.25	88.4615			C3709T	3709	C	T	NS2A	p.Leu1205Leu	p.Leu78Leu	.	synonymous_variant	Synonymous_variant	96.2963	94.3005	96.6887
T6732C	6732	T	C	NS4A	p.Leu2212Leu	p.Leu119Leu	.	synonymous_variant	Synonymous_variant	81.0811	81.25	84.6154			A3711G	3711	A	G	NS2A	p.Leu1205Leu	p.Leu78Leu	.	synonymous_variant	Synonymous_variant	0	0	0.662252
T6735C	6735	T	C	NS4A	p.Ile2213Ile	p.Ile120Ile	.	synonymous_variant	Synonymous_variant	0	6.25	0			C3717T	3717	C	T	NS2A	p.Ala1207Ala	p.Ala80Ala	.	synonymous_variant	Synonymous_variant	7.03704	5.18135	3.97351
A6741G	6741	A	G	NS4A	p.Glu2215Glu	p.Glu122Glu	.	synonymous_variant	Synonymous_variant	0	6.25	3.84615			T3719A	3719	T	A	NS2A	p.Phe1208Tyr	p.Phe81Tyr	.	missense_variant	Non-synonymous_variant	1.48148	2.07254	0.662252
T6744A	6744	T	A	NS4A	p.Pro2216Pro	p.Pro123Pro	.	synonymous_variant	Synonymous_variant	27.027	43.75	38.4615			A3723G	3723	A	G	NS2A	p.Lys1209Lys	p.Lys82Lys	.	synonymous_variant	Synonymous_variant	90.7407	92.228	92.7152
A6747G	6747	A	G	NS4A	p.Glu2217Glu	p.Glu124Glu	.	synonymous_variant	Synonymous_variant	2.7027	0	0			G3724A	3724	G	A	NS2A	p.Val1210Ile	p.Val83Ile	.	missense_variant	Non-synonymous_variant	0.740741	0	0
A6750G	6750	A	G	NS4A	p.Lys2218Lys	p.Lys125Lys	.	synonymous_variant	Synonymous_variant	27.027	43.75	38.4615			T3725C	3725	T	C	NS2A	p.Val1210Ala	p.Val83Ala	.	missense_variant	Non-synonymous_variant	0	0	0.662252
G6753A	6753	G	A	NS4A	p.Gln2219Gln	p.Gln126Gln	.	synonymous_variant	Synonymous_variant	0	6.25	3.84615			C3726T	3726	C	T	NS2A	p.Val1210Val	p.Val83Val	.	synonymous_variant	Synonymous_variant	1.11111	0	0.662252
C6768T	6768	C	T	NS4B	p.Asp2224Asp	p.Asp4Asp	.	synonymous_variant	Synonymous_variant	27.027	37.5	34.6154			T3735C	3735	T	C	NS2A	p.Thr1213Thr	p.Thr86Thr	.	synonymous_variant	Synonymous_variant	0	0	0.662252
C6775T	6775	C	T	NS4B	p.Leu2227Leu	p.Leu7Leu	.	synonymous_variant	Synonymous_variant	29.7297	43.75	38.4615			T3737A	3737	T	A	NS2A	p.Phe1214Tyr	p.Phe87Tyr	.	missense_variant	Non-synonymous_variant	0	0	0
G6777A	6777	G	A	NS4B	p.Leu2227Leu	p.Leu7Leu	.	synonymous_variant	Synonymous_variant	27.027	37.5	34.6154			C3740T	3740	C	T	NS2A	p.Ala1215Val	p.Ala88Val	.	missense_variant	Non-synonymous_variant	0.37037	0	0
C6780T	6780	C	T	NS4B	p.Thr2228Thr	p.Thr8Thr	.	synonymous_variant	Synonymous_variant	29.7297	43.75	38.4615			C3748T	3748	C	T	NS2A	p.Leu1218Leu	p.Leu91Leu	.	synonymous_variant	Synonymous_variant	0	0.518135	0
C6783T	6783	C	T	NS4B	p.Tyr2229Tyr	p.Tyr9Tyr	.	synonymous_variant	Synonymous_variant	27.027	37.5	34.6154			A3750G	3750	A	G	NS2A	p.Leu1218Leu	p.Leu91Leu	.	synonymous_variant	Synonymous_variant	92.2222	90.1554	90.7285
T6786C	6786	T	C	NS4B	p.Val2230Val	p.Val10Val	.	synonymous_variant	Synonymous_variant	2.7027	0	0			C3753T	3753	C	T	NS2A	p.Leu1219Leu	p.Leu92Leu	.	synonymous_variant	Synonymous_variant	1.48148	0	0.662252
C6801T	6801	C	T	NS4B	p.Leu2235Leu	p.Leu15Leu	.	synonymous_variant	Synonymous_variant	67.5676	56.25	57.6923			G3756A	3756	G	A	NS2A	p.Leu1220Leu	p.Leu93Leu	.	synonymous_variant	Synonymous_variant	97.037	95.3368	96.6887
C6813T	6813	C	T	NS4B	p.Ala2239Ala	p.Ala19Ala	p.Ala19Ala	synonymous_variant	Synonymous_variant	2.7027	6.25	0			G3762A	3762	G	A	NS2A	p.Lys1222Lys	p.Lys95Lys	.	synonymous_variant	Synonymous_variant	0	0.518135	0
C6828T	6828	C	T	NS4B	p.Asn2244Asn	p.Asn1Asn	.	synonymous_variant	Synonymous_variant	0	12.5	3.84615			C3771T	3771	C	T	NS2A	p.Ser1225Ser	p.Ser98Ser	.	synonymous_variant	Synonymous_variant	0	0	0.662252
T6837G	6837	T	G	NS4B	p.Gly2247Gly	p.Gly4Gly	p.Gly4Gly	synonymous_variant	Synonymous_variant	2.7027	6.25	3.84615			C3788T	3788	C	T	NS2A	p.Thr1231Ile	p.Thr104Ile	.	missense_variant	Non-synonymous_variant	0.37037	0	0.662252
A6843G	6843	A	G	NS4B	p.Leu2249Leu	p.Leu6Leu	.	synonymous_variant	Synonymous_variant	97.2973	81.25	92.3077			T3789C	3789	T	C	NS2A	p.Thr1231Thr	p.Thr104Thr	.	synonymous_variant	Synonymous_variant	94.8148	91.7098	91.3907
A6849G	6849	A	G	NS4B	p.Lys2251Lys	p.Lys8Lys	.	synonymous_variant	Synonymous_variant	2.7027	0	0			T3792C	3792	T	C	NS2A	p.Thr1232Thr	p.Thr105Thr	.	synonymous_variant	Synonymous_variant	94.4444	90.6736	91.3907
G6852A	6852	G	A	NS4B	p.Thr2252Thr	p.Thr9Thr	.	synonymous_variant	Synonymous_variant	86.4865	62.5	80.7692			T3801C	3801	T	C	NS2A	p.Ile1235Ile	p.Ile108Ile	.	synonymous_variant	Synonymous_variant	87.4074	88.601	84.106
C6862T	6862	C	T	NS4B	p.Leu2256Phe	p.Leu13Phe	.	missense_variant	Non-synonymous_variant	56.7568	56.25	73.0769			T3803C	3803	T	C	NS2A	p.Val1236Ala	p.Val109Ala	.	missense_variant	Non-synonymous_variant	0.37037	0	0.662252
C6864A	6864	C	A	NS4B	p.Leu2256Leu	p.Leu13Leu	.	synonymous_variant	Synonymous_variant	2.7027	6.25	3.84615			C3813T	3813	C	T	NS2A	p.Ser1239Ser	p.Ser112Ser	.	synonymous_variant	Synonymous_variant	88.8889	86.5285	89.404
G6870A	6870	G	A	NS4B	p.Leu2258Leu	p.Leu15Leu	.	synonymous_variant	Synonymous_variant	0	6.25	3.84615			T3837A	3837	T	A	NS2A	p.Ile1247Ile	p.Ile120Ile	.	synonymous_variant	Synonymous_variant	0.37037	0	0
G6870T	6870	G	T	NS4B	p.Leu2258Phe	p.Leu15Phe		missense_variant	Non-synonymous_variant	2.7027	0	0			T3840A	3840	T	A	NS2A	p.Leu1248Leu	p.Leu121Leu		synonymous_variant	Synonymous_variant	1.11111	1.03627	0
T6879C	6879	T	C	NS4B	p.Ile2261Ile	p.Ile18Ile	.	synonymous_variant	Synonymous_variant	24.3243	31.25	34.6154			T3840C	3840	T	C	NS2A	p.Leu1248Leu	p.Leu121Leu		synonymous_variant	Synonymous_variant	7.77778	8.29016	5.29801
G6880A	6880	G	A	NS4B	p.Ala2262Thr	p.Ala19Thr	.	missense_variant	Non-synonymous_variant	27.027	31.25	34.6154			G3843A	3843	G	A	NS2A	p.Glu1249Glu	p.Glu122Glu	.	synonymous_variant	Synonymous_variant	90.3704	93.2642	90.0662
C6881T	6881	C	T	NS4B	p.Ala2262Val	p.Ala19Val	.	missense_variant	Non-synonymous_variant	2.7027	0	0			T3844C	3844	T	C	NS2A	p.Leu1250Leu	p.Leu123Leu	.	synonymous_variant	Synonymous_variant	90.3704	93.2642	90.7285
A6883G	6883	A	G	NS4B	p.Thr2263Pro	p.Thr20Pro	.	missense_variant	Non-synonymous_variant	2.7027	6.25	3.84615			T3852C	3852	T	C	NS2A	p.Asp1252Asp	p.Asp125Asp	.	synonymous_variant	Synonymous_variant	91.1111	93.7824	90.7285
A6891G	6891	A	G	NS4B	p.Gln2265Gln	p.Gln22Gln	.	synonymous_variant	Synonymous_variant	2.7027	0	0			G3855A	3855	G	A	NS2A	p.Ala1253Ala	p.Ala126Ala	.	synonymous_variant	Synonymous_variant	0.37037	0	0.662252
C6894T	6894	C	T	NS4B	p.Pro2266Pro	p.Pro23Pro	.	synonymous_variant	Synonymous_variant	75.6757	50	65.3846			T3856C	3856	T	C	NS2A	p.Leu1254Leu	p.Leu127Leu	.	synonymous_variant	Synonymous_variant	80	84.456	80.7947
C6906T	6906	C	T	NS4B	p.Ile2270Ile	p.Ile27Ile	.	synonymous_variant	Synonymous_variant	59.4595	25	61.5385			A3858G	3858	A	G	NS2A	p.Leu1254Leu	p.Leu127Leu	.	synonymous_variant	Synonymous_variant	91.4815	93.7824	90.7285
A6936T	6936	A	T	NS4B	p.Ala2280Ala	p.Ala37Ala	.	synonymous_variant	Synonymous_variant	16.2162	6.25	30.7692			C3861T	3861	C	T	NS2A	p.Ala1255Ala	p.Ala128Ala	.	synonymous_variant	Synonymous_variant	90	93.2642	90.0662
G6942C	6942	G	C	NS4B	p.Thr2282Thr	p.Thr39Thr	.	synonymous_variant	Synonymous_variant	2.7027	0	3.84615			T3862C	3862	T	C	NS2A	p.Leu1256Leu	p.Leu129Leu	.	synonymous_variant	Synonymous_variant	0.37037	0.518135	0
G6942T	6942	G	T	NS4B	p.Thr2282Thr	p.Thr20Ala		synonymous_variant	Synonymous_variant	16.2162	6.25	23.0769			A3864G	3864	A	G	NS2A	p.Leu1256Leu	p.Leu129Leu	.	synonymous_variant	Synonymous_variant	89.2593	92.228	88.7417
G6945A	6945	G	A	NS4B	p.Leu2283Leu	p.Leu40Leu	.	synonymous_variant	Synonymous_variant	16.2162	6.25	23.0769			C3867G,A	3867	C	G	NS2A	p.Gly1257Gly	p.Gly130Gly	.	synonymous_variant	Synonymous_variant	90	93.2642	90.0662
C6951A	6951	C	A	NS4B	p.Ala2285Ala	p.Ala42Ala	.	synonymous_variant	Synonymous_variant	2.7027	0	3.84615			G3874A	3874	G	A	NS2A	p.Val1260Ile	p.Val133Ile	.	missense_variant	Non-synonymous_variant	0.740741	0.518135	0.662252
C6951T	6951	C	T	NS4B	p.Ala2285Ala	p.Ala42Ala		synonymous_variant	Synonymous_variant	13.5135	6.25	23.0769			T3875C	3875	T	C	NS2A	p.Val1260Ala	p.Val133Ala	.	missense_variant	Non-synonymous_variant	0	0	1.3245
C6957A	6957	C	A	NS4B	p.Ala2287Ala	p.Ala44Ala	.	synonymous_variant	Synonymous_variant	16.2162	6.25	23.0769			C3876T	3876	C	T	NS2A	p.Val1260Val	p.Val133Val	.	synonymous_variant	Synonymous_variant	91.8519	93.2642	90.0662
A6963T	6963	A	T	NS4B	p.Thr2289Thr	p.Thr46Thr		synonymous_variant	Synonymous_variant	16.2162	6.25	19.2308			C3879T	3879	C	T	NS2A	p.Leu1261Leu	p.Leu134Leu	.	synonymous_variant	Synonymous_variant	1.85185	1.5544	1.3245
A6963C	6963	A	C	NS4B	p.Thr2289Thr	p.Thr46Thr		synonymous_variant	Synonymous_variant	0	0	3.84615			A3881G	3881	A	G	NS2A	p.Lys1262Arg	p.Lys135Arg	.	missense_variant	Non-synonymous_variant	0	0	0.662252
T6966C	6966	T	C	NS4B	p.Phe2290Phe	p.Phe47Phe	.	synonymous_variant	Synonymous_variant	16.2162	6.25	23.0769			A3882G	3882	A	G	NS2A	p.Lys1262Lys	p.Lys135Lys	.	synonymous_variant	Synonymous_variant	1.11111	0.518135	0.662252
G6967A	6967	G	A	NS4B	p.Val2291Ile	p.Val48Ile	.	missense_variant	Non-synonymous_variant	16.2162	6.25	26.9231			G3885A	3885	G	A	NS2A	p.Met1263Ile	p.Met136Ile		missense_variant	Non-synonymous_variant	88.5185	91.7098	90.0662
T6969C	6969	T	C	NS4B	p.Val2291Val	p.Val48Val	.	synonymous_variant	Synonymous_variant	16.2162	6.25	26.9231			G3885T	3885	G	T	NS2A	p.Met1263Ile	p.Met136Ile		missense_variant	Non-synonymous_variant	1.85185	1.03627	0.662252
T6987C	6987	T	C	NS4B	p.His2297His	p.His54His	.	synonymous_variant	Synonymous_variant	2.7027	0	0			T3887C	3887	T	C	NS2A	p.Val1264Ala	p.Val137Ala	.	missense_variant	Non-synonymous_variant	0	0.518135	0.662252
C6990T	6990	C	T	NS4B	p.Ser2298Ser	p.Ser55Ser	.	synonymous_variant	Synonymous_variant	0	0	3.84615			G3888A	3888	G	A	NS2A	p.Val1264Val	p.Val137Val	.	synonymous_variant	Synonymous_variant	89.6296	93.2642	89.404
C7002T	7002	C	T	NS4B	p.Ser2302Ser	p.Ser59Ser	.	synonymous_variant	Synonymous_variant	2.7027	6.25	3.84615			A3889C	3889	A	C	NS2A	p.Arg1265Arg	p.Arg138Arg	.	synonymous_variant	Synonymous_variant	0	0.518135	0
G7008T	7008	G	T	NS4B	p.Val2304Val	p.Val61Val		synonymous_variant	Synonymous_variant	2.7027	0	0			A3891G	3891	A	G	NS2A	p.Arg1265Arg	p.Arg138Arg	.	synonymous_variant	Synonymous_variant	1.11111	0.518135	0.662252
G7014A	7014	G	A	NS4B	p.Val2306Val	p.Val63Val		synonymous_variant	Synonymous_variant	2.7027	0	0			T3894C	3894	T	C	NS2A	p.Asn1266Asn	p.Asn139Asn	.	synonymous_variant	Synonymous_variant	90.3704	93.2642	90.0662
C7017T	7017	C	T	NS4B	p.Ser2307Ser	p.Ser64Ser	.	synonymous_variant	Synonymous_variant	89.1892	56.25	88.4615			A3900G	3900	A	G	NS2A	p.Glu1268Glu	p.Glu141Glu	.	synonymous_variant	Synonymous_variant	0.740741	0	0
T7026C	7026	T	C	NS4B	p.Ala2310Ala	p.Ala67Ala	.	synonymous_variant	Synonymous_variant	83.7838	50	88.4615			A3901G	3901	A	G	NS2A	p.Lys1269Glu	p.Lys142Glu	.	missense_variant	Non-synonymous_variant	0	0	0
A7029T	7029	A	T	NS4B	p.Ile2311Ile	p.Ile68Ile	.	synonymous_variant	Synonymous_variant	86.4865	50	88.4615			A3909G	3909	A	G	NS2A	p.Gln1271Gln	p.Gln144Gln	.	synonymous_variant	Synonymous_variant	0.37037	0.518135	0
C7035T	7035	C	T	NS4B	p.Asn2313Asn	p.Asn70Asn	.	synonymous_variant	Synonymous_variant	0	0	3.84615			T3910C	3910	T	C	NS2A	p.Leu1272Leu	p.Leu145Leu	.	synonymous_variant	Synonymous_variant	92.5926	95.8549	94.0397
A7038G	7038	A	G	NS4B	p.Gln2314Gln	p.Gln71Gln	.	synonymous_variant	Synonymous_variant	2.7027	0	0			G3912A	3912	G	A	NS2A	p.Leu1272Leu	p.Leu145Leu	.	synonymous_variant	Synonymous_variant	95.5556	96.3731	95.3642
T7048C	7048	T	C	NS4B	p.Leu2318Leu	p.Leu75Leu	.	synonymous_variant	Synonymous_variant	0	0	3.84615			A3915G	3915	A	G	NS2A	p.Ala1273Ala	p.Ala146Ala	.	synonymous_variant	Synonymous_variant	0	0	0
C7059T	7059	C	T	NS4B	p.Leu2321Leu	p.Leu78Leu	.	synonymous_variant	Synonymous_variant	21.6216	18.75	7.69231			G3918A	3918	G	A	NS2A	p.Val1274Val	p.Val147Val	.	synonymous_variant	Synonymous_variant	1.11111	1.03627	0
A7065G	7065	A	G	NS4B	p.Lys2323Lys	p.Lys80Lys	.	synonymous_variant	Synonymous_variant	0	0	3.84615			C3920G	3920	C	G	NS2A	p.Thr1275Ser	p.Thr148Ser	.	missense_variant	Non-synonymous_variant	0	0	0
T7075C	7075	T	C	NS4B	p.Leu2327Leu	p.Leu84Leu	.	synonymous_variant	Synonymous_variant	0	0	3.84615			T3930C	3930	T	C	NS2A	p.Ala1278Ala	p.Ala151Ala	.	synonymous_variant	Synonymous_variant	0	0	0.662252
A7080G	7080	A	G	NS4B	p.Ser2328Ser	p.Ser85Ser	.	synonymous_variant	Synonymous_variant	75.6757	50	80.7692			A3931G	3931	A	G	NS2A	p.Ile1279Val	p.Ile152Val	.	missense_variant	Non-synonymous_variant	1.11111	0	0
G7083A	7083	G	A	NS4B	p.Lys2329Lys	p.Lys86Lys	.	synonymous_variant	Synonymous_variant	62.1622	43.75	57.6923			C3933T	3933	C	T	NS2A	p.Ile1279Ile	p.Ile152Ile	.	synonymous_variant	Synonymous_variant	0.740741	0	0
C7110T	7110	C	T	NS4B	p.Ala2338Ala	p.Ala95Ala	.	synonymous_variant	Synonymous_variant	18.9189	12.5	23.0769			T3934C	3934	T	C	NS2A	p.Leu1280Leu	p.Leu153Leu	.	synonymous_variant	Synonymous_variant	2.59259	1.5544	3.31126
T7113C	7113	T	C	NS4B	p.Ile2339Ile	p.Ile96Ile	.	synonymous_variant	Synonymous_variant	18.9189	12.5	26.9231			G3936A	3936	G	A	NS2A	p.Leu1280Leu	p.Leu153Leu	.	synonymous_variant	Synonymous_variant	2.59259	2.07254	0.662252
A7116G	7116	A	G	NS4B	p.Gly2340Gly	p.Gly97Gly	.	synonymous_variant	Synonymous_variant	0	0	3.84615			C3939T	3939	C	T	NS2A	p.Cys1281Cys	p.Cys154Cys	.	synonymous_variant	Synonymous_variant	2.59259	2.07254	0
C7122T	7122	C	T	NS4B	p.Tyr2342Tyr	p.Tyr99Tyr	.	synonymous_variant	Synonymous_variant	16.2162	6.25	30.7692			C3942T	3942	C	T	NS2A	p.Val1282Val	p.Val155Val	.	synonymous_variant	Synonymous_variant	2.59259	2.07254	0.662252
T7143C	7143	T	C	NS4B	p.Thr2349Thr	p.Thr106Thr	.	synonymous_variant	Synonymous_variant	29.7297	50	38.4615			A3945T	3945	A	T	NS2A	p.Pro1283Pro	p.Pro156Pro	.	synonymous_variant	Synonymous_variant	0	0	0
A7152G	7152	A	G	NS4B	p.Ala2352Ala	p.Ala109Ala	.	synonymous_variant	Synonymous_variant	2.7027	0	0			C3948T	3948	C	T	NS2A	p.Asn1284Asn	p.Asn157Asn	.	synonymous_variant	Synonymous_variant	81.8519	81.8653	88.7417
T7155C	7155	T	C	NS4B	p.Ala2353Ala	p.Ala110Ala	.	synonymous_variant	Synonymous_variant	45.9459	56.25	50			T3958C	3958	T	C	NS2A	p.Leu1288Leu	p.Leu161Leu	.	synonymous_variant	Synonymous_variant	2.22222	0.518135	0
T7159C	7159	T	C	NS4B	p.Phe2355Leu	p.Phe112Leu	.	missense_variant	Non-synonymous_variant	43.2432	56.25	53.8462			A3960G	3960	A	G	NS2A	p.Leu1288Leu	p.Leu161Leu	.	synonymous_variant	Synonymous_variant	0	0	0
C7161T	7161	C	T	NS4B	p.Phe2355Leu	p.Phe112Leu		missense_variant	Non-synonymous_variant	0	6.25	3.84615			A3962G	3962	A	G	NS2A	p.Gln1289Arg	p.Gln162Arg	.	missense_variant	Non-synonymous_variant	35.9259	32.1244	37.7483
T7176C	7176	T	C	NS4B	p.His2360His	p.His117His	.	synonymous_variant	Synonymous_variant	0	6.25	3.84615			A3963G	3963	A	G	NS2A	p.Gln1289Gln	p.Gln162Gln	.	synonymous_variant	Synonymous_variant	0	0	0.662252
C7182T	7182	C	T	NS4B	p.Ala2362Ala	p.Ala119Ala		synonymous_variant	Synonymous_variant	70.2703	56.25	61.5385			C3966T	3966	C	T	NS2A	p.Asn1290Asn	p.Asn163Asn	.	synonymous_variant	Synonymous_variant	2.59259	0.518135	0.662252
C7182A	7182	C	A	NS4B	p.Ala2362Ala	p.Ala119Ala		synonymous_variant	Synonymous_variant	2.7027	6.25	3.84615			A3974G	3974	A	G	NS2A	p.Lys1293Arg	p.Lys166Arg	.	missense_variant	Non-synonymous_variant	0	0.518135	0
A7206G	7206	A	G	NS4B	p.Ala2370Ala	p.Ala127Ala	.	synonymous_variant	Synonymous_variant	97.2973	93.75	96.1538			G3978T	3978	G	T	NS2A	p.Val1294Val	p.Val167Val	.	synonymous_variant	Synonymous_variant	0	0	0
C7215T	7215	C	T	NS4B	p.Thr2373Thr	p.Thr130Thr	.	synonymous_variant	Synonymous_variant	2.7027	0	0			T3981C	3981	T	C	NS2A	p.Ser1295Ser	p.Ser168Ser	.	synonymous_variant	Synonymous_variant	78.1481	79.2746	81.457
A7221G	7221	A	G	NS4B	p.Glu2375Glu	p.Glu132Glu	.	synonymous_variant	Synonymous_variant	97.2973	93.75	96.1538			A3987G	3987	A	G	NS2A	p.Thr1297Thr	p.Thr170Thr	.	synonymous_variant	Synonymous_variant	3.7037	1.5544	3.31126
T7224A	7224	T	A	NS4B	p.Ala2376Ala	p.Ala133Ala	.	synonymous_variant	Synonymous_variant	2.7027	0	0			A3988G	3988	A	G	NS2A	p.Ile1298Val	p.Ile171Val	.	missense_variant	Non-synonymous_variant	70	73.5751	76.1589
T7224G	7224	T	G	NS4B	p.Ala2376Ala	p.Ala133Ala	.	synonymous_variant	Synonymous_variant	2.7027	6.25	3.84615			T3989C	3989	T	C	NS2A	p.Ile1298Thr	p.Ile171Thr	.	missense_variant	Non-synonymous_variant	70	72.5389	76.1589
G7239A	7239	G	A	NS4B	p.Ala2381Ala	p.Ala138Ala	.	synonymous_variant	Synonymous_variant	100	100	100			T3991C	3991	T	C	NS2A	p.Leu1299Leu	p.Leu172Leu	.	synonymous_variant	Synonymous_variant	76.2963	77.2021	80.1325
G7242A	7242	G	A	NS4B	p.Ala2382Ala	p.Ala139Ala	.	synonymous_variant	Synonymous_variant	5.40541	6.25	3.84615			G3997A	3997	G	A	NS2A	p.Val1301Met	p.Val174Met	.	missense_variant	Non-synonymous_variant	0	0	0
C7248T	7248	C	T	NS4B	p.Ile2384Ile	p.Ile141Ile	.	synonymous_variant	Synonymous_variant	0	0	3.84615			T4001C	4001	T	C	NS2A	p.Val1302Ala	p.Val175Ala	.	missense_variant	Non-synonymous_variant	1.11111	0.518135	0
C7257T	7257	C	T	NS4B	p.Asn2387Asn	p.Asn144Asn	.	synonymous_variant	Synonymous_variant	2.7027	0	0			G4002A	4002	G	A	NS2A	p.Val1302Val	p.Val175Val	.	synonymous_variant	Synonymous_variant	0.740741	0.518135	0
T7263C	7263	T	C	NS4B	p.Thr2389Thr	p.Thr146Thr	.	synonymous_variant	Synonymous_variant	0	12.5	3.84615			C4005T	4005	C	T	NS2A	p.Ser1303Ser	p.Ser176Ser	.	synonymous_variant	Synonymous_variant	0	0.518135	0
C7266G	7266	C	G	NS4B	p.Val2390Val	p.Val147Val	.	synonymous_variant	Synonymous_variant	100	100	100			T4008A	4008	T	A	NS2A	p.Val1304Val	p.Val177Val		synonymous_variant	Synonymous_variant	1.85185	1.03627	0.662252
T7269C	7269	T	C	NS4B	p.Asp2391Asp	p.Asp148Asp	.	synonymous_variant	Synonymous_variant	0	6.25	3.84615			T4008C	4008	T	C	NS2A	p.Val1304Val	p.Val177Val		synonymous_variant	Synonymous_variant	0	0	0.662252
C7288T	7288	C	T	NS4B	p.Leu2398Leu	p.Leu155Leu	.	synonymous_variant	Synonymous_variant	2.7027	0	0			C4011T	4011	C	T	NS2A	p.Ser1305Ser	p.Ser178Ser	.	synonymous_variant	Synonymous_variant	0.740741	0	0
T7302A	7302	T	A	NS4B	p.Pro2402Pro	p.Pro159Pro		synonymous_variant	Synonymous_variant	94.5946	93.75	96.1538			A4014T	4014	A	T	NS2A	p.Pro1306Pro	p.Pro179Pro	.	synonymous_variant	Synonymous_variant	0.740741	0.518135	1.3245
T7302C	7302	T	C	NS4B	p.Pro2402Pro	p.Pro159Pro		synonymous_variant	Synonymous_variant	0	6.25	3.84615			C4015T	4015	C	T	NS2A	p.Leu1307Leu	p.Leu180Leu	.	synonymous_variant	Synonymous_variant	1.11111	0.518135	0
G7314A	7314	G	A	NS4B	p.Lys2406Lys	p.Lys163Lys	.	synonymous_variant	Synonymous_variant	2.7027	6.25	3.84615			C4020T	4020	C	T	NS2A	p.Leu1308Leu	p.Leu181Leu	.	synonymous_variant	Synonymous_variant	67.037	67.3575	74.1722
A7320G	7320	A	G	NS4B	p.Glu2408Glu	p.Glu165Glu	.	synonymous_variant	Synonymous_variant	0	6.25	3.84615			T4021C	4021	T	C	NS2A	p.Leu1309Leu	p.Leu182Leu	.	synonymous_variant	Synonymous_variant	0	1.03627	0.662252
G7323A	7323	G	A	NS4B	p.Lys2409Lys	p.Lys166Lys	.	synonymous_variant	Synonymous_variant	0	6.25	3.84615			A4026G	4026	A	G	NS2A	p.Thr1310Thr	p.Thr183Thr	.	synonymous_variant	Synonymous_variant	0.37037	0	0
C7345T	7345	C	T	NS4B	p.Leu2417Leu	p.Leu174Leu	.	synonymous_variant	Synonymous_variant	70.2703	56.25	61.5385			C4029T	4029	C	T	NS2A	p.Ser1311Ser	p.Ser184Ser	.	synonymous_variant	Synonymous_variant	72.5926	75.6477	76.8212
G7348C	7348	G	C	NS4B	p.Val2418Leu	p.Val175Leu	.	missense_variant	Non-synonymous_variant	0	6.25	0			A4032T	4032	A	T	NS2A	p.Ser1312Ser	p.Ser185Ser	.	synonymous_variant	Synonymous_variant	0	0.518135	0.662252
C7353T	7353	C	T	NS4B	p.Leu2419Leu	p.Leu176Leu	.	synonymous_variant	Synonymous_variant	2.7027	0	0			A4034G	4034	A	G	NS2A	p.Gln1313Arg	p.Gln186Arg	.	missense_variant	Non-synonymous_variant	0.740741	0	0
C7356T	7356	C	T	NS4B	p.Cys2420Cys	p.Cys177Cys	.	synonymous_variant	Synonymous_variant	2.7027	0	0			A4038G	4038	A	G	NS2A	p.Gln1314Gln	p.Gln187Gln	.	synonymous_variant	Synonymous_variant	75.9259	76.6839	80.1325
T7369C	7369	T	C	NS4B	p.Leu2425Leu	p.Leu182Leu	.	synonymous_variant	Synonymous_variant	2.7027	6.25	3.84615			A4041G	4041	A	G	NS2A	p.Lys1315Lys	p.Lys188Lys	.	synonymous_variant	Synonymous_variant	0	0	0.662252
G7371A	7371	G	A	NS4B	p.Leu2425Leu	p.Leu182Leu	.	synonymous_variant	Synonymous_variant	0	6.25	3.84615			A4042G	4042	A	G	NS2A	p.Thr1316Ala	p.Thr189Ala	.	missense_variant	Non-synonymous_variant	6.66667	3.62694	3.97351
T7383C	7383	T	C	NS4B	p.Thr2429Thr	p.Thr186Thr	.	synonymous_variant	Synonymous_variant	0	12.5	0			C4043T	4043	C	T	NS2A	p.Thr1316Ile	p.Thr189Ile	.	missense_variant	Non-synonymous_variant	0.37037	0	0
T7392G	7392	T	G	NS4B	p.Ala2432Ala	p.Ala189Ala		synonymous_variant	Synonymous_variant	24.3243	37.5	38.4615			A4044G	4044	A	G	NS2A	p.Thr1316Thr	p.Thr189Thr	.	synonymous_variant	Synonymous_variant	75.9259	76.1658	79.4702
C7393T	7393	C	T	NS4B	p.Leu2433Met	p.Leu190Met	.	missense_variant	Non-synonymous_variant	27.027	43.75	38.4615			T4057C	4057	T	C	NS2A	p.Leu1321Leu	p.Leu194Leu	.	synonymous_variant	Synonymous_variant	0	0	0.662252
G7395A	7395	G	A	NS4B	p.Leu2433Leu	p.Leu190Leu	.	synonymous_variant	Synonymous_variant	27.027	37.5	34.6154			A4059G	4059	A	G	NS2A	p.Leu1321Leu	p.Leu194Leu	.	synonymous_variant	Synonymous_variant	0.37037	0	0.662252
G7401A	7401	G	A	NS4B	p.Glu2435Glu	p.Glu192Glu	.	synonymous_variant	Synonymous_variant	27.027	37.5	34.6154			C4071T	4071	C	T	NS2A	p.Ile1325Ile	p.Ile198Ile	.	synonymous_variant	Synonymous_variant	0	2.07254	0
T7405C	7405	T	C	NS4B	p.Leu2437Leu	p.Leu194Leu	.	synonymous_variant	Synonymous_variant	27.027	43.75	38.4615			A4074G	4074	A	G	NS2A	p.Lys1326Lys	p.Lys199Lys	.	synonymous_variant	Synonymous_variant	0.740741	0	0
C7410T	7410	C	T	NS4B	p.Thr2438Thr	p.Thr195Thr	.	synonymous_variant	Synonymous_variant	24.3243	37.5	34.6154			T4077C	4077	T	C	NS2A	p.Gly1327Gly	p.Gly200Gly	.	synonymous_variant	Synonymous_variant	87.4074	90.6736	89.404
T7416G	7416	T	G	NS4B	p.Ala2440Ala	p.Ala197Ala		synonymous_variant	Synonymous_variant	29.7297	43.75	34.6154			C4080T	4080	C	T	NS2A	p.Leu1328Leu	p.Leu201Leu	.	synonymous_variant	Synonymous_variant	81.8519	88.0829	84.7682
T7416A	7416	T	A	NS4B	p.Ala2440Ala	p.Ala197Ala		synonymous_variant	Synonymous_variant	0	0	3.84615			T4092C	4092	T	C	NS2A	p.Ala1332Ala	p.Ala205Ala		synonymous_variant	Synonymous_variant	92.5926	93.2642	90.7285
C7419A	7419	C	A	NS4B	p.Thr2441Thr	p.Thr198Thr	.	synonymous_variant	Synonymous_variant	2.7027	0	0			T4092A	4092	T	A	NS2A	p.Ala1332Ala	p.Ala205Ala		synonymous_variant	Synonymous_variant	0	0	0.662252
C7431T	7431	C	T	NS4B	p.Ser2445Ser	p.Ser202Ser	.	synonymous_variant	Synonymous_variant	27.027	37.5	34.6154			T4095C	4095	T	C	NS2A	p.Ile1333Ile	p.Ile206Ile	.	synonymous_variant	Synonymous_variant	0	0	0.662252
T7435C	7435	T	C	NS4B	p.Leu2447Leu	p.Leu204Leu	.	synonymous_variant	Synonymous_variant	27.027	37.5	34.6154			T4098C	4098	T	C	NS2A	p.Phe1334Phe	p.Phe207Phe	.	synonymous_variant	Synonymous_variant	92.5926	93.2642	90.7285
A7446T	7446	A	T	NS4B	p.Gly2450Gly	p.Gly207Gly	.	synonymous_variant	Synonymous_variant	2.7027	0	3.84615			C4099T	4099	C	T	NS2A	p.Leu1335Leu	p.Leu208Leu	.	synonymous_variant	Synonymous_variant	89.2593	91.7098	90.7285
G7454A	7454	G	A	NS4B	p.Gly2453Glu	p.Gly210Glu	.	missense_variant	Non-synonymous_variant	2.7027	0	0			C4107T	4107	C	T	NS2A	p.Thr1337Thr	p.Thr210Thr	.	synonymous_variant	Synonymous_variant	0	0	0
G7458A	7458	G	A	NS4B	p.Arg2454Arg	p.Arg211Arg	.	synonymous_variant	Synonymous_variant	29.7297	43.75	38.4615			C4110T	4110	C	T	NS2A	p.Leu1338Leu	p.Leu211Leu	.	synonymous_variant	Synonymous_variant	2.22222	0.518135	0.662252
C7467T	7467	C	T	NS4B	p.Asn2457Asn	p.Asn214Asn	.	synonymous_variant	Synonymous_variant	27.027	37.5	34.6154			C4119T	4119	C	T	NS2A	p.Thr1341Thr	p.Thr214Thr	.	synonymous_variant	Synonymous_variant	86.2963	83.4197	86.0927
T7470A	7470	T	A	NS4B	p.Thr2458Thr	p.Thr215Thr	.	synonymous_variant	Synonymous_variant	27.027	43.75	38.4615			G4121A	4121	G	A	NS2A	p.Ser1342Asn	p.Ser215Asn	.	missense_variant	Non-synonymous_variant	2.59259	0.518135	0.662252
C7473T	7473	C	T	NS4B	p.Thr2459Thr	p.Thr216Thr	.	synonymous_variant	Synonymous_variant	27.027	37.5	34.6154			C4122T	4122	C	T	NS2A	p.Ser1342Ser	p.Ser215Ser	.	synonymous_variant	Synonymous_variant	0	0.518135	0.662252
T7476C	7476	T	C	NS4B	p.Ile2460Ile	p.Ile217Ile	.	synonymous_variant	Synonymous_variant	2.7027	0	0			C4134T	4134	C	T	NS2B	p.Ser1346Ser	p.Ser1Ser	.	synonymous_variant	Synonymous_variant	2.96296	0.518135	0.662252
G7479A	7479	G	A	NS4B	p.Ala2461Ala	p.Ala218Ala	.	synonymous_variant	Synonymous_variant	45.9459	43.75	57.6923			T4141C	4141	T	C	NS2B	p.Leu1349Leu	p.Leu4Leu	.	synonymous_variant	Synonymous_variant	99.2593	100	100
T7491C	7491	T	C	NS4B	p.Ala2465Ala	p.Ala222Ala	.	synonymous_variant	Synonymous_variant	2.7027	0	0			A4143C	4143	A	C	NS2B	p.Leu1349Phe	p.Leu4Phe	.	missense_variant	Non-synonymous_variant	0.37037	0.518135	0.662252
G7506A	7506	G	A	NS4B	p.Gly2470Gly	p.Gly227Gly	.	synonymous_variant	Synonymous_variant	0	6.25	3.84615			G4149A	4149	G	A	NS2B	p.Glu1351Glu	p.Glu6Glu	.	synonymous_variant	Synonymous_variant	2.22222	1.03627	0.662252
T7513C	7513	T	C	NS4B	p.Leu2473Leu	p.Leu230Leu	.	synonymous_variant	Synonymous_variant	81.0811	68.75	84.6154			T4152C	4152	T	C	NS2B	p.Ala1352Ala	p.Ala7Ala	.	synonymous_variant	Synonymous_variant	4.44444	1.5544	3.31126
G7515A	7515	G	A	NS4B	p.Leu2473Leu	p.Leu230Leu	.	synonymous_variant	Synonymous_variant	0	6.25	3.84615			A4153G	4153	A	G	NS2B	p.Ile1353Val	p.Ile8Val	.	missense_variant	Non-synonymous_variant	0.37037	0	0
C7518T	7518	C	T	NS4B	p.Ala2474Ala	p.Ala231Ala	.	synonymous_variant	Synonymous_variant	0	6.25	3.84615			C4155T	4155	C	T	NS2B	p.Ile1353Ile	p.Ile8Ile	.	synonymous_variant	Synonymous_variant	91.4815	90.6736	93.3775
T7524C	7524	T	C	NS4B	p.Ala2476Ala	p.Ala233Ala	.	synonymous_variant	Synonymous_variant	83.7838	68.75	80.7692			C4164A	4164	C	A	NS2B	p.Val1356Val	p.Val11Val	.	synonymous_variant	Synonymous_variant	1.48148	0	0.662252
T7539C	7539	T	C	NS4B	p.Ser2481Ser	p.Ser238Ser	.	synonymous_variant	Synonymous_variant	2.7027	6.25	3.84615			G4167A	4167	G	A	NS2B	p.Gly1357Gly	p.Gly12Gly	.	synonymous_variant	Synonymous_variant	0.740741	0	0
T7542C	7542	T	C	NS4B	p.Ile2482Ile	p.Ile239Ile	.	synonymous_variant	Synonymous_variant	35.1351	50	38.4615			A4168G	4168	A	G	NS2B	p.Met1358Val	p.Met13Val	.	missense_variant	Non-synonymous_variant	0	0	0
A7554G	7554	A	G	NS4B	p.Thr2486Thr	p.Thr243Thr	.	synonymous_variant	Synonymous_variant	27.027	37.5	34.6154			A4177G	4177	A	G	NS2B	p.Ile1361Val	p.Ile16Val	.	missense_variant	Non-synonymous_variant	0	0.518135	0
A7555G	7555	A	G	NS4B	p.Thr2487Pro	p.Thr244Pro	.	missense_variant	Non-synonymous_variant	27.027	37.5	34.6154			T4179C	4179	T	C	NS2B	p.Ile1361Ile	p.Ile16Ile	.	synonymous_variant	Synonymous_variant	0	0.518135	0
T7583C	7583	T	C	NS5	p.Ile2496Thr	p.Ile5Thr	.	missense_variant	Non-synonymous_variant	29.7297	43.75	38.4615			A4182G	4182	A	G	NS2B	p.Leu1362Leu	p.Leu17Leu	.	synonymous_variant	Synonymous_variant	0	0	1.3245
G7590A	7590	G	A	NS5	p.Glu2498Glu	p.Glu7Glu	.	synonymous_variant	Synonymous_variant	24.3243	37.5	34.6154			C4185T	4185	C	T	NS2B	p.Ala1363Ala	p.Ala18Ala	.	synonymous_variant	Synonymous_variant	62.2222	59.5855	62.2517
A7617G	7617	A	G	NS5	p.Arg2507Arg	p.Arg16Arg	.	synonymous_variant	Synonymous_variant	27.027	37.5	34.6154			C4192T	4192	C	T	NS2B	p.Leu1366Phe	p.Leu21Phe	.	missense_variant	Non-synonymous_variant	86.2963	87.5648	84.106
C7623T	7623	C	T	NS5	p.Asn2509Asn	p.Asn18Asn	.	synonymous_variant	Synonymous_variant	27.027	43.75	38.4615			C4194T	4194	C	T	NS2B	p.Leu1366Leu	p.Leu21Leu	.	synonymous_variant	Synonymous_variant	0.740741	0	0
G7624T	7624	G	T	NS5	p.Ala2510Ser	p.Ala19Ser	.	missense_variant	Non-synonymous_variant	0	6.25	3.84615			C4195T	4195	C	T	NS2B	p.Leu1367Leu	p.Leu22Leu	.	synonymous_variant	Synonymous_variant	91.1111	89.6373	88.0795
A7632G	7632	A	G	NS5	p.Gly2512Gly	p.Gly21Gly	.	synonymous_variant	Synonymous_variant	27.027	43.75	38.4615			A4197G	4197	A	G	NS2B	p.Leu1367Leu	p.Leu22Leu	.	synonymous_variant	Synonymous_variant	1.85185	0	0.662252
A7635G	7635	A	G	NS5	p.Lys2513Lys	p.Lys22Lys	.	synonymous_variant	Synonymous_variant	27.027	43.75	38.4615			A4200G	4200	A	G	NS2B	p.Lys1368Lys	p.Lys23Lys	.	synonymous_variant	Synonymous_variant	91.1111	89.6373	88.0795
C7650T	7650	C	T	NS5	p.Ile2518Ile	p.Ile27Ile	.	synonymous_variant	Synonymous_variant	5.40541	12.5	3.84615			T4206C	4206	T	C	NS2B	p.Asp1370Asp	p.Asp25Asp	.	synonymous_variant	Synonymous_variant	90.3704	88.601	88.0795
C7653T	7653	C	T	NS5	p.Tyr2519Tyr	p.Tyr28Tyr	.	synonymous_variant	Synonymous_variant	94.5946	87.5	96.1538			C4212T	4212	C	T	NS2B	p.Pro1372Pro	p.Pro27Pro	.	synonymous_variant	Synonymous_variant	0.37037	1.03627	0.662252
A7655G	7655	A	G	NS5	p.Lys2520Arg	p.Lys29Arg	.	missense_variant	Non-synonymous_variant	2.7027	0	0			A4218G	4218	A	G	NS2B	p.Thr1374Thr	p.Thr29Thr	.	synonymous_variant	Synonymous_variant	0	0	0
A7658G	7658	A	G	NS5	p.Lys2521Arg	p.Lys30Arg	.	missense_variant	Non-synonymous_variant	5.40541	6.25	3.84615			A4221G	4221	A	G	NS2B	p.Gly1375Gly	p.Gly30Gly	.	synonymous_variant	Synonymous_variant	0	0.518135	0
A7659G	7659	A	G	NS5	p.Lys2521Lys	p.Lys30Lys	.	synonymous_variant	Synonymous_variant	2.7027	0	0			A4224G	4224	A	G	NS2B	p.Pro1376Pro	p.Pro31Pro		synonymous_variant	Synonymous_variant	0	0	0.662252
T7662C	7662	T	C	NS5	p.Ser2522Ser	p.Ser31Ser	.	synonymous_variant	Synonymous_variant	2.7027	6.25	3.84615			A4224T	4224	A	T	NS2B	p.Pro1376Pro	p.Pro31Pro		synonymous_variant	Synonymous_variant	0	0.518135	0.662252
T7680C	7680	T	C	NS5	p.Asp2528Asp	p.Asp37Asp	.	synonymous_variant	Synonymous_variant	0	0	3.84615			T4225C	4225	T	C	NS2B	p.Leu1377Leu	p.Leu32Leu	.	synonymous_variant	Synonymous_variant	5.55556	5.18135	3.97351
C7686G	7686	C	G	NS5	p.Thr2530Thr	p.Thr39Thr	.	synonymous_variant	Synonymous_variant	94.5946	87.5	96.1538			T4233C	4233	T	C	NS2B	p.Ala1379Ala	p.Ala34Ala	.	synonymous_variant	Synonymous_variant	0	0	0
A7689G	7689	A	G	NS5	p.Leu2531Leu	p.Leu40Leu	.	synonymous_variant	Synonymous_variant	2.7027	0	3.84615			GA4235G	4235	GA	G	NS2B	p.Leu1382fs	p.Leu37fs	.	frameshift_variant	Non-synonymous_variant	1.11111	1.5544	1.3245
A7692G	7692	A	G	NS5	p.Ala2532Ala	p.Ala41Ala	.	synonymous_variant	Synonymous_variant	0	0	3.84615			A4236G	4236	A	G	NS2B	p.Gly1380Gly	p.Gly35Gly	.	synonymous_variant	Synonymous_variant	3.33333	2.07254	1.3245
T7704C	7704	T	C	NS5	p.Ile2536Ile	p.Ile45Ile	.	synonymous_variant	Synonymous_variant	97.2973	87.5	96.1538			C4242T	4242	C	T	NS2B	p.Leu1382Leu	p.Leu37Leu	.	synonymous_variant	Synonymous_variant	95.5556	92.7461	96.6887
A7707G	7707	A	G	NS5	p.Lys2537Lys	p.Lys46Lys	.	synonymous_variant	Synonymous_variant	91.8919	87.5	96.1538			C4245T	4245	C	T	NS2B	p.Leu1383Leu	p.Leu38Leu	.	synonymous_variant	Synonymous_variant	0	1.03627	0
A7710G	7710	A	G	NS5	p.Arg2538Arg	p.Arg47Arg	.	synonymous_variant	Synonymous_variant	2.7027	0	0			T4248A	4248	T	A	NS2B	p.Thr1384Thr	p.Thr39Thr	.	synonymous_variant	Synonymous_variant	0	0	0
G7719A	7719	G	A	NS5	p.Thr2541Thr	p.Thr50Thr	.	synonymous_variant	Synonymous_variant	0	0	3.84615			C4254T	4254	C	T	NS2B	p.Cys1386Cys	p.Cys41Cys	.	synonymous_variant	Synonymous_variant	96.6667	92.228	95.3642
G7737A	7737	G	A	NS5	p.Ser2547Ser	p.Ser56Ser	.	synonymous_variant	Synonymous_variant	0	6.25	0			C4257T	4257	C	T	NS2B	p.Tyr1387Tyr	p.Tyr42Tyr	.	synonymous_variant	Synonymous_variant	0.37037	0	0
A7746G	7746	A	G	NS5	p.Ser2550Ser	p.Ser59Ser	.	synonymous_variant	Synonymous_variant	2.7027	0	0			T4259C	4259	T	C	NS2B	p.Val1388Ala	p.Val43Ala	.	missense_variant	Non-synonymous_variant	0.37037	0	0
A7749G	7749	A	G	NS5	p.Ala2551Ala	p.Ala60Ala	.	synonymous_variant	Synonymous_variant	97.2973	100	96.1538			C4263T	4263	C	T	NS2B	p.Leu1389Leu	p.Leu44Leu	.	synonymous_variant	Synonymous_variant	1.48148	1.03627	0
A7752G	7752	A	G	NS5	p.Lys2552Lys	p.Lys61Lys	.	synonymous_variant	Synonymous_variant	2.7027	0	3.84615			T4266C	4266	T	C	NS2B	p.Thr1390Thr	p.Thr45Thr	.	synonymous_variant	Synonymous_variant	1.11111	0.518135	0
T7767C	7767	T	C	NS5	p.Val2557Val	p.Val66Val	.	synonymous_variant	Synonymous_variant	94.5946	93.75	100			C4270A	4270	C	A	NS2B	p.Arg1392Arg	p.Arg47Arg	.	synonymous_variant	Synonymous_variant	92.5926	91.1917	90.0662
A7777C	7777	A	C	NS5	p.Met2561Leu	p.Met70Leu		missense_variant	Non-synonymous_variant	27.027	50	38.4615			C4277T	4277	C	T	NS2B	p.Ala1394Val	p.Ala49Val	.	missense_variant	Non-synonymous_variant	0	0	0
G7779T	7779	G	T	NS5	p.Met2561Ile	p.Met70Ile	.	missense_variant	Non-synonymous_variant	24.3243	50	34.6154			C4278T	4278	C	T	NS2B	p.Ala1394Ala	p.Ala49Ala	.	synonymous_variant	Synonymous_variant	90.7407	91.1917	88.7417
C7782A	7782	C	A	NS5	p.Val2562Val	p.Val71Val		synonymous_variant	Synonymous_variant	0	6.25	0			T4281C	4281	T	C	NS2B	p.Asp1395Asp	p.Asp50Asp	.	synonymous_variant	Synonymous_variant	1.48148	0	0.662252
C7782T	7782	C	T	NS5	p.Val2562Val	p.Val71Val		synonymous_variant	Synonymous_variant	0	0	3.84615			G4284A	4284	G	A	NS2B	p.Leu1396Leu	p.Leu51Leu	.	synonymous_variant	Synonymous_variant	0	0	0
A7791G	7791	A	G	NS5	p.Glu2565Glu	p.Glu74Glu	.	synonymous_variant	Synonymous_variant	0	0	3.84615			C4288T	4288	C	T	NS2B	p.Leu1398Leu	p.Leu53Leu	.	synonymous_variant	Synonymous_variant	0.37037	0	0
G7794A	7794	G	A	NS5	p.Gly2566Gly	p.Gly75Gly	.	synonymous_variant	Synonymous_variant	24.3243	43.75	34.6154			G4293A	4293	G	A	NS2B	p.Glu1399Glu	p.Glu54Glu	.	synonymous_variant	Synonymous_variant	3.33333	1.5544	3.31126
G7801A	7801	G	A	NS5	p.Val2569Met	p.Val78Met	.	missense_variant	Non-synonymous_variant	0	0	3.84615			G4295A	4295	G	A	NS2B	p.Arg1400Lys	p.Arg55Lys	.	missense_variant	Non-synonymous_variant	0.37037	0.518135	0.662252
C7809T	7809	C	T	NS5	p.Leu2571Leu	p.Leu80Leu	.	synonymous_variant	Synonymous_variant	27.027	43.75	34.6154			A4296G	4296	A	G	NS2B	p.Arg1400Arg	p.Arg55Arg	.	synonymous_variant	Synonymous_variant	0	0.518135	0.662252
T7812C	7812	T	C	NS5	p.Gly2572Gly	p.Gly81Gly	.	synonymous_variant	Synonymous_variant	27.027	43.75	34.6154			A4299T	4299	A	T	NS2B	p.Ala1401Ala	p.Ala56Ala		synonymous_variant	Synonymous_variant	89.2593	89.1192	87.4172
T7815C	7815	T	C	NS5	p.Cys2573Cys	p.Cys82Cys	.	synonymous_variant	Synonymous_variant	27.027	43.75	38.4615			A4299C	4299	A	C	NS2B	p.Ala1401Ala	p.Ala56Ala		synonymous_variant	Synonymous_variant	2.22222	0	0.662252
C7818T	7818	C	T	NS5	p.Gly2574Gly	p.Gly83Gly	.	synonymous_variant	Synonymous_variant	0	0	3.84615			C4302T	4302	C	T	NS2B	p.Ala1402Ala	p.Ala57Ala	.	synonymous_variant	Synonymous_variant	89.6296	89.1192	87.4172
GA7820G	7820	GA	G	NS5	p.Gly2576fs	p.Gly85fs	.	frameshift_variant	Non-synonymous_variant	27.027	43.75	34.6154			T4305C	4305	T	C	NS2B	p.Asp1403Asp	p.Asp58Asp	.	synonymous_variant	Synonymous_variant	91.4815	89.1192	88.0795
GA7823G	7823	GA	G	NS5	p.Gly2577fs	p.Gly86fs	.	frameshift_variant	Non-synonymous_variant	2.7027	0	3.84615			G4306A	4306	G	A	NS2B	p.Val1404Ile	p.Val59Ile	.	missense_variant	Non-synonymous_variant	85.5556	87.0466	84.106
A7824G	7824	A	G	NS5	p.Gly2576Gly	p.Gly85Gly	.	synonymous_variant	Synonymous_variant	24.3243	43.75	34.6154			C4308A	4308	C	A	NS2B	p.Val1404Val	p.Val59Val	.	synonymous_variant	Synonymous_variant	91.4815	89.1192	88.0795
A7845G	7845	A	G	NS5	p.Gly2583Gly	p.Gly92Gly	.	synonymous_variant	Synonymous_variant	83.7838	87.5	76.9231			A4310G	4310	A	G	NS2B	p.Lys1405Arg	p.Lys60Arg	.	missense_variant	Non-synonymous_variant	91.1111	89.1192	88.0795
A7848T	7848	A	T	NS5	p.Gly2584Gly	p.Gly93Gly	.	synonymous_variant	Synonymous_variant	2.7027	0	3.84615			A4311G	4311	A	G	NS2B	p.Lys1405Lys	p.Lys60Lys	.	synonymous_variant	Synonymous_variant	0.37037	0	0
G7862A	7862	G	A	NS5	p.Arg2589Lys	p.Arg98Lys	.	missense_variant	Non-synonymous_variant	89.1892	100	92.3077			A4317G	4317	A	G	NS2B	p.Glu1407Glu	p.Glu62Glu	.	synonymous_variant	Synonymous_variant	3.7037	1.5544	3.31126
A7863G	7863	A	G	NS5	p.Arg2589Arg	p.Arg98Arg	.	synonymous_variant	Synonymous_variant	89.1892	93.75	92.3077			C4320A	4320	C	A	NS2B	p.Asp1408Glu	p.Asp63Glu		missense_variant	Non-synonymous_variant	4.07407	1.5544	2.64901
A7866G	7866	A	G	NS5	p.Glu2590Glu	p.Glu99Glu	.	synonymous_variant	Synonymous_variant	2.7027	0	0			C4320T	4320	C	T	NS2B	p.Asp1408Asp	p.Asp63Asp		missense_variant	Non-synonymous_variant	0.37037	0	0
A7872G	7872	A	G	NS5	p.Lys2592Lys	p.Lys101Lys	.	synonymous_variant	Synonymous_variant	0	0	3.84615			A4348G	4348	A	G	NS2B	p.Ile1418Val	p.Ile73Val	.	missense_variant	Non-synonymous_variant	11.4815	15.544	13.245
C7875T	7875	C	T	NS5	p.Gly2593Gly	p.Gly102Gly	.	synonymous_variant	Synonymous_variant	0	0	3.84615			C4350T	4350	C	T	NS2B	p.Ile1418Ile	p.Ile73Ile	.	synonymous_variant	Synonymous_variant	90	92.7461	90.0662
A7887G	7887	A	G	NS5	p.Gly2597Gly	p.Gly106Gly	.	synonymous_variant	Synonymous_variant	2.7027	0	0			C4351T	4351	C	T	NS2B	p.Leu1419Leu	p.Leu74Leu	.	synonymous_variant	Synonymous_variant	84.8148	90.1554	87.4172
C7899T	7899	C	T	NS5	p.His2601His	p.His110His	.	synonymous_variant	Synonymous_variant	24.3243	25	34.6154			T4354G	4354	T	G	NS2B	p.Ser1420Ala	p.Ser75Ala	.	missense_variant	Non-synonymous_variant	0	0	0.662252
C7911T	7911	C	T	NS5	p.Ile2605Ile	p.Ile114Ile	.	synonymous_variant	Synonymous_variant	67.5676	50	57.6923			A4356G	4356	A	G	NS2B	p.Ser1420Ser	p.Ser75Ser	.	synonymous_variant	Synonymous_variant	90.7407	93.7824	90.7285
C7914G	7914	C	G	NS5	p.Pro2606Pro	p.Pro115Pro	.	synonymous_variant	Synonymous_variant	2.7027	0	3.84615			A4357G	4357	A	G	NS2B	p.Ile1421Val	p.Ile76Val	.	missense_variant	Non-synonymous_variant	0.740741	0	0
G7929T	7929	G	T	NS5	p.Gly2611Gly	p.Gly120Gly	.	synonymous_variant	Synonymous_variant	72.973	75	61.5385			A4360G	4360	A	G	NS2B	p.Thr1422Ala	p.Thr77Ala	.	missense_variant	Non-synonymous_variant	6.66667	5.69948	4.63576
G7929A	7929	G	A	NS5	p.Gly2611Gly	p.Gly120Gly	.	synonymous_variant	Synonymous_variant	2.7027	0	0			A4363G	4363	A	G	NS2B	p.Ile1423Val	p.Ile78Val	.	missense_variant	Non-synonymous_variant	0	0.518135	0
A7938G	7938	A	G	NS5	p.Leu2614Leu	p.Leu123Leu	.	synonymous_variant	Synonymous_variant	32.4324	43.75	34.6154			A4368G	4368	A	G	NS2B	p.Ser1424Ser	p.Ser79Ser	.	synonymous_variant	Synonymous_variant	94.8148	95.8549	92.053
A7938T	7938	A	T	NS5	p.Leu2614Leu	p.Leu123Leu	.	synonymous_variant	Synonymous_variant	0	0	3.84615			T4374C	4374	T	C	NS2B	p.Asp1426Asp	p.Asp81Asp	.	synonymous_variant	Synonymous_variant	3.33333	1.5544	1.3245
T7947G	7947	T	G	NS5	p.Leu2617Leu	p.Leu126Leu		synonymous_variant	Synonymous_variant	24.3243	37.5	34.6154			T4377C	4377	T	C	NS2B	p.Gly1427Gly	p.Gly82Gly	.	synonymous_variant	Synonymous_variant	100	100	100
T7947C	7947	T	C	NS5	p.Leu2617Leu	p.Leu126Leu		synonymous_variant	Synonymous_variant	0	6.25	3.84615			C4380T	4380	C	T	NS2B	p.Ser1428Ser	p.Ser83Ser	.	synonymous_variant	Synonymous_variant	3.7037	1.5544	3.31126
T7959C	7959	T	C	NS5	p.Val2621Val	p.Val130Val	.	synonymous_variant	Synonymous_variant	24.3243	37.5	34.6154			G4386A	4386	G	A	NS2B	p.Ser1430Ser	p.Ser85Ser	.	synonymous_variant	Synonymous_variant	1.48148	0	0
C7962T	7962	C	T	NS5	p.Asp2622Asp	p.Asp131Asp	.	synonymous_variant	Synonymous_variant	27.027	43.75	38.4615			A4391G	4391	A	G	NS2B	p.Lys1432Arg	p.Lys87Arg	.	missense_variant	Non-synonymous_variant	0.37037	0	0
T7965C	7965	T	C	NS5	p.Val2623Val	p.Val132Val	.	synonymous_variant	Synonymous_variant	27.027	43.75	34.6154			A4392G	4392	A	G	NS2B	p.Lys1432Lys	p.Lys87Lys	.	synonymous_variant	Synonymous_variant	0.37037	0	0
C7968T	7968	C	T	NS5	p.Phe2624Phe	p.Phe133Phe	.	synonymous_variant	Synonymous_variant	27.027	43.75	34.6154			G4401A	4401	G	A	NS2B	p.Glu1435Glu	p.Glu90Glu	.	synonymous_variant	Synonymous_variant	95.9259	97.4093	99.3377
C7971T	7971	C	T	NS5	p.Phe2625Phe	p.Phe134Phe	.	synonymous_variant	Synonymous_variant	27.027	50	38.4615			A4409T	4409	A	T	NS2B	p.Gln1438Leu	p.Gln93Leu	.	missense_variant	Non-synonymous_variant	3.33333	1.5544	3.31126
A7972AC	7972	A	AC	NS5	p.Ile2626fs	p.Ile135fs	.	frameshift_variant	Non-synonymous_variant	0	0	3.84615			C4414T	4414	C	T	NS2B	p.Leu1440Leu	p.Leu95Leu	.	synonymous_variant	Synonymous_variant	3.33333	1.5544	3.31126
T7973C	7973	T	C	NS5	p.Ile2626Thr	p.Ile135Thr	.	missense_variant	Non-synonymous_variant	27.027	43.75	34.6154			C4419T	4419	C	T	NS2B	p.Thr1441Thr	p.Thr96Thr	.	synonymous_variant	Synonymous_variant	0.37037	0	0
C7974T	7974	C	T	NS5	p.Ile2626Ile	p.Ile135Ile	.	synonymous_variant	Synonymous_variant	27.027	37.5	34.6154			C4425G	4425	C	G	NS2B	p.Leu1443Leu	p.Leu98Leu		synonymous_variant	Synonymous_variant	92.2222	96.3731	96.0265
CG7976C	7976	CG	C	NS5	p.Pro2628fs	p.Pro137fs	.	frameshift_variant	Non-synonymous_variant	0	0	3.84615			C4425T	4425	C	T	NS2B	p.Leu1443Leu	p.Leu98Leu		synonymous_variant	Synonymous_variant	3.7037	1.5544	3.31126
A7998G	7998	A	G	NS5	p.Leu2634Leu	p.Leu143Leu	.	synonymous_variant	Synonymous_variant	29.7297	43.75	38.4615			T4428A	4428	T	A	NS2B	p.Ile1444Ile	p.Ile99Ile	.	synonymous_variant	Synonymous_variant	2.22222	1.5544	0
T7999C	7999	T	C	NS5	p.Leu2635Leu	p.Leu144Leu	.	synonymous_variant	Synonymous_variant	29.7297	37.5	34.6154			T4428C	4428	T	C	NS2B	p.Ile1444Ile	p.Ile99Ile		synonymous_variant	Synonymous_variant	0	0	0
G8001A	8001	G	A	NS5	p.Leu2635Leu	p.Leu144Leu	.	synonymous_variant	Synonymous_variant	2.7027	0	0			A4431G	4431	A	G	NS2B	p.Arg1445Arg	p.Arg100Arg	.	synonymous_variant	Synonymous_variant	0.740741	0.518135	0
C8007T	8007	C	T	NS5	p.Asp2637Asp	p.Asp146Asp	.	synonymous_variant	Synonymous_variant	0	6.25	3.84615			A4437G	4437	A	G	NS2B	p.Gly1447Gly	p.Gly102Gly	.	synonymous_variant	Synonymous_variant	0	0	0
A8019G	8019	A	G	NS5	p.Ser2641Ser	p.Ser150Ser	.	synonymous_variant	Synonymous_variant	18.9189	31.25	30.7692			T4438C	4438	T	C	NS2B	p.Leu1448Leu	p.Leu103Leu	.	synonymous_variant	Synonymous_variant	88.1481	91.1917	92.053
T8028C	8028	T	C	NS5	p.Asn2644Asn	p.Asn153Asn	.	synonymous_variant	Synonymous_variant	18.9189	25	26.9231			C4441T	4441	C	T	NS2B	p.Leu1449Leu	p.Leu104Leu	.	synonymous_variant	Synonymous_variant	0	0	0
A8034G	8034	A	G	NS5	p.Thr2646Thr	p.Thr155Thr	.	synonymous_variant	Synonymous_variant	18.9189	31.25	30.7692			T4445C	4445	T	C	NS2B	p.Val1450Ala	p.Val105Ala	.	missense_variant	Non-synonymous_variant	0.740741	0	0
G8037T	8037	G	T	NS5	p.Val2647Val	p.Val156Val	.	synonymous_variant	Synonymous_variant	18.9189	31.25	30.7692			A4447G	4447	A	G	NS2B	p.Ile1451Val	p.Ile106Val	.	missense_variant	Non-synonymous_variant	0	0	0
A8040G	8040	A	G	NS5	p.Glu2648Glu	p.Glu157Glu	.	synonymous_variant	Synonymous_variant	16.2162	25	26.9231			C4449A	4449	C	A	NS2B	p.Ile1451Ile	p.Ile106Ile	.	synonymous_variant	Synonymous_variant	91.4815	92.7461	91.3907
C8055T	8055	C	T	NS5	p.Leu2653Leu	p.Leu162Leu	.	synonymous_variant	Synonymous_variant	0	6.25	3.84615			C4456T	4456	C	T	NS2B	p.Leu1454Phe	p.Leu109Phe	.	missense_variant	Non-synonymous_variant	0.37037	0.518135	0
C8061T	8061	C	T	NS5	p.Val2655Val	p.Val164Val	.	synonymous_variant	Synonymous_variant	18.9189	25	26.9231			T4458A	4458	T	A	NS2B	p.Leu1454Leu	p.Leu109Leu	.	synonymous_variant	Synonymous_variant	0	0	0.662252
T8064A	8064	T	A	NS5	p.Leu2656Leu	p.Leu165Leu	.	synonymous_variant	Synonymous_variant	18.9189	31.25	30.7692			T4461C	4461	T	C	NS2B	p.Phe1455Phe	p.Phe110Phe	.	synonymous_variant	Synonymous_variant	0.37037	0	0
A8070G	8070	A	G	NS5	p.Leu2658Leu	p.Leu167Leu	.	synonymous_variant	Synonymous_variant	0	6.25	3.84615			T4464C	4464	T	C	NS2B	p.Pro1456Pro	p.Pro111Pro	.	synonymous_variant	Synonymous_variant	90	91.7098	91.3907
A8073G	8073	A	G	NS5	p.Val2659Val	p.Val168Val	.	synonymous_variant	Synonymous_variant	18.9189	25	26.9231			G4465A	4465	G	A	NS2B	p.Val1457Ile	p.Val112Ile	.	missense_variant	Non-synonymous_variant	0.37037	0	0
A8076G	8076	A	G	NS5	p.Glu2660Glu	p.Glu169Glu	.	synonymous_variant	Synonymous_variant	0	6.25	3.84615			A4467G	4467	A	G	NS2B	p.Val1457Val	p.Val112Val	.	synonymous_variant	Synonymous_variant	87.037	92.228	90.7285
T8079C	8079	T	C	NS5	p.Asn2661Asn	p.Asn170Asn	.	synonymous_variant	Synonymous_variant	18.9189	25	26.9231			A4467T	4467	A	T	NS2B	p.Val1457Val	p.Val112Val		synonymous_variant	Synonymous_variant	0	0	0.662252
T8083C	8083	T	C	NS5	p.Leu2663Leu	p.Leu172Leu	.	synonymous_variant	Synonymous_variant	18.9189	31.25	30.7692			A4473G	4473	A	G	NS2B	p.Ile1459Met	p.Ile114Met	.	missense_variant	Non-synonymous_variant	0	0	0.662252
C8088CAAT	8088	C	CAAT	NS5	p.Asn2665dup	p.Asn174dup	.	disruptive_inframe_insertion	Non-synonymous_variant	2.7027	0	0			A4476G	4476	A	G	NS2B	p.Pro1460Pro	p.Pro115Pro	.	synonymous_variant	Synonymous_variant	0.37037	0.518135	0
A8090C	8090	A	C	NS5	p.Asn2665Thr	p.Asn174Thr	.	missense_variant	Non-synonymous_variant	0	6.25	3.84615			C4479T	4479	C	T	NS2B	p.Ile1461Ile	p.Ile116Ile	.	synonymous_variant	Synonymous_variant	2.22222	0.518135	0.662252
C8091T	8091	C	T	NS5	p.Asn2665Asn	p.Asn174Asn	.	synonymous_variant	Synonymous_variant	16.2162	25	26.9231			G4482A	4482	G	A	NS2B	p.Thr1462Thr	p.Thr117Thr	.	synonymous_variant	Synonymous_variant	0.740741	0	0
C8094T	8094	C	T	NS5	p.Asn2666Asn	p.Asn175Asn	.	synonymous_variant	Synonymous_variant	8.10811	6.25	3.84615			C4487T	4487	C	T	NS2B	p.Ala1464Val	p.Ala119Val	.	missense_variant	Non-synonymous_variant	0.740741	0	0
C8096T	8096	C	T	NS5	p.Thr2667Ile	p.Thr176Ile	.	missense_variant	Non-synonymous_variant	0	6.25	0			A4488T	4488	A	T	NS2B	p.Ala1464Ala	p.Ala119Ala	.	synonymous_variant	Synonymous_variant	92.963	95.8549	99.3377
T8097C	8097	T	C	NS5	p.Thr2667Thr	p.Thr176Thr	.	synonymous_variant	Synonymous_variant	18.9189	31.25	30.7692			C4497T	4497	C	T	NS2B	p.Tyr1467Tyr	p.Tyr122Tyr	.	synonymous_variant	Synonymous_variant	0.37037	0	0
A8100G	8100	A	G	NS5	p.Gln2668Gln	p.Gln177Gln	.	synonymous_variant	Synonymous_variant	0	12.5	3.84615			G4500A	4500	G	A	NS2B	p.Leu1468Leu	p.Leu123Leu	.	synonymous_variant	Synonymous_variant	2.22222	2.59067	1.98675
G8112A	8112	G	A	NS5	p.Lys2672Lys	p.Lys181Lys	.	synonymous_variant	Synonymous_variant	2.7027	0	0			AG4511A	4511	AG	A	NS2B	p.Lys1473fs	p.Lys128fs	.	frameshift_variant	Non-synonymous_variant	0.37037	0	0.662252
C8118T	8118	C	T	NS5	p.Leu2674Leu	p.Leu183Leu		synonymous_variant	Synonymous_variant	13.5135	25	26.9231			G4512A	4512	G	A	NS2B	p.Lys1472Lys	p.Lys127Lys	.	synonymous_variant	Synonymous_variant	91.4815	93.7824	96.6887
C8118A	8118	C	A	NS5	p.Leu2674Leu	p.Leu183Leu		synonymous_variant	Synonymous_variant	0	6.25	3.84615			A4518G	4518	A	G	NS2B	p.Gln1474Gln	p.Gln129Gln	.	synonymous_variant	Synonymous_variant	0	0.518135	0.662252
C8121T	8121	C	T	NS5	p.Asn2675Asn	p.Asn184Asn	.	synonymous_variant	Synonymous_variant	16.2162	25	26.9231			G4521A	4521	G	A	NS2B	p.Arg130Arg	p.Arg1475Arg	.	splice_region_variant&synonymous_variant	Synonymous_variant	92.2222	95.3368	98.0132
T8127C	8127	T	C	NS5	p.Tyr2677Tyr	p.Tyr186Tyr	.	synonymous_variant	Synonymous_variant	0	6.25	3.84615			C4524T	4524	C	T	NS3	p.Ala1476Ala	p.Ala1Ala	.	synonymous_variant	Synonymous_variant	4.44444	1.5544	0.662252
C8133T	8133	C	T	NS5	p.Pro2679Pro	p.Pro188Pro	.	synonymous_variant	Synonymous_variant	18.9189	25	26.9231			A4530G	4530	A	G	NS3	p.Val1478Val	p.Val3Val	.	synonymous_variant	Synonymous_variant	2.96296	0.518135	0.662252
C8139T	8139	C	T	NS5	p.Val2681Val	p.Val190Val	.	synonymous_variant	Synonymous_variant	18.9189	25	26.9231			T4531C	4531	T	C	NS3	p.Leu1479Leu	p.Leu4Leu	.	synonymous_variant	Synonymous_variant	0	0.518135	0.662252
A8142C	8142	A	C	NS5	p.Ile2682Ile	p.Ile191Ile	.	synonymous_variant	Synonymous_variant	0	6.25	3.84615			G4533A	4533	G	A	NS3	p.Leu1479Leu	p.Leu4Leu	.	synonymous_variant	Synonymous_variant	0	0	0
A8147G	8147	A	G	NS5	p.Lys2684Arg	p.Lys193Arg	.	missense_variant	Non-synonymous_variant	2.7027	0	0			T4542C	4542	T	C	NS3	p.Val1482Val	p.Val7Val	.	synonymous_variant	Synonymous_variant	85.5556	88.0829	88.0795
A8148G	8148	A	G	NS5	p.Lys2684Lys	p.Lys193Lys	.	synonymous_variant	Synonymous_variant	0	6.25	3.84615			T4545C	4545	T	C	NS3	p.Pro1483Pro	p.Pro8Pro	.	synonymous_variant	Synonymous_variant	1.48148	0.518135	1.98675
G8155A	8155	G	A	NS5	p.Ala2687Thr	p.Ala196Thr	.	missense_variant	Non-synonymous_variant	0	6.25	3.84615			A4548G	4548	A	G	NS3	p.Ser1484Ser	p.Ser9Ser	.	synonymous_variant	Synonymous_variant	0	0.518135	0.662252
C8156T	8156	C	T	NS5	p.Ala2687Val	p.Ala196Val	.	missense_variant	Non-synonymous_variant	0	0	3.84615			C4551T	4551	C	T	NS3	p.Pro1485Pro	p.Pro10Pro	.	synonymous_variant	Synonymous_variant	88.1481	91.7098	90.0662
A8157G	8157	A	G	NS5	p.Ala2687Ala	p.Ala196Ala	.	synonymous_variant	Synonymous_variant	18.9189	31.25	30.7692			C4557T	4557	C	T	NS3	p.Pro1487Pro	p.Pro12Pro	.	synonymous_variant	Synonymous_variant	85.1852	91.1917	88.0795
A8160G	8160	A	G	NS5	p.Leu2688Leu	p.Leu197Leu	.	synonymous_variant	Synonymous_variant	0	6.25	3.84615			A4558G	4558	A	G	NS3	p.Met1488Val	p.Met13Val	.	missense_variant	Non-synonymous_variant	91.1111	93.2642	91.3907
G8166A	8166	G	A	NS5	p.Arg2690Arg	p.Arg199Arg	.	synonymous_variant	Synonymous_variant	0	6.25	0			G4560A	4560	G	A	NS3	p.Met1488Ile	p.Met13Ile	.	missense_variant	Non-synonymous_variant	0	0.518135	0
T8170C	8170	T	C	NS5	p.Tyr2692His	p.Tyr201His	.	missense_variant	Non-synonymous_variant	2.7027	0	3.84615			G4562A	4562	G	A	NS3	p.Gly1489Glu	p.Gly14Glu	.	missense_variant	Non-synonymous_variant	0.37037	0	0.662252
T8172C	8172	T	C	NS5	p.Tyr2692Tyr	p.Tyr201Tyr	.	synonymous_variant	Synonymous_variant	32.4324	31.25	46.1538			A4565G	4565	A	G	NS3	p.Lys1490Arg	p.Lys15Arg	.	missense_variant	Non-synonymous_variant	83.7037	89.1192	87.4172
A8178G	8178	A	G	NS5	p.Gly2694Gly	p.Gly203Gly	.	synonymous_variant	Synonymous_variant	2.7027	0	0			G4566A	4566	G	A	NS3	p.Lys1490Lys	p.Lys15Lys	.	synonymous_variant	Synonymous_variant	0	0	1.98675
C8181T	8181	C	T	NS5	p.Ala2695Ala	p.Ala204Ala	.	synonymous_variant	Synonymous_variant	32.4324	25	42.3077			T4569C	4569	T	C	NS3	p.Ala1491Ala	p.Ala16Ala	.	synonymous_variant	Synonymous_variant	90.3704	92.7461	91.3907
A8184G	8184	A	G	NS5	p.Leu2696Leu	p.Leu205Leu	.	synonymous_variant	Synonymous_variant	40.5405	31.25	46.1538			A4572G	4572	A	G	NS3	p.Glu1492Glu	p.Glu17Glu	.	synonymous_variant	Synonymous_variant	0	0	0
T8193C	8193	T	C	NS5	p.Asn2699Asn	p.Asn208Asn	.	synonymous_variant	Synonymous_variant	0	0	3.84615			C4573T	4573	C	T	NS3	p.Leu1493Leu	p.Leu18Leu	.	synonymous_variant	Synonymous_variant	1.48148	0	0
C8208T	8208	C	T	NS5	p.Asn2704Asn	p.Asn213Asn	.	synonymous_variant	Synonymous_variant	72.973	56.25	61.5385			A4578G	4578	A	G	NS3	p.Glu1494Glu	p.Glu19Glu	.	synonymous_variant	Synonymous_variant	0	0.518135	0
T8217C	8217	T	C	NS5	p.His2707His	p.His216His	.	synonymous_variant	Synonymous_variant	70.2703	56.25	61.5385			T4581C	4581	T	C	NS3	p.Asp1495Asp	p.Asp20Asp	.	synonymous_variant	Synonymous_variant	0.37037	0.518135	0
G8220A	8220	G	A	NS5	p.Glu2708Glu	p.Glu217Glu	.	synonymous_variant	Synonymous_variant	2.7027	0	0			C4587T	4587	C	T	NS3	p.Ala1497Ala	p.Ala22Ala	.	synonymous_variant	Synonymous_variant	1.48148	1.03627	0.662252
C8226T	8226	C	T	NS5	p.Tyr2710Tyr	p.Tyr219Tyr	.	synonymous_variant	Synonymous_variant	2.7027	6.25	3.84615			T4590C	4590	T	C	NS3	p.Tyr1498Tyr	p.Tyr23Tyr	.	synonymous_variant	Synonymous_variant	0.37037	0	0
C8235G	8235	C	G	NS5	p.Ser2713Ser	p.Ser222Ser	.	synonymous_variant	Synonymous_variant	2.7027	0	0			T4596C	4596	T	C	NS3	p.Ile1500Ile	p.Ile25Ile	.	synonymous_variant	Synonymous_variant	92.963	94.3005	94.0397
T8274C	8274	T	C	NS5	p.Ile2726Ile	p.Ile235Ile	.	synonymous_variant	Synonymous_variant	2.7027	0	0			T4620C	4620	T	C	NS3	p.Tyr1508Tyr	p.Tyr33Tyr	.	synonymous_variant	Synonymous_variant	0	0	0
G8280A	8280	G	A	NS5	p.Arg2728Arg	p.Arg237Arg	.	synonymous_variant	Synonymous_variant	97.2973	93.75	96.1538			C4623G	4623	C	G	NS3	p.Ser1509Ser	p.Ser34Ser	.	synonymous_variant	Synonymous_variant	0	0	0
C8289T	8289	C	T	NS5	p.Ile2731Ile	p.Ile240Ile		synonymous_variant	Synonymous_variant	97.2973	93.75	96.1538			C4629A	4629	C	A	NS3	p.Ile1511Ile	p.Ile36Ile	.	synonymous_variant	Synonymous_variant	84.0741	88.601	87.4172
C8292T	8292	C	T	NS5	p.Asn2732Asn	p.Asn241Asn	.	synonymous_variant	Synonymous_variant	0	6.25	3.84615			C4635T	4635	C	T	NS3	p.Ala1513Ala	p.Ala38Ala	.	synonymous_variant	Synonymous_variant	3.33333	2.07254	0.662252
T8298C	8298	T	C	NS5	p.Phe2734Phe	p.Phe243Phe	.	synonymous_variant	Synonymous_variant	97.2973	100	96.1538			G4639A	4639	G	A	NS3	p.Val1515Ile	p.Val40Ile	.	missense_variant	Non-synonymous_variant	0	0	0
T8308C	8308	T	C	NS5	p.Tyr2738His	p.Tyr247His	.	missense_variant	Non-synonymous_variant	27.027	43.75	38.4615			T4641C	4641	T	C	NS3	p.Val1515Val	p.Val40Val	.	synonymous_variant	Synonymous_variant	87.7778	90.6736	87.4172
C8310T	8310	C	T	NS5	p.Tyr2738Tyr	p.Tyr247Tyr	.	synonymous_variant	Synonymous_variant	2.7027	6.25	3.84615			C4644T	4644	C	T	NS3	p.Tyr1516Tyr	p.Tyr41Tyr	.	synonymous_variant	Synonymous_variant	0.37037	0.518135	0
A8316G	8316	A	G	NS5	p.Lys2740Lys	p.Lys249Lys	.	synonymous_variant	Synonymous_variant	27.027	37.5	38.4615			A4646G	4646	A	G	NS3	p.Lys1517Arg	p.Lys42Arg	.	missense_variant	Non-synonymous_variant	1.48148	1.03627	0
A8320T	8320	A	T	NS5	p.Thr2742Ser	p.Thr251Ser	.	missense_variant	Non-synonymous_variant	2.7027	0	0			A4656T	4656	A	T	NS3	p.Thr1520Thr	p.Thr45Thr	.	synonymous_variant	Synonymous_variant	86.2963	91.7098	87.4172
T8322A	8322	T	A	NS5	p.Thr2742Thr	p.Thr251Thr	.	synonymous_variant	Synonymous_variant	27.027	43.75	38.4615			A4656C	4656	A	C	NS3	p.Thr1520Thr	p.Thr45Thr		synonymous_variant	Synonymous_variant	0	1.03627	0
G8331A	8331	G	A	NS5	p.Pro2745Pro	p.Pro254Pro	.	synonymous_variant	Synonymous_variant	2.7027	6.25	3.84615			C4659T	4659	C	T	NS3	p.Phe1521Phe	p.Phe46Phe	.	synonymous_variant	Synonymous_variant	1.11111	1.03627	0
C8340T	8340	C	T	NS5	p.Asp2748Asp	p.Asp257Asp	.	synonymous_variant	Synonymous_variant	27.027	37.5	34.6154			T4662C	4662	T	C	NS3	p.His1522His	p.His47His	.	synonymous_variant	Synonymous_variant	94.8148	95.8549	92.053
C8349T	8349	C	T	NS5	p.Ser2751Ser	p.Ser260Ser	.	synonymous_variant	Synonymous_variant	27.027	37.5	34.6154			T4674C	4674	T	C	NS3	p.His1526His	p.His51His	.	synonymous_variant	Synonymous_variant	3.7037	0.518135	0.662252
T8358C	8358	T	C	NS5	p.Arg2754Arg	p.Arg263Arg	.	synonymous_variant	Synonymous_variant	27.027	43.75	38.4615			A4680G	4680	A	G	NS3	p.Thr1528Thr	p.Thr53Thr	.	synonymous_variant	Synonymous_variant	0.37037	0	0.662252
G8367A	8367	G	A	NS5	p.Gly2757Gly	p.Gly266Gly	.	synonymous_variant	Synonymous_variant	27.027	43.75	38.4615			T4683C	4683	T	C	NS3	p.Arg1529Arg	p.Arg54Arg	.	synonymous_variant	Synonymous_variant	0.37037	0	0
G8379A	8379	G	A	NS5	p.Glu2761Glu	p.Glu270Glu	.	synonymous_variant	Synonymous_variant	24.3243	43.75	38.4615			C4686T	4686	C	T	NS3	p.Gly1530Gly	p.Gly55Gly	.	synonymous_variant	Synonymous_variant	99.6296	100	100
T8381C	8381	T	C	NS5	p.Ile2762Thr	p.Ile271Thr	.	missense_variant	Non-synonymous_variant	27.027	43.75	42.3077			T4689C	4689	T	C	NS3	p.Ala1531Ala	p.Ala56Ala	.	synonymous_variant	Synonymous_variant	0	0.518135	0
C8388T	8388	C	T	NS5	p.Asn2764Asn	p.Asn273Asn	.	synonymous_variant	Synonymous_variant	91.8919	87.5	96.1538			C4699T	4699	C	T	NS3	p.His1535Tyr	p.His60Tyr	.	missense_variant	Non-synonymous_variant	0.37037	0	0
C8389T	8389	C	T	NS5	p.Leu2765Leu	p.Leu274Leu	.	synonymous_variant	Synonymous_variant	2.7027	0	0			T4701C	4701	T	C	NS3	p.His1535His	p.His60His	.	synonymous_variant	Synonymous_variant	5.18519	2.07254	3.97351
T8394C	8394	T	C	NS5	p.Asp2766Asp	p.Asp275Asp	.	synonymous_variant	Synonymous_variant	100	81.25	92.3077			A4707G	4707	A	G	NS3	p.Gly1537Gly	p.Gly62Gly	.	synonymous_variant	Synonymous_variant	98.1481	99.4819	100
A8406G	8406	A	G	NS5	p.Lys2770Lys	p.Lys279Lys	.	synonymous_variant	Synonymous_variant	0	6.25	3.84615			G4713A	4713	G	A	NS3	p.Arg1539Arg	p.Arg64Arg	.	synonymous_variant	Synonymous_variant	93.7037	97.4093	95.3642
G8424A	8424	G	A	NS5	p.Lys2776Lys	p.Lys285Lys	.	synonymous_variant	Synonymous_variant	94.5946	100	100			A4722G	4722	A	G	NS3	p.Pro1542Pro	p.Pro67Pro	.	synonymous_variant	Synonymous_variant	0	0.518135	0
A8436G	8436	A	G	NS5	p.Glu2780Glu	p.Glu289Glu	.	synonymous_variant	Synonymous_variant	2.7027	6.25	3.84615			G4731A	4731	G	A	NS3	p.Ala1545Ala	p.Ala70Ala	.	synonymous_variant	Synonymous_variant	0.37037	0.518135	0
A8442T	8442	A	T	NS5	p.Ser2782Ser	p.Ser291Ser	.	synonymous_variant	Synonymous_variant	2.7027	0	0			C4734T	4734	C	T	NS3	p.Asp1546Asp	p.Asp71Asp	.	synonymous_variant	Synonymous_variant	2.96296	0	0.662252
C8454T	8454	C	T	NS5	p.Asp2786Asp	p.Asp295Asp	.	synonymous_variant	Synonymous_variant	70.2703	56.25	61.5385			C4737T	4737	C	T	NS3	p.Val1547Val	p.Val72Val	.	synonymous_variant	Synonymous_variant	0	0	0
C8463T	8463	C	T	NS5	p.His2789His	p.His298His	.	synonymous_variant	Synonymous_variant	0	12.5	0			A4739G	4739	A	G	NS3	p.Lys1548Arg	p.Lys73Arg	.	missense_variant	Non-synonymous_variant	2.59259	0	0.662252
A8481C	8481	A	C	NS5	p.Ala2795Ala	p.Ala304Ala	.	synonymous_variant	Synonymous_variant	100	87.5	100			G4740A	4740	G	A	NS3	p.Lys1548Lys	p.Lys73Lys	.	synonymous_variant	Synonymous_variant	0	1.03627	1.3245
T8490C	8490	T	C	NS5	p.Gly2798Gly	p.Gly307Gly	.	synonymous_variant	Synonymous_variant	100	93.75	100			A4743G	4743	A	G	NS3	p.Lys1549Lys	p.Lys74Lys	.	synonymous_variant	Synonymous_variant	89.6296	91.1917	90.7285
T8496C	8496	T	C	NS5	p.Tyr2800Tyr	p.Tyr309Tyr	.	synonymous_variant	Synonymous_variant	0	6.25	3.84615			C4747T	4747	C	T	NS3	p.Leu1551Leu	p.Leu76Leu	.	synonymous_variant	Synonymous_variant	0.740741	0	0
T8511C	8511	T	C	NS5	p.Thr2805Thr	p.Thr314Thr	.	synonymous_variant	Synonymous_variant	0	6.25	0			A4755G	4755	A	G	NS3	p.Ser1553Ser	p.Ser78Ser	.	synonymous_variant	Synonymous_variant	92.2222	89.1192	90.7285
C8532G	8532	C	G	NS5	p.Val2812Val	p.Val321Val	.	synonymous_variant	Synonymous_variant	97.2973	93.75	100			C4767T	4767	C	T	NS3	p.Gly1557Gly	p.Gly82Gly	.	synonymous_variant	Synonymous_variant	84.8148	87.0466	84.106
C8535T	8535	C	T	NS5	p.Asn2813Asn	p.Asn322Asn	.	synonymous_variant	Synonymous_variant	2.7027	6.25	3.84615			G4773A	4773	G	A	NS3	p.Lys1559Lys	p.Lys84Lys	.	synonymous_variant	Synonymous_variant	0	0	0.662252
G8541A	8541	G	A	NS5	p.Val2815Val	p.Val324Val	.	synonymous_variant	Synonymous_variant	0	6.25	3.84615			T4774C	4774	T	C	NS3	p.Leu1560Leu	p.Leu85Leu	.	synonymous_variant	Synonymous_variant	90	89.1192	89.404
C8544T	8544	C	T	NS5	p.Val2816Val	p.Val325Val	.	synonymous_variant	Synonymous_variant	67.5676	75	96.1538			A4776G	4776	A	G	NS3	p.Leu1560Leu	p.Leu85Leu	.	synonymous_variant	Synonymous_variant	0	0	0
G8547A	8547	G	A	NS5	p.Arg2817Arg	p.Arg326Arg	.	synonymous_variant	Synonymous_variant	0	6.25	3.84615			A4779G	4779	A	G	NS3	p.Glu1561Glu	p.Glu86Glu	.	synonymous_variant	Synonymous_variant	0	0	0
G8553A	8553	G	A	NS5	p.Leu2819Leu	p.Leu328Leu	.	synonymous_variant	Synonymous_variant	27.027	37.5	34.6154			G4791A	4791	G	A	NS3	p.Lys1565Lys	p.Lys90Lys	.	synonymous_variant	Synonymous_variant	0.37037	0	0
A8556G	8556	A	G	NS5	p.Thr2820Thr	p.Thr329Thr	.	synonymous_variant	Synonymous_variant	24.3243	37.5	34.6154			G4804A	4804	G	A	NS3	p.Val1570Ile	p.Val95Ile	.	missense_variant	Non-synonymous_variant	0.740741	0	0
T8562C	8562	T	C	NS5	p.Pro2822Pro	p.Pro331Pro		synonymous_variant	Synonymous_variant	43.2432	50	50			A4812C	4812	A	C	NS3	p.Val1572Val	p.Val97Val	.	synonymous_variant	Synonymous_variant	87.4074	86.5285	84.7682
T8562A	8562	T	A	NS5	p.Pro2822Pro	p.Pro331Pro		synonymous_variant	Synonymous_variant	2.7027	0	0			A4812T	4812	A	T	NS3	p.Val1572Val	p.Val97Val		synonymous_variant	Synonymous_variant	1.11111	0	0
G8572A	8572	G	A	NS5	p.Val2826Ile	p.Val335Ile	.	missense_variant	Non-synonymous_variant	100	100	100			T4813C	4813	T	C	NS3	p.Leu1573Leu	p.Leu98Leu	.	synonymous_variant	Synonymous_variant	85.5556	86.5285	84.106
C8577T	8577	C	T	NS5	p.Pro2827Pro	p.Pro336Pro	.	synonymous_variant	Synonymous_variant	5.40541	6.25	3.84615			G4815A	4815	G	A	NS3	p.Leu1573Leu	p.Leu98Leu	.	synonymous_variant	Synonymous_variant	0.37037	0	0
A8586G	8586	A	G	NS5	p.Thr2830Thr	p.Thr339Thr	.	synonymous_variant	Synonymous_variant	2.7027	0	0			C4819T	4819	C	T	NS3	p.Leu1575Leu	p.Leu100Leu	.	synonymous_variant	Synonymous_variant	90.3704	86.5285	87.4172
T8610C	8610	T	C	NS5	p.Thr2838Thr	p.Thr347Thr	.	synonymous_variant	Synonymous_variant	97.2973	87.5	100			G4821A	4821	G	A	NS3	p.Leu1575Leu	p.Leu100Leu	.	synonymous_variant	Synonymous_variant	85.1852	83.9378	80.7947
T8616C	8616	T	C	NS5	p.Phe2840Phe	p.Phe349Phe	.	synonymous_variant	Synonymous_variant	2.7027	0	0			G4824A	4824	G	A	NS3	p.Glu1576Glu	p.Glu101Glu	.	synonymous_variant	Synonymous_variant	0.740741	0	0
C8628T	8628	C	T	NS5	p.Arg2844Arg	p.Arg353Arg	.	synonymous_variant	Synonymous_variant	2.7027	6.25	3.84615			G4828A	4828	G	A	NS3	p.Gly1578Arg	p.Gly103Arg	.	missense_variant	Non-synonymous_variant	0	0	0
T8631C	8631	T	C	NS5	p.Val2845Val	p.Val354Val	.	synonymous_variant	Synonymous_variant	0	12.5	0			A4832G	4832	A	G	NS3	p.Lys1579Arg	p.Lys104Arg	.	missense_variant	Non-synonymous_variant	0	0	0
T8634C	8634	T	C	NS5	p.Phe2846Phe	p.Phe355Phe	.	synonymous_variant	Synonymous_variant	100	100	100			A4833G	4833	A	G	NS3	p.Lys1579Lys	p.Lys104Lys	.	synonymous_variant	Synonymous_variant	90.3704	88.0829	86.755
G8640A	8640	G	A	NS5	p.Glu2848Glu	p.Glu357Glu	.	synonymous_variant	Synonymous_variant	2.7027	0	0			C4848G	4848	C	G	NS3	p.Val1584Val	p.Val109Val	.	synonymous_variant	Synonymous_variant	0.37037	0	1.98675
C8649T	8649	C	T	NS5	p.Asp2851Asp	p.Asp360Asp	.	synonymous_variant	Synonymous_variant	0	6.25	3.84615			G4854A	4854	G	A	NS3	p.Thr1586Thr	p.Thr111Thr	.	synonymous_variant	Synonymous_variant	90.3704	87.5648	86.755
G8667A	8667	G	A	NS5	p.Pro2857Pro	p.Pro366Pro	.	synonymous_variant	Synonymous_variant	94.5946	93.75	96.1538			A4857G	4857	A	G	NS3	p.Lys1587Lys	p.Lys112Lys	.	synonymous_variant	Synonymous_variant	0.37037	0	0
C8676T	8676	C	T	NS5	p.Gly2860Gly	p.Gly369Gly	.	synonymous_variant	Synonymous_variant	2.7027	0	0			T4860C	4860	T	C	NS3	p.Pro1588Pro	p.Pro113Pro	.	synonymous_variant	Synonymous_variant	85.1852	82.3834	81.457
A8681T	8681	A	T	NS5	p.Lys2862Met	p.Lys371Met	.	missense_variant	Non-synonymous_variant	0	0	3.84615			T4863C	4863	T	C	NS3	p.Gly1589Gly	p.Gly114Gly	.	synonymous_variant	Synonymous_variant	0	0	0
G8682A	8682	G	A	NS5	p.Lys2862Lys	p.Lys371Lys	.	synonymous_variant	Synonymous_variant	91.8919	81.25	88.4615			C4864CT	4864	C	CT	NS3	p.Lys1592fs	p.Lys117fs	.	frameshift_variant	Non-synonymous_variant	0.37037	0	0
C8686T	8686	C	T	NS5	p.Leu2864Leu	p.Leu373Leu	.	synonymous_variant	Synonymous_variant	2.7027	6.25	0			T4866C	4866	T	C	NS3	p.Leu1590Leu	p.Leu115Leu	.	synonymous_variant	Synonymous_variant	0.37037	0.518135	0.662252
A8697C	8697	A	C	NS5	p.Ile2867Ile	p.Ile376Ile	.	synonymous_variant	Synonymous_variant	27.027	43.75	38.4615			C4869T	4869	C	T	NS3	p.Phe1591Phe	p.Phe116Phe	.	synonymous_variant	Synonymous_variant	86.2963	82.9016	83.4437
A8700G	8700	A	G	NS5	p.Thr2868Thr	p.Thr377Thr	.	synonymous_variant	Synonymous_variant	27.027	43.75	38.4615			A4872G	4872	A	G	NS3	p.Lys1592Lys	p.Lys117Lys	.	synonymous_variant	Synonymous_variant	0.740741	0	0
A8703C	8703	A	C	NS5	p.Ala2869Ala	p.Ala378Ala		synonymous_variant	Synonymous_variant	0	6.25	3.84615			C4875T	4875	C	T	NS3	p.Thr1593Thr	p.Thr118Thr	.	synonymous_variant	Synonymous_variant	79.6296	79.7927	76.8212
T8712C	8712	T	C	NS5	p.Leu2872Leu	p.Leu381Leu	.	synonymous_variant	Synonymous_variant	0	6.25	0			G4879A	4879	G	A	NS3	p.Ala1595Thr	p.Ala120Thr	.	missense_variant	Non-synonymous_variant	90	87.0466	87.4172
T8722C	8722	T	C	NS5	p.Leu2876Leu	p.Leu385Leu	.	synonymous_variant	Synonymous_variant	43.2432	25	34.6154			C4880A	4880	C	A	NS3	p.Ala1595Asp	p.Ala120Asp	.	missense_variant	Non-synonymous_variant	0	0	0
G8727A	8727	G	A	NS5	p.Gly2877Gly	p.Gly386Gly	.	synonymous_variant	Synonymous_variant	18.9189	18.75	30.7692			C4881T	4881	C	T	NS3	p.Ala1595Ala	p.Ala120Ala	.	synonymous_variant	Synonymous_variant	82.963	81.3472	81.457
A8732G	8732	A	G	NS5	p.Lys2879Arg	p.Lys388Arg	.	missense_variant	Non-synonymous_variant	2.7027	0	0			C4886T	4886	C	T	NS3	p.Thr1597Ile	p.Thr122Ile	.	missense_variant	Non-synonymous_variant	1.48148	0.518135	0.662252
C8742T	8742	C	T	NS5	p.Pro2882Pro	p.Pro391Pro	.	synonymous_variant	Synonymous_variant	97.2973	100	100			A4887C	4887	A	C	NS3	p.Thr1597Thr	p.Thr122Thr	p.Thr122Thr	synonymous_variant	Synonymous_variant	11.8519	7.25389	9.27152
G8745A	8745	G	A	NS5	p.Arg2883Arg	p.Arg392Arg	.	synonymous_variant	Synonymous_variant	0	6.25	3.84615			A4887T	4887	A	T	NS3	p.Thr1597Thr	p.Thr122Thr	p.Thr122Thr	synonymous_variant	Synonymous_variant	78.5185	80.3109	78.1457
T8794C	8794	T	C	NS5	p.Leu2900Leu	p.Leu409Leu	.	synonymous_variant	Synonymous_variant	2.7027	0	0			T4893C	4893	T	C	NS3	p.Gly1599Gly	p.Gly124Gly	.	synonymous_variant	Synonymous_variant	0.37037	0	0
G8796A	8796	G	A	NS5	p.Leu2900Leu	p.Leu409Leu	.	synonymous_variant	Synonymous_variant	100	100	100			T4896C	4896	T	C	NS3	p.Ala1600Ala	p.Ala125Ala	.	synonymous_variant	Synonymous_variant	1.11111	0	0.662252
G8799T	8799	G	T	NS5	p.Gly2901Gly	p.Gly410Gly	.	synonymous_variant	Synonymous_variant	100	100	100			A4899G	4899	A	G	NS3	p.Val1601Val	p.Val126Val	.	synonymous_variant	Synonymous_variant	0	0	0
C8808T	8808	C	T	NS5	p.Phe2904Phe	p.Phe413Phe	.	synonymous_variant	Synonymous_variant	2.7027	0	0			G4905A	4905	G	A	NS3	p.Leu1603Leu	p.Leu128Leu	.	synonymous_variant	Synonymous_variant	0	0	0
G8817A	8817	G	A	NS5	p.Glu2907Glu	p.Glu416Glu	.	synonymous_variant	Synonymous_variant	5.40541	0	0			C4908T	4908	C	T	NS3	p.Asp1604Asp	p.Asp129Asp	.	synonymous_variant	Synonymous_variant	0	0	0
G8841A	8841	G	A	NS5	p.Glu2915Glu	p.Glu424Glu	.	synonymous_variant	Synonymous_variant	59.4595	81.25	61.5385			T4917C	4917	T	C	NS3	p.Pro1607Pro	p.Pro132Pro	.	synonymous_variant	Synonymous_variant	0	0	0.662252
T8844C	8844	T	C	NS5	p.Ala2916Ala	p.Ala425Ala	.	synonymous_variant	Synonymous_variant	32.4324	37.5	46.1538			G4923A	4923	G	A	NS3	p.Thr1609Thr	p.Thr134Thr	.	synonymous_variant	Synonymous_variant	0	0	0.662252
T8847A	8847	T	A	NS5	p.Val2917Val	p.Val426Val		synonymous_variant	Synonymous_variant	2.7027	0	0			G4923T	4923	G	T	NS3	p.Thr1609Thr	p.Thr134Thr	.	synonymous_variant	Synonymous_variant	0	0	0
T8853C	8853	T	C	NS5	p.Asp2919Asp	p.Asp428Asp	.	synonymous_variant	Synonymous_variant	29.7297	50	38.4615			T4932C	4932	T	C	NS3	p.Ser1612Ser	p.Ser137Ser	.	synonymous_variant	Synonymous_variant	0	0	0.662252
A8854T	8854	A	T	NS5	p.Ser2920Cys	p.Ser429Cys	.	missense_variant	Non-synonymous_variant	2.7027	0	0			A4935T	4935	A	T	NS3	p.Pro1613Pro	p.Pro138Pro	.	synonymous_variant	Synonymous_variant	3.33333	1.5544	3.97351
A8857G	8857	A	G	NS5	p.Arg2921Gly	p.Arg430Gly	.	missense_variant	Non-synonymous_variant	27.027	37.5	34.6154			T4938C	4938	T	C	NS3	p.Ile1614Ile	p.Ile139Ile	.	synonymous_variant	Synonymous_variant	1.11111	0	0.662252
G8858A	8858	G	A	NS5	p.Arg2921Lys	p.Arg430Lys	.	missense_variant	Non-synonymous_variant	2.7027	0	0			A4939G	4939	A	G	NS3	p.Ile1615Val	p.Ile140Val	.	missense_variant	Non-synonymous_variant	99.6296	99.4819	100
G8859A	8859	G	A	NS5	p.Arg2921Arg	p.Arg430Arg	.	synonymous_variant	Synonymous_variant	29.7297	50	38.4615			C4941T	4941	C	T	NS3	p.Ile1615Ile	p.Ile140Ile	.	synonymous_variant	Synonymous_variant	2.22222	1.5544	0
G8868A	8868	G	A	NS5	p.Glu2924Glu	p.Glu433Glu	.	synonymous_variant	Synonymous_variant	29.7297	50	38.4615			A4946G	4946	A	G	NS3	p.Lys1617Arg	p.Lys142Arg	.	missense_variant	Non-synonymous_variant	0.37037	0	0
C8869T	8869	C	T	NS5	p.Leu2925Leu	p.Leu434Leu	.	synonymous_variant	Synonymous_variant	27.027	37.5	34.6154			A4948C	4948	A	C	NS3	p.Lys1618Gln	p.Lys143Gln	.	missense_variant	Non-synonymous_variant	0	0	0.662252
T8874C	8874	T	C	NS5	p.Val2926Val	p.Val435Val	.	synonymous_variant	Synonymous_variant	56.7568	50	57.6923			A4949C	4949	A	C	NS3	p.Lys1618Thr	p.Lys143Thr	.	missense_variant	Non-synonymous_variant	0.37037	0	0
G8880A	8880	G	A	NS5	p.Lys2928Lys	p.Lys437Lys	.	synonymous_variant	Synonymous_variant	91.8919	81.25	88.4615			A4956G	4956	A	G	NS3	p.Lys1620Lys	p.Lys145Lys	.	synonymous_variant	Synonymous_variant	0.740741	0	0.662252
A8883G	8883	A	G	NS5	p.Glu2929Glu	p.Glu438Glu	.	synonymous_variant	Synonymous_variant	2.7027	0	3.84615			T4959C	4959	T	C	NS3	p.Val1621Val	p.Val146Val	.	synonymous_variant	Synonymous_variant	4.81481	2.59067	3.31126
A8888G	8888	A	G	NS5	p.Asn2931Ser	p.Asn440Ser	.	missense_variant	Non-synonymous_variant	2.7027	0	0			G4962A	4962	G	A	NS3	p.Val1622Val	p.Val147Val	.	synonymous_variant	Synonymous_variant	0.740741	0	0
C8890T	8890	C	T	NS5	p.Leu2932Phe	p.Leu441Phe	.	missense_variant	Non-synonymous_variant	0	0	7.69231			T4965C	4965	T	C	NS3	p.Gly1623Gly	p.Gly148Gly	.	synonymous_variant	Synonymous_variant	93.7037	96.8912	98.6755
A8913G	8913	A	G	NS5	p.Glu2939Glu	p.Glu448Glu	.	synonymous_variant	Synonymous_variant	100	100	100			T4968C	4968	T	C	NS3	p.Leu1624Leu	p.Leu149Leu	.	synonymous_variant	Synonymous_variant	1.48148	0	0
C8925T	8925	C	T	NS5	p.Tyr2943Tyr	p.Tyr452Tyr	.	synonymous_variant	Synonymous_variant	8.10811	25	0			T4971C	4971	T	C	NS3	p.Tyr1625Tyr	p.Tyr150Tyr	.	synonymous_variant	Synonymous_variant	0.37037	0.518135	1.98675
A8940G	8940	A	G	NS5	p.Lys2948Lys	p.Lys457Lys	.	synonymous_variant	Synonymous_variant	100	100	100			T4974C	4974	T	C	NS3	p.Gly1626Gly	p.Gly151Gly	.	synonymous_variant	Synonymous_variant	89.2593	92.228	91.3907
G8946A	8946	G	A	NS5	p.Glu2950Glu	p.Glu459Glu	.	synonymous_variant	Synonymous_variant	0	0	3.84615			T4977C	4977	T	C	NS3	p.Asn1627Asn	p.Asn152Asn	.	synonymous_variant	Synonymous_variant	86.6667	91.7098	90.0662
G8952A	8952	G	A	NS5	p.Lys2952Lys	p.Lys461Lys	.	synonymous_variant	Synonymous_variant	10.8108	6.25	3.84615			T4983C	4983	T	C	NS3	p.Val1629Val	p.Val154Val	.	synonymous_variant	Synonymous_variant	89.2593	92.228	90.7285
C8953A	8953	C	A	NS5	p.Leu2953Ile	p.Leu462Ile	.	missense_variant	Non-synonymous_variant	2.7027	0	0			T4986C	4986	T	C	NS3	p.Val1630Val	p.Val155Val	.	synonymous_variant	Synonymous_variant	21.8519	18.1347	16.5563
A8961G	8961	A	G	NS5	p.Glu2955Glu	p.Glu464Glu	.	synonymous_variant	Synonymous_variant	72.973	56.25	61.5385			A4989T	4989	A	T	NS3	p.Thr1631Thr	p.Thr156Thr	.	synonymous_variant	Synonymous_variant	0.740741	0	0
G8970A	8970	G	A	NS5	p.Lys2958Lys	p.Lys467Lys	.	synonymous_variant	Synonymous_variant	100	100	100			G4992A	4992	G	A	NS3	p.Arg1632Arg	p.Arg157Arg	.	synonymous_variant	Synonymous_variant	0.740741	0	0
C8982T	8982	C	T	NS5	p.Ser2962Ser	p.Ser471Ser	.	synonymous_variant	Synonymous_variant	0	6.25	0			A4998G	4998	A	G	NS3	p.Gly1634Gly	p.Gly159Gly	.	synonymous_variant	Synonymous_variant	0	0	0.662252
C8988T	8988	C	T	NS5	p.Ala2964Ala	p.Ala473Ala	.	synonymous_variant	Synonymous_variant	2.7027	0	0			G4999A	4999	G	A	NS3	p.Ala1635Thr	p.Ala160Thr	.	missense_variant	Non-synonymous_variant	85.1852	86.0104	84.7682
C8997T	8997	C	T	NS5	p.Tyr2967Tyr	p.Tyr476Tyr	.	synonymous_variant	Synonymous_variant	2.7027	6.25	3.84615			T5004C	5004	T	C	NS3	p.Tyr1636Tyr	p.Tyr161Tyr	.	synonymous_variant	Synonymous_variant	81.4815	83.4197	82.1192
C9034T	9034	C	T	NS5	p.Leu2980Leu	p.Leu489Leu	.	synonymous_variant	Synonymous_variant	83.7838	75	84.6154			T5010C	5010	T	C	NS3	p.Ser1638Ser	p.Ser163Ser	.	synonymous_variant	Synonymous_variant	2.22222	1.5544	2.64901
A9036G	9036	A	G	NS5	p.Leu2980Leu	p.Leu489Leu		synonymous_variant	Synonymous_variant	97.2973	100	100			T5013C	5013	T	C	NS3	p.Ala1639Ala	p.Ala164Ala	.	synonymous_variant	Synonymous_variant	79.2593	78.2383	83.4437
C9042T	9042	C	T	NS5	p.Phe2982Phe	p.Phe491Phe	.	synonymous_variant	Synonymous_variant	0	0	3.84615			T5036C	5036	T	C	NS3	p.Ile1647Thr	p.Ile172Thr	.	missense_variant	Non-synonymous_variant	0	0	0
T9043C	9043	T	C	NS5	p.Leu2983Leu	p.Leu492Leu	.	synonymous_variant	Synonymous_variant	0	6.25	3.84615			T5037C	5037	T	C	NS3	p.Ile1647Ile	p.Ile172Ile	.	synonymous_variant	Synonymous_variant	3.7037	1.5544	3.31126
A9045G	9045	A	G	NS5	p.Leu2983Leu	p.Leu492Leu	.	synonymous_variant	Synonymous_variant	91.8919	100	100			G5041A	5041	G	A	NS3	p.Asp1649Asn	p.Asp174Asn	.	missense_variant	Non-synonymous_variant	0	0	0
T9054C	9054	T	C	NS5	p.Asp2986Asp	p.Asp495Asp	.	synonymous_variant	Synonymous_variant	2.7027	0	0			C5043T	5043	C	T	NS3	p.Asp1649Asp	p.Asp174Asp	.	synonymous_variant	Synonymous_variant	0	0.518135	0
C9063T	9063	C	T	NS5	p.Phe2989Leu	p.Phe498Leu	.	missense_variant	Non-synonymous_variant	94.5946	100	100			A5044G	5044	A	G	NS3	p.Asn1650Asp	p.Asn175Asp	.	missense_variant	Non-synonymous_variant	0	0	0
C9063A	9063	C	A	NS5	p.Phe2989Leu	p.Phe498Leu		missense_variant	Non-synonymous_variant	2.7027	0	0			A5045G	5045	A	G	NS3	p.Asn1650Ser	p.Asn175Ser	.	missense_variant	Non-synonymous_variant	0.37037	0	0
C9078T	9078	C	T	NS5	p.Ser2994Ser	p.Ser503Ser	.	synonymous_variant	Synonymous_variant	0	6.25	3.84615			C5046T	5046	C	T	NS3	p.Asn1650Asn	p.Asn175Asn	.	synonymous_variant	Synonymous_variant	4.44444	1.5544	3.31126
C9079T	9079	C	T	NS5	p.Leu2995Met	p.Leu504Met	.	missense_variant	Non-synonymous_variant	2.7027	0	0			G5052A	5052	G	A	NS3	p.Glu1652Glu	p.Glu177Glu	.	synonymous_variant	Synonymous_variant	0	1.03627	0.662252
T9084C	9084	T	C	NS5	p.Ser2996Ser	p.Ser505Ser	.	synonymous_variant	Synonymous_variant	0	0	3.84615			C5055T	5055	C	T	NS3	p.Ile1653Ile	p.Ile178Ile	.	synonymous_variant	Synonymous_variant	85.1852	84.9741	90.7285
G9090A	9090	G	A	NS5	p.Val2998Val	p.Val507Val	.	synonymous_variant	Synonymous_variant	13.5135	6.25	26.9231			G5059A	5059	G	A	NS3	p.Asp1655Asn	p.Asp180Asn	.	missense_variant	Non-synonymous_variant	0.37037	0	0
A9093G	9093	A	G	NS5	p.Glu2999Glu	p.Glu508Glu	.	synonymous_variant	Synonymous_variant	13.5135	6.25	26.9231			C5064T	5064	C	T	NS3	p.Asp1656Asp	p.Asp181Asp	.	synonymous_variant	Synonymous_variant	0.37037	0	0
G9101A	9101	G	A	NS5	p.Gly3002Glu	p.Gly511Glu	.	missense_variant	Non-synonymous_variant	2.7027	0	0			T5066TC	5066	T	TC	NS3	p.Arg1659fs	p.Arg184fs	.	frameshift_variant	Non-synonymous_variant	0.37037	0	0.662252
G9102C	9102	G	C	NS5	p.Gly3002Gly	p.Gly511Gly	.	synonymous_variant	Synonymous_variant	2.7027	0	0			T5067C	5067	T	C	NS3	p.Ile1657Ile	p.Ile182Ile	.	synonymous_variant	Synonymous_variant	77.4074	79.7927	80.1325
G9111A	9111	G	A	NS5	p.Lys3005Lys	p.Lys514Lys	.	synonymous_variant	Synonymous_variant	37.8378	43.75	38.4615			C5070T	5070	C	T	NS3	p.Phe1658Phe	p.Phe183Phe	.	synonymous_variant	Synonymous_variant	78.1481	79.2746	77.4834
A9114G	9114	A	G	NS5	p.Leu3006Leu	p.Leu515Leu	.	synonymous_variant	Synonymous_variant	2.7027	0	3.84615			C5071G	5071	C	G	NS3	p.Arg1659Gly	p.Arg184Gly	.	missense_variant	Non-synonymous_variant	0.37037	0	0.662252
T9117C	9117	T	C	NS5	p.Gly3007Gly	p.Gly516Gly	.	synonymous_variant	Synonymous_variant	40.5405	50	38.4615			AG5075A	5075	AG	A	NS3	p.Arg1661fs	p.Arg186fs	.	frameshift_variant	Non-synonymous_variant	0.37037	0	0
C9124T	9124	C	T	NS5	p.Leu3010Leu	p.Leu519Leu	.	synonymous_variant	Synonymous_variant	2.7027	0	0			G5076A	5076	G	A	NS3	p.Lys1660Lys	p.Lys185Lys	.	synonymous_variant	Synonymous_variant	0.37037	0	0
A9126G	9126	A	G	NS5	p.Leu3010Leu	p.Leu519Leu	.	synonymous_variant	Synonymous_variant	2.7027	0	0			G5076GA	5076	G	GA	NS3	p.Arg1661fs	p.Arg186fs	.	frameshift_variant	Non-synonymous_variant	2.22222	2.59067	1.98675
C9132A	9132	C	A	NS5	p.Asp3012Glu	p.Asp521Glu	.	missense_variant	Non-synonymous_variant	0	0	3.84615			G5078A	5078	G	A	NS3	p.Arg1661Lys	p.Arg186Lys	.	missense_variant	Non-synonymous_variant	81.1111	80.829	84.106
G9133A	9133	G	A	NS5	p.Val3013Met	p.Val522Met	.	missense_variant	Non-synonymous_variant	10.8108	18.75	30.7692			A5079G	5079	A	G	NS3	p.Arg1661Arg	p.Arg186Arg	.	synonymous_variant	Synonymous_variant	0.740741	0.518135	0
C9138T	9138	C	T	NS5	p.Ser3014Ser	p.Ser523Ser	.	synonymous_variant	Synonymous_variant	37.8378	56.25	34.6154			G5081A	5081	G	A	NS3	p.Arg1662Lys	p.Arg187Lys	.	missense_variant	Non-synonymous_variant	0	0	0
G9147A	9147	G	A	NS5	p.Glu3017Asp	p.Glu526Asp		missense_variant	Non-synonymous_variant	37.8378	56.25	38.4615			C5083T	5083	C	T	NS3	p.Leu1663Leu	p.Leu188Leu	.	synonymous_variant	Synonymous_variant	4.44444	2.07254	4.63576
T9162C	9162	T	C	NS5	p.Tyr3022Tyr	p.Tyr531Tyr	.	synonymous_variant	Synonymous_variant	56.7568	62.5	50			G5085A	5085	G	A	NS3	p.Leu1663Leu	p.Leu188Leu	.	synonymous_variant	Synonymous_variant	0.37037	0	0
T9168C	9168	T	C	NS5	p.Asp3024Asp	p.Asp533Asp	.	synonymous_variant	Synonymous_variant	0	0	3.84615			C5088A	5088	C	A	NS3	p.Thr1664Thr	p.Thr189Thr	p.Thr189Thr	synonymous_variant	Synonymous_variant	1.48148	2.07254	1.98675
C9171T	9171	C	T	NS5	p.Asp3025Asp	p.Asp534Asp	.	synonymous_variant	Synonymous_variant	0	6.25	0			C5088T	5088	C	T	NS3	p.Thr1664Thr	p.Thr189Thr	p.Thr189Thr	synonymous_variant	Synonymous_variant	0	0	0
C9174A	9174	C	A	NS5	p.Thr3026Thr	p.Thr535Thr		synonymous_variant	Synonymous_variant	0	0	3.84615			C5100T	5100	C	T	NS3	p.Leu1668Leu	p.Leu193Leu	.	synonymous_variant	Synonymous_variant	0.37037	0	0
T9186C	9186	T	C	NS5	p.Asp3030Asp	p.Asp539Asp	.	synonymous_variant	Synonymous_variant	8.10811	25	7.69231			C5103T	5103	C	T	NS3	p.His1669His	p.His194His	.	synonymous_variant	Synonymous_variant	0.37037	0	0
A9198G	9198	A	G	NS5	p.Thr3034Thr	p.Thr543Thr	.	synonymous_variant	Synonymous_variant	2.7027	0	0			A5106T	5106	A	T	NS3	p.Pro1670Pro	p.Pro195Pro	.	synonymous_variant	Synonymous_variant	0	0	0.662252
A9204G	9204	A	G	NS5	p.Glu3036Glu	p.Glu545Glu	.	synonymous_variant	Synonymous_variant	29.7297	43.75	38.4615			C5111CA	5111	C	CA	NS3	p.Thr1675fs	p.Thr200fs	.	frameshift_variant	Non-synonymous_variant	0	1.03627	0.662252
C9208T	9208	C	T	NS5	p.Leu3038Leu	p.Leu547Leu	.	synonymous_variant	Synonymous_variant	29.7297	50	38.4615			G5112A	5112	G	A	NS3	p.Ala1672Ala	p.Ala197Ala	.	synonymous_variant	Synonymous_variant	79.2593	79.2746	82.1192
A9210G	9210	A	G	NS5	p.Leu3038Leu	p.Leu547Leu	.	synonymous_variant	Synonymous_variant	27.027	43.75	34.6154			AG5117A	5117	AG	A	NS3	p.Thr1675fs	p.Thr200fs	.	frameshift_variant	Non-synonymous_variant	0	1.03627	0.662252
A9222G	9222	A	G	NS5	p.Glu3042Glu	p.Glu551Glu	.	synonymous_variant	Synonymous_variant	2.7027	0	0			G5118A	5118	G	A	NS3	p.Lys1674Lys	p.Lys199Lys	.	synonymous_variant	Synonymous_variant	79.6296	78.7565	82.1192
A9228G	9228	A	G	NS5	p.Val3044Val	p.Val553Val	.	synonymous_variant	Synonymous_variant	91.8919	93.75	92.3077			G5121A	5121	G	A	NS3	p.Thr1675Thr	p.Thr200Thr	.	synonymous_variant	Synonymous_variant	79.2593	79.7927	82.7815
C9237T	9237	C	T	NS5	p.His3047His	p.His556His	.	synonymous_variant	Synonymous_variant	0	6.25	3.84615			G5124A	5124	G	A	NS3	p.Lys1676Lys	p.Lys201Lys	.	synonymous_variant	Synonymous_variant	0.37037	0	0
A9261T	9261	A	T	NS5	p.Leu3055Leu	p.Leu564Leu	.	synonymous_variant	Synonymous_variant	29.7297	43.75	38.4615			A5127G	5127	A	G	NS3	p.Arg1677Arg	p.Arg202Arg	.	synonymous_variant	Synonymous_variant	0.37037	0	0
C9264T	9264	C	T	NS5	p.Ala3056Ala	p.Ala565Ala	.	synonymous_variant	Synonymous_variant	27.027	37.5	34.6154			T5133C	5133	T	C	NS3	p.Leu1679Leu	p.Leu204Leu	.	synonymous_variant	Synonymous_variant	3.7037	1.5544	3.31126
G9267A	9267	G	A	NS5	p.Glu3057Glu	p.Glu566Glu	.	synonymous_variant	Synonymous_variant	27.027	37.5	34.6154			G5136A	5136	G	A	NS3	p.Pro1680Pro	p.Pro205Pro	.	synonymous_variant	Synonymous_variant	79.6296	79.7927	82.1192
C9270T	9270	C	T	NS5	p.Ala3058Ala	p.Ala567Ala	.	synonymous_variant	Synonymous_variant	0	0	3.84615			C5139A	5139	C	A	NS3	p.Ala1681Ala	p.Ala206Ala	p.Ala206Ala	synonymous_variant	Synonymous_variant	79.6296	79.2746	82.1192
A9278G	9278	A	G	NS5	p.Lys3061Arg	p.Lys570Arg	.	missense_variant	Non-synonymous_variant	27.027	37.5	38.4615			C5139G	5139	C	G	NS3	p.Ala1681Ala	p.Ala206Ala	p.Ala206Ala	synonymous_variant	Synonymous_variant	0	0.518135	0
A9279G	9279	A	G	NS5	p.Lys3061Lys	p.Lys570Lys	.	synonymous_variant	Synonymous_variant	2.7027	6.25	3.84615			C5145T	5145	C	T	NS3	p.Val1683Val	p.Val208Val	.	synonymous_variant	Synonymous_variant	0	0	0
C9280T	9280	C	T	NS5	p.Leu3062Leu	p.Leu571Leu	.	synonymous_variant	Synonymous_variant	29.7297	37.5	42.3077			A5151G	5151	A	G	NS3	p.Glu1685Glu	p.Glu210Glu	.	synonymous_variant	Synonymous_variant	0.37037	0	0
G9297A	9297	G	A	NS5	p.Lys3067Lys	p.Lys576Lys	.	synonymous_variant	Synonymous_variant	29.7297	43.75	46.1538			T5154C	5154	T	C	NS3	p.Ala1686Ala	p.Ala211Ala	.	synonymous_variant	Synonymous_variant	78.8889	79.7927	82.1192
A9318G	9318	A	G	NS5	p.Pro3074Pro	p.Pro583Pro		synonymous_variant	Synonymous_variant	89.1892	93.75	92.3077			G5163A	5163	G	A	NS3	p.Arg1689Arg	p.Arg214Arg	.	synonymous_variant	Synonymous_variant	78.8889	79.7927	82.1192
A9318T	9318	A	C	NS5	p.Pro3074Pro	p.Pro583Pro		synonymous_variant	Synonymous_variant	2.7027	0	3.84615			T5166C	5166	T	C	NS3	p.Gly1690Gly	p.Gly215Gly	p.Gly215Gly	synonymous_variant	Synonymous_variant	78.5185	79.7927	81.457
C9330T	9330	C	T	NS5	p.Gly3078Gly	p.Gly587Gly	.	synonymous_variant	Synonymous_variant	83.7838	68.75	84.6154			T5166A	5166	T	A	NS3	p.Gly1690Gly	p.Gly215Gly	p.Gly215Gly	synonymous_variant	Synonymous_variant	0	0	0
C9342T	9342	C	T	NS5	p.Asp3082Asp	p.Asp591Asp	.	synonymous_variant	Synonymous_variant	2.7027	6.25	3.84615			T5167A	5167	T	A	NS3	p.Leu1691Leu	p.Leu216Leu	p.Leu216Leu	synonymous_variant	Synonymous_variant	0	0	0
C9345T	9345	C	T	NS5	p.Ile3083Ile	p.Ile592Ile	.	synonymous_variant	Synonymous_variant	91.8919	100	96.1538			T5167C	5167	T	C	NS3	p.Leu1691Met	p.Leu216Met		missense_variant	Non-synonymous_variant	0.37037	1.5544	0.662252
C9360T	9360	C	T	NS5	p.Asp3088Asp	p.Asp597Asp	.	synonymous_variant	Synonymous_variant	2.7027	6.25	0			G5169A	5169	G	A	NS3	p.Leu1691Leu	p.Leu216Leu	.	synonymous_variant	Synonymous_variant	0.37037	0	0
G9383T	9383	G	T	NS5	p.Gly3096Val	p.Gly605Val	.	missense_variant	Non-synonymous_variant	81.0811	68.75	92.3077			A5175G	5175	A	G	NS3	p.Thr1693Thr	p.Thr218Thr	.	synonymous_variant	Synonymous_variant	0	0.518135	0
C9387A	9387	C	A	NS5	p.Thr3097Thr	p.Thr606Thr		synonymous_variant	Synonymous_variant	2.7027	0	0			T5182C	5182	T	C	NS3	p.Leu1696Leu	p.Leu221Leu	.	synonymous_variant	Synonymous_variant	0	0	0
C9387T	9387	C	T	NS5	p.Thr3097Thr	p.Thr606Thr		synonymous_variant	Synonymous_variant	2.7027	0	0			T5199C	5199	T	C	NS3	p.Val1701Val	p.Val226Val	.	synonymous_variant	Synonymous_variant	0.37037	0	0
T9390C	9390	T	C	NS5	p.Tyr3098Tyr	p.Tyr607Tyr	.	synonymous_variant	Synonymous_variant	27.027	37.5	34.6154			A5205G	5205	A	G	NS3	p.Ala1703Ala	p.Ala228Ala	.	synonymous_variant	Synonymous_variant	78.8889	79.2746	81.457
A9393C	9393	A	C	NS5	p.Gly3099Gly	p.Gly608Gly	.	synonymous_variant	Synonymous_variant	27.027	43.75	38.4615			T5208C	5208	T	C	NS3	p.Ala1704Ala	p.Ala229Ala	.	synonymous_variant	Synonymous_variant	0.37037	0	0
C9396T	9396	C	T	NS5	p.Leu3100Leu	p.Leu609Leu	.	synonymous_variant	Synonymous_variant	2.7027	0	0			T5208TG	5208	T	TG	NS3	p.Glu1705fs	p.Glu230fs	.	frameshift_variant	Non-synonymous_variant	0	0.518135	0
T9399C	9399	T	C	NS5	p.Asn3101Asn	p.Asn610Asn	.	synonymous_variant	Synonymous_variant	27.027	43.75	42.3077			G5217A	5217	G	A	NS3	p.Glu1707Glu	p.Glu232Glu	.	synonymous_variant	Synonymous_variant	80	77.7202	82.7815
T9402C	9402	T	C	NS5	p.Thr3102Thr	p.Thr611Thr	.	synonymous_variant	Synonymous_variant	0	6.25	3.84615			G5218A	5218	G	A	NS3	p.Glu1708Lys	p.Glu233Lys	.	missense_variant	Non-synonymous_variant	0	0.518135	0
C9405T	9405	C	T	NS5	p.Phe3103Phe	p.Phe612Phe	.	synonymous_variant	Synonymous_variant	0	6.25	3.84615			C5223T	5223	C	T	NS3	p.Ala1709Ala	p.Ala234Ala	.	synonymous_variant	Synonymous_variant	81.1111	78.2383	82.7815
T9411C	9411	T	C	NS5	p.Asn3105Asn	p.Asn614Asn	.	synonymous_variant	Synonymous_variant	70.2703	56.25	73.0769			T5226C	5226	T	C	NS3	p.Leu1710Leu	p.Leu235Leu	.	synonymous_variant	Synonymous_variant	79.6296	78.2383	82.7815
A9416G	9416	A	G	NS5	p.Glu3107Gly	p.Glu616Gly	.	missense_variant	Non-synonymous_variant	2.7027	6.25	3.84615			A5232G	5232	A	G	NS3	p.Gly1712Gly	p.Gly237Gly	.	synonymous_variant	Synonymous_variant	0.37037	0	0
A9417G	9417	A	G	NS5	p.Glu3107Glu	p.Glu616Glu	.	synonymous_variant	Synonymous_variant	0	6.25	0			T5235C	5235	T	C	NS3	p.Leu1713Leu	p.Leu238Leu	.	synonymous_variant	Synonymous_variant	0.740741	0.518135	0.662252
A9426G	9426	A	G	NS5	p.Leu3110Leu	p.Leu619Leu	.	synonymous_variant	Synonymous_variant	75.6757	75	88.4615			A5242C	5242	A	C	NS3	p.Arg1716Arg	p.Arg241Arg	.	synonymous_variant	Synonymous_variant	0.37037	0	0
A9447G	9447	A	G	NS5	p.Glu3117Glu	p.Glu626Glu	.	synonymous_variant	Synonymous_variant	2.7027	0	0			C5247T	5247	C	T	NS3	p.Tyr1717Tyr	p.Tyr242Tyr	.	synonymous_variant	Synonymous_variant	68.5185	67.8756	74.1722
C9453T	9453	C	T	NS5	p.Val3119Val	p.Val628Val	.	synonymous_variant	Synonymous_variant	0	6.25	0			G5250A	5250	G	A	NS3	p.Gln1718Gln	p.Gln243Gln	.	synonymous_variant	Synonymous_variant	74.4444	70.9845	78.8079
T9456C	9456	T	C	NS5	p.Phe3120Phe	p.Phe629Phe	.	synonymous_variant	Synonymous_variant	48.6486	56.25	42.3077			C5253T	5253	C	T	NS3	p.Thr1719Thr	p.Thr244Thr	.	synonymous_variant	Synonymous_variant	0	0	0.662252
C9462T	9462	C	T	NS5	p.Ser3122Ser	p.Ser631Ser	.	synonymous_variant	Synonymous_variant	2.7027	0	0			C5259T	5259	C	T	NS3	p.Ala1721Ala	p.Ala246Ala	.	synonymous_variant	Synonymous_variant	71.4815	70.9845	77.4834
T9465C	9465	T	C	NS5	p.Ile3123Ile	p.Ile632Ile	.	synonymous_variant	Synonymous_variant	2.7027	6.25	3.84615			A5260G	5260	A	G	NS3	p.Ile1722Val	p.Ile247Val	.	missense_variant	Non-synonymous_variant	0	0	0
A9490G	9490	A	G	NS5	p.Ile3132Val	p.Ile641Val	.	missense_variant	Non-synonymous_variant	0	6.25	3.84615			C5262T	5262	C	T	NS3	p.Ile1722Ile	p.Ile247Ile	.	synonymous_variant	Synonymous_variant	1.11111	0	0.662252
C9492T	9492	C	T	NS5	p.Ile3132Ile	p.Ile641Ile		synonymous_variant	Synonymous_variant	27.027	37.5	34.6154			G5264A	5264	G	A	NS3	p.Arg1723Lys	p.Arg248Lys	.	missense_variant	Non-synonymous_variant	0.740741	0	0
C9492A	9492	C	A	NS5	p.Ile3132Ile	p.Ile641Ile		synonymous_variant	Synonymous_variant	0	6.25	3.84615			G5271T	5271	G	T	NS3	p.Glu1725Asp	p.Glu250Asp	.	missense_variant	Non-synonymous_variant	0.740741	0	0
T9495A	9495	T	A	NS5	p.Ala3133Ala	p.Ala642Ala	.	synonymous_variant	Synonymous_variant	27.027	43.75	38.4615			C5274T	5274	C	T	NS3	p.His1726His	p.His251His	.	synonymous_variant	Synonymous_variant	52.2222	48.1865	54.9669
C9499A	9499	C	A	NS5	p.Gln3135Lys	p.Gln644Lys	.	missense_variant	Non-synonymous_variant	27.027	37.5	34.6154			C5277T	5277	C	T	NS3	p.Thr1727Thr	p.Thr252Thr	.	synonymous_variant	Synonymous_variant	55.1852	49.2228	57.6159
A9502G	9502	A	G	NS5	p.Asn3136His	p.Asn645His		missense_variant	Non-synonymous_variant	0	6.25	3.84615			G5280A	5280	G	A	NS3	p.Gly1728Gly	p.Gly253Gly	.	synonymous_variant	Synonymous_variant	24.0741	22.2798	27.1523
C9512T	9512	C	T	NS5	p.Ala3139Glu	p.Ala648Glu	.	missense_variant	Non-synonymous_variant	24.3243	43.75	34.6154			G5283A	5283	G	A	NS3	p.Arg1729Arg	p.Arg254Arg	.	synonymous_variant	Synonymous_variant	1.48148	0	0.662252
C9512A	9512	C	A	NS5	p.Ala3139Val	p.Ala648Glu		missense_variant	Non-synonymous_variant	2.7027	0	0			G5286A	5286	G	A	NS3	p.Glu1730Glu	p.Glu255Glu	.	synonymous_variant	Synonymous_variant	1.48148	0	0.662252
A9513G	9513	A	G	NS5	p.Ala3139Ala	p.Ala648Ala	.	synonymous_variant	Synonymous_variant	0	0	3.84615			T5289C	5289	T	C	NS3	p.Ile1731Ile	p.Ile256Ile	.	synonymous_variant	Synonymous_variant	1.11111	0	0.662252
C9525T	9525	C	T	NS5	p.Arg3143Arg	p.Arg652Arg	.	synonymous_variant	Synonymous_variant	29.7297	43.75	38.4615			C5295T	5295	C	T	NS3	p.Asp1733Asp	p.Asp258Asp	.	synonymous_variant	Synonymous_variant	25.1852	22.2798	30.4636
A9528G	9528	A	G	NS5	p.Glu3144Glu	p.Glu653Glu	.	synonymous_variant	Synonymous_variant	29.7297	50	38.4615			C5296T	5296	C	T	NS3	p.Leu1734Leu	p.Leu259Leu	.	synonymous_variant	Synonymous_variant	1.48148	0	0.662252
A9537G	9537	A	G	NS5	p.Ser3147Ser	p.Ser656Ser	.	synonymous_variant	Synonymous_variant	2.7027	6.25	3.84615			T5304C	5304	T	C	NS3	p.Cys1736Cys	p.Cys261Cys	.	synonymous_variant	Synonymous_variant	0	0	0.662252
T9552C	9552	T	C	NS5	p.Ser3152Ser	p.Ser661Ser	.	synonymous_variant	Synonymous_variant	64.8649	75	80.7692			T5307C	5307	T	C	NS3	p.His1737His	p.His262His	.	synonymous_variant	Synonymous_variant	24.0741	22.2798	29.8013
T9558C	9558	T	C	NS5	p.Asp3154Asp	p.Asp663Asp	.	synonymous_variant	Synonymous_variant	2.7027	0	0			C5310T	5310	C	T	NS3	p.Ala1738Ala	p.Ala263Ala	.	synonymous_variant	Synonymous_variant	0	0.518135	0
T9564C	9564	T	C	NS5	p.Cys3156Cys	p.Cys665Cys	.	synonymous_variant	Synonymous_variant	13.5135	12.5	34.6154			A5313G	5313	A	G	NS3	p.Thr1739Thr	p.Thr264Thr	.	synonymous_variant	Synonymous_variant	0	1.03627	0
T9576C	9576	T	C	NS5	p.Pro3160Pro	p.Pro669Pro	.	synonymous_variant	Synonymous_variant	59.4595	87.5	50			T5316C	5316	T	C	NS3	p.Phe1740Phe	p.Phe265Phe	.	synonymous_variant	Synonymous_variant	0	0.518135	0.662252
C9591T	9591	C	T	NS5	p.Phe3165Phe	p.Phe674Phe	.	synonymous_variant	Synonymous_variant	29.7297	43.75	38.4615			G5328A	5328	G	A	NS3	p.Leu1744Leu	p.Leu269Leu	.	synonymous_variant	Synonymous_variant	25.1852	23.3161	29.8013
G9596A	9596	G	A	NS5	p.Ser3167Asn	p.Ser676Asn	.	missense_variant	Non-synonymous_variant	24.3243	43.75	34.6154			C5329T	5329	C	T	NS3	p.Leu1745Leu	p.Leu270Leu	.	synonymous_variant	Synonymous_variant	1.48148	0	0.662252
C9597T	9597	C	T	NS5	p.Ser3167Ser	p.Ser676Ser	.	synonymous_variant	Synonymous_variant	2.7027	0	3.84615			A5331G	5331	A	G	NS3	p.Leu1745Leu	p.Leu270Leu	.	synonymous_variant	Synonymous_variant	1.11111	0	0
T9601C	9601	T	C	NS5	p.Leu3169Leu	p.Leu678Leu	.	synonymous_variant	Synonymous_variant	27.027	43.75	34.6154			G5338A	5338	G	A	NS3	p.Val1748Ile	p.Val273Ile	.	missense_variant	Non-synonymous_variant	25.5556	23.3161	29.8013
C9610A	9610	C	A	NS5	p.Leu3172Leu	p.Leu681Leu		synonymous_variant	Synonymous_variant	0	6.25	0			T5340C	5340	T	C	NS3	p.Val1748Val	p.Val273Val	.	synonymous_variant	Synonymous_variant	0	0.518135	0.662252
C9610T	9610	C	T	NS5	p.Leu3172Ile	p.Leu681Ile	.	missense_variant	Non-synonymous_variant	24.3243	37.5	34.6154			C5352T	5352	C	T	NS3	p.Asn1752Asn	p.Asn277Asn	.	synonymous_variant	Synonymous_variant	28.5185	24.8705	34.4371
T9615C	9615	T	C	NS5	p.Asn3173Asn	p.Asn682Asn	.	synonymous_variant	Synonymous_variant	8.10811	0	3.84615			C5355T	5355	C	T	NS3	p.Tyr1753Tyr	p.Tyr278Tyr	.	synonymous_variant	Synonymous_variant	0.740741	0	0
A9628G	9628	A	G	NS5	p.Ile3178Val	p.Ile687Val	.	missense_variant	Non-synonymous_variant	70.2703	75	65.3846			C5359T	5359	C	T	NS3	p.Leu1755Leu	p.Leu280Leu	.	synonymous_variant	Synonymous_variant	0.37037	0	0.662252
T9630C	9630	T	C	NS5	p.Ile3178Ile	p.Ile687Ile	.	synonymous_variant	Synonymous_variant	56.7568	75	61.5385			T5364C	5364	T	C	NS3	p.Ile1756Ile	p.Ile281Ile	.	synonymous_variant	Synonymous_variant	1.48148	0	0.662252
A9645G	9645	A	G	NS5	p.Gln3183Gln	p.Gln692Gln	.	synonymous_variant	Synonymous_variant	2.7027	0	0			C5367T	5367	C	T	NS3	p.Ile1757Ile	p.Ile282Ile	.	synonymous_variant	Synonymous_variant	1.48148	0	0.662252
G9662A	9662	G	A	NS5	p.Arg3189Lys	p.Arg698Lys	.	missense_variant	Non-synonymous_variant	0	0	3.84615			C5373T	5373	C	T	NS3	p.Asp1759Asp	p.Asp284Asp	.	synonymous_variant	Synonymous_variant	29.6296	24.8705	35.0993
T9672C	9672	T	C	NS5	p.Asn3192Asn	p.Asn701Asn	.	synonymous_variant	Synonymous_variant	94.5946	87.5	96.1538			C5385T	5385	C	T	NS3	p.Phe1763Phe	p.Phe288Phe	.	synonymous_variant	Synonymous_variant	0	0.518135	0.662252
T9675C	9675	T	C	NS5	p.Asp3193Asp	p.Asp702Asp	.	synonymous_variant	Synonymous_variant	0	0	3.84615			T5400C	5400	T	C	NS3	p.Ser1768Ser	p.Ser293Ser	.	synonymous_variant	Synonymous_variant	28.5185	24.8705	34.4371
T9686C	9686	T	C	NS5	p.Val3197Ala	p.Val706Ala	.	missense_variant	Non-synonymous_variant	2.7027	0	0			A5406G	5406	A	G	NS3	p.Ala1770Ala	p.Ala295Ala	.	synonymous_variant	Synonymous_variant	27.037	24.3523	33.1126
C9690T	9690	C	T	NS5	p.Pro3198Pro	p.Pro707Pro	.	synonymous_variant	Synonymous_variant	0	0	3.84615			C5408T	5408	C	T	NS3	p.Ala1771Val	p.Ala296Val	.	missense_variant	Non-synonymous_variant	5.18519	3.62694	8.60927
C9693T	9693	C	T	NS5	p.Phe3199Phe	p.Phe708Phe	.	synonymous_variant	Synonymous_variant	91.8919	87.5	92.3077			T5409C	5409	T	C	NS3	p.Ala1771Ala	p.Ala296Ala	.	synonymous_variant	Synonymous_variant	0.740741	0	0.662252
A9699T	9699	A	T	NS5	p.Ser3201Ser	p.Ser710Ser	.	synonymous_variant	Synonymous_variant	2.7027	6.25	0			A5415G	5415	A	G	NS3	p.Gly1773Gly	p.Gly298Gly	.	synonymous_variant	Synonymous_variant	0.37037	0	0.662252
A9717G	9717	A	G	NS5	p.Leu3207Leu	p.Leu716Leu	.	synonymous_variant	Synonymous_variant	2.7027	0	0			C5421T	5421	C	T	NS3	p.Ile1775Ile	p.Ile300Ile	.	synonymous_variant	Synonymous_variant	1.85185	0.518135	1.3245
A9726G	9726	A	G	NS5	p.Lys3210Lys	p.Lys719Lys	.	synonymous_variant	Synonymous_variant	83.7838	75	76.9231			A5430G	5430	A	G	NS3	p.Arg1778Arg	p.Arg303Arg	.	synonymous_variant	Synonymous_variant	0.740741	0	0.662252
C9735T	9735	C	T	NS5	p.Arg3213Arg	p.Arg722Arg		synonymous_variant	Synonymous_variant	64.8649	62.5	76.9231			G5433A	5433	G	A	NS3	p.Val1779Val	p.Val304Val	.	synonymous_variant	Synonymous_variant	4.07407	3.10881	3.97351
A9738G	9738	A	G	NS5	p.Val3214Val	p.Val723Val	.	synonymous_variant	Synonymous_variant	0	0	3.84615			G5445A	5445	G	A	NS3	p.Glu1783Glu	p.Glu308Glu	.	synonymous_variant	Synonymous_variant	4.07407	3.10881	3.31126
C9741T	9741	C	T	NS5	p.Leu3215Leu	p.Leu724Leu	.	synonymous_variant	Synonymous_variant	27.027	50	34.6154			G5454A	5454	G	A	NS3	p.Gly1786Gly	p.Gly311Gly	.	synonymous_variant	Synonymous_variant	0.37037	0.518135	0.662252
T9744A	9744	T	A	NS5	p.Val3216Val	p.Val725Val	.	synonymous_variant	Synonymous_variant	2.7027	6.25	3.84615			T5460C	5460	T	C	NS3	p.Phe1788Phe	p.Phe313Phe	.	synonymous_variant	Synonymous_variant	46.6667	40.4145	46.3576
T9744G	9744	T	G	NS5	p.Val3216Val	p.Val725Val		synonymous_variant	Synonymous_variant	24.3243	43.75	34.6154			A5466G	5466	A	G	NS3	p.Thr1790Thr	p.Thr315Thr	.	synonymous_variant	Synonymous_variant	0.740741	1.03627	1.3245
C9789T	9789	C	T	NS5	p.Ile3231Ile	p.Ile740Ile	.	synonymous_variant	Synonymous_variant	27.027	43.75	38.4615			C5469T	5469	C	T	NS3	p.Ala1791Ala	p.Ala316Ala	.	synonymous_variant	Synonymous_variant	46.2963	38.342	47.6821
A9795G	9795	A	G	NS5	p.Gln3233Gln	p.Gln742Gln	.	synonymous_variant	Synonymous_variant	29.7297	43.75	38.4615			ACT5470A	5470	ACT	A	NS3	p.Pro1794fs	p.Pro319fs	.	frameshift_variant	Non-synonymous_variant	0	0	0
A9801C	9801	A	C	NS5	p.Ala3235Ala	p.Ala744Ala	.	synonymous_variant	Synonymous_variant	27.027	43.75	38.4615			T5472C	5472	T	C	NS3	p.Thr1792Thr	p.Thr317Thr	.	synonymous_variant	Synonymous_variant	45.9259	38.8601	46.3576
T9810C	9810	T	C	NS5	p.Ser3238Ser	p.Ser747Ser	.	synonymous_variant	Synonymous_variant	27.027	43.75	34.6154			C5475T	5475	C	T	NS3	p.Pro1793Pro	p.Pro318Pro	.	synonymous_variant	Synonymous_variant	48.1481	39.8964	46.3576
G9819A	9819	G	A	NS5	p.Glu3241Glu	p.Glu750Glu	.	synonymous_variant	Synonymous_variant	27.027	43.75	34.6154			G5478T	5478	G	T	NS3	p.Pro1794Pro	p.Pro319Pro	.	synonymous_variant	Synonymous_variant	46.2963	39.3782	48.3444
G9822A	9822	G	A	NS5	p.Thr3242Thr	p.Thr751Thr	.	synonymous_variant	Synonymous_variant	27.027	43.75	34.6154			C5490T	5490	C	T	NS3	p.Asp1798Asp	p.Asp323Asp	.	synonymous_variant	Synonymous_variant	0.37037	0	0.662252
C9825T	9825	C	T	NS5	p.Ala3243Ala	p.Ala752Ala	.	synonymous_variant	Synonymous_variant	27.027	43.75	34.6154			A5493T	5493	A	T	NS3	p.Pro1799Pro	p.Pro324Pro	.	synonymous_variant	Synonymous_variant	0	0	1.3245
T9829C	9829	T	C	NS5	p.Leu3245Leu	p.Leu754Leu	.	synonymous_variant	Synonymous_variant	2.7027	0	3.84615			T5496C	5496	T	C	NS3	p.Phe1800Phe	p.Phe325Phe	.	synonymous_variant	Synonymous_variant	0.37037	0.518135	0
A9849G	9849	A	G	NS5	p.Gln3251Gln	p.Gln760Gln	.	synonymous_variant	Synonymous_variant	2.7027	0	0			T5499C	5499	T	C	NS3	p.Pro1801Pro	p.Pro326Pro	.	synonymous_variant	Synonymous_variant	77.7778	68.9119	76.1589
T9859C	9859	T	C	NS5	p.Leu3255Leu	p.Leu764Leu	.	synonymous_variant	Synonymous_variant	83.7838	93.75	100			G5502A	5502	G	A	NS3	p.Gln1802Gln	p.Gln327Gln	.	synonymous_variant	Synonymous_variant	1.48148	1.03627	0.662252
G9861A	9861	G	A	NS5	p.Leu3255Leu	p.Leu764Leu	.	synonymous_variant	Synonymous_variant	81.0811	93.75	96.1538			T5508C	5508	T	C	NS3	p.Asn1804Asn	p.Asn329Asn	.	synonymous_variant	Synonymous_variant	77.7778	69.4301	76.8212
C9870T	9870	C	T	NS5	p.Phe3258Phe	p.Phe767Phe	.	synonymous_variant	Synonymous_variant	0	0	3.84615			C5517T	5517	C	T	NS3	p.Ile1807Ile	p.Ile332Ile	.	synonymous_variant	Synonymous_variant	0.740741	0	0
C9879T	9879	C	T	NS5	p.Arg3261Arg	p.Arg770Arg	.	synonymous_variant	Synonymous_variant	43.2432	62.5	50			A5520G	5520	A	G	NS3	p.Ile1808Met	p.Ile333Met	.	missense_variant	Non-synonymous_variant	82.2222	72.0207	78.8079
C9885T	9885	C	T	NS5	p.Leu3263Leu	p.Leu772Leu	.	synonymous_variant	Synonymous_variant	29.7297	43.75	38.4615			T5523C	5523	T	C	NS3	p.Asp1809Asp	p.Asp334Asp	.	synonymous_variant	Synonymous_variant	0	0.518135	0.662252
A9897T	9897	A	T	NS5	p.Ala3267Ala	p.Ala776Ala	.	synonymous_variant	Synonymous_variant	0	0	3.84615			A5526G	5526	A	G	NS3	p.Glu1810Glu	p.Glu335Glu	.	synonymous_variant	Synonymous_variant	1.85185	0	0
T9900C	9900	T	C	NS5	p.Asn3268Asn	p.Asn777Asn	.	synonymous_variant	Synonymous_variant	86.4865	87.5	96.1538			G5531A	5531	G	A	NS3	p.Arg1812Lys	p.Arg337Lys	.	missense_variant	Non-synonymous_variant	1.11111	0	0.662252
T9903C	9903	T	C	NS5	p.Ala3269Ala	p.Ala778Ala	.	synonymous_variant	Synonymous_variant	2.7027	0	0			A5532G	5532	A	G	NS3	p.Arg1812Arg	p.Arg337Arg	.	synonymous_variant	Synonymous_variant	81.1111	71.5026	78.1457
A9918C	9918	A	C	NS5	p.Val3274Val	p.Val783Val	.	synonymous_variant	Synonymous_variant	89.1892	87.5	100			C5538T	5538	C	T	NS3	p.Ile1814Ile	p.Ile339Ile	.	synonymous_variant	Synonymous_variant	74.0741	68.9119	74.8344
A9921T	9921	A	T	NS5	p.Pro3275Pro	p.Pro784Pro		synonymous_variant	Synonymous_variant	86.4865	87.5	96.1538			A5544G	5544	A	G	NS3	p.Glu1816Glu	p.Glu341Glu	.	synonymous_variant	Synonymous_variant	78.1481	70.4663	77.4834
T9942C	9942	T	C	NS5	p.Ser3282Ser	p.Ser791Ser	.	synonymous_variant	Synonymous_variant	0	0	3.84615			T5556C	5556	T	C	NS3	p.Asn1820Asn	p.Asn345Asn	.	synonymous_variant	Synonymous_variant	78.8889	70.4663	78.1457
A9945G	9945	A	G	NS5	p.Arg3283Arg	p.Arg792Arg	.	synonymous_variant	Synonymous_variant	5.40541	0	0			C5559T	5559	C	T	NS3	p.Ser1821Ser	p.Ser346Ser	.	synonymous_variant	Synonymous_variant	79.6296	70.4663	78.1457
C9957T	9957	C	T	NS5	p.Ser3287Ser	p.Ser796Ser	.	synonymous_variant	Synonymous_variant	0	0	3.84615			A5562G	5562	A	G	NS3	p.Gly1822Gly	p.Gly347Gly	.	synonymous_variant	Synonymous_variant	0	0	0.662252
T9963C	9963	T	C	NS5	p.His3289His	p.His798His	.	synonymous_variant	Synonymous_variant	86.4865	87.5	100			A5568G	5568	A	G	NS3	p.Glu1824Glu	p.Glu349Glu	.	synonymous_variant	Synonymous_variant	75.1852	67.8756	74.1722
T9966C	9966	T	C	NS5	p.Ala3290Ala	p.Ala799Ala	.	synonymous_variant	Synonymous_variant	86.4865	93.75	100			C5574T	5574	C	T	NS3	p.Val1826Val	p.Val351Val	.	synonymous_variant	Synonymous_variant	83.7037	71.5026	80.1325
A9968C	9968	A	C	NS5	p.Lys3291Thr	p.Lys800Thr		missense_variant	Non-synonymous_variant	86.4865	93.75	96.1538			G5577A	5577	G	A	NS3	p.Thr1827Thr	p.Thr352Thr	.	synonymous_variant	Synonymous_variant	4.81481	3.10881	1.3245
A9968G	9968	A	G	NS5	p.Lys3291Arg	p.Lys800Arg		missense_variant	Non-synonymous_variant	0	0	3.84615			T5580C	5580	T	C	NS3	p.Asp1828Asp	p.Asp353Asp	.	synonymous_variant	Synonymous_variant	3.7037	1.5544	2.64901
A9975G	9975	A	G	NS5	p.Glu3293Asp	p.Glu802Asp	.	missense_variant	Non-synonymous_variant	97.2973	100	92.3077			T5583C	5583	T	C	NS3	p.Phe1829Phe	p.Phe354Phe	.	synonymous_variant	Synonymous_variant	6.2963	5.18135	4.63576
A9975T	9975	A	T	NS5	p.Glu3293Glu	p.Glu802Glu		missense_variant	Non-synonymous_variant	0	0	3.84615			T5598C	5598	T	C	NS3	p.Val1834Val	p.Val359Val	.	synonymous_variant	Synonymous_variant	2.22222	1.03627	0
G9987A	9987	G	A	NS5	p.Thr3297Thr	p.Thr806Thr		synonymous_variant	Synonymous_variant	100	100	100			C5604T	5604	C	T	NS3	p.Phe1836Phe	p.Phe361Phe	.	synonymous_variant	Synonymous_variant	85.9259	75.6477	86.755
A9989T	9989	A	T	NS5	p.Glu3298Val	p.Glu807Val	.	missense_variant	Non-synonymous_variant	2.7027	0	0			A5610G	5610	A	G	NS3	p.Pro1838Pro	p.Pro363Pro	.	synonymous_variant	Synonymous_variant	3.7037	1.5544	0.662252
A9990G	9990	A	G	NS5	p.Glu3298Glu	p.Glu807Glu	.	synonymous_variant	Synonymous_variant	0	6.25	0			T5613C	5613	T	C	NS3	p.Ser1839Ser	p.Ser364Ser	.	synonymous_variant	Synonymous_variant	59.2593	51.8135	69.5364
C10032T	10032	C	T	NS5	p.Asn3312Asn	p.Asn821Asn	.	synonymous_variant	Synonymous_variant	2.7027	0	0			T5615TA	5615	T	TA	NS3	p.Ala1842fs	p.Ala367fs	.	frameshift_variant	Non-synonymous_variant	0	0	0
A10035G	10035	A	G	NS5	p.Pro3313Pro	p.Pro822Pro	.	synonymous_variant	Synonymous_variant	2.7027	0	0			A5619G	5619	A	G	NS3	p.Lys1841Lys	p.Lys366Lys	.	synonymous_variant	Synonymous_variant	0	0.518135	0.662252
C10047A	10047	C	A	NS5	p.Asp3317Asp	p.Asp826Asp		missense_variant	Non-synonymous_variant	0	12.5	0			C5621T	5621	C	T	NS3	p.Ala1842Val	p.Ala367Val	.	missense_variant	Non-synonymous_variant	0.37037	0	0
G10059A	10059	G	A	NS5	p.Val3321Val	p.Val830Val	.	synonymous_variant	Synonymous_variant	91.8919	93.75	88.4615			A5622G	5622	A	G	NS3	p.Ala1842Ala	p.Ala367Ala	.	synonymous_variant	Synonymous_variant	0.37037	0	0
G10059C	10059	G	C	NS5	p.Val3321Val	p.Val830Val	.	synonymous_variant	Synonymous_variant	24.3243	37.5	30.7692			A5625G	5625	A	G	NS3	p.Gly1843Gly	p.Gly368Gly	.	synonymous_variant	Synonymous_variant	0	0	0
G10059T	10059	G	T	NS5	p.Val3321Val	p.Val830Val	.	synonymous_variant	Synonymous_variant	24.3243	37.5	30.7692			T5631C	5631	T	C	NS3	p.Asp1845Asp	p.Asp370Asp	.	synonymous_variant	Synonymous_variant	0.740741	0	0.662252
C10083T	10083	C	T	NS5	p.Tyr3329Tyr	p.Tyr838Tyr	.	synonymous_variant	Synonymous_variant	97.2973	81.25	96.1538			G5638A	5638	G	A	NS3	p.Ala1848Thr	p.Ala373Thr	.	missense_variant	Non-synonymous_variant	0.37037	0	0
T10084C	10084	T	C	NS5	p.Leu3330Leu	p.Leu839Leu	.	synonymous_variant	Synonymous_variant	2.7027	0	0			T5640C	5640	T	C	NS3	p.Ala1848Ala	p.Ala373Ala	.	synonymous_variant	Synonymous_variant	0.37037	0	0.662252
G10086A	10086	G	A	NS5	p.Leu3330Leu	p.Leu839Leu	.	synonymous_variant	Synonymous_variant	67.5676	56.25	84.6154			C5643T	5643	C	T	NS3	p.Cys1849Cys	p.Cys374Cys	.	synonymous_variant	Synonymous_variant	0	0	0
A10092G	10092	A	G	NS5	p.Lys3332Lys	p.Lys841Lys	.	synonymous_variant	Synonymous_variant	94.5946	93.75	96.1538			C5644T	5644	C	T	NS3	p.Leu1850Leu	p.Leu375Leu	.	synonymous_variant	Synonymous_variant	0	0	0
A10104G	10104	A	G	NS5	p.Gln3336Gln	p.Gln845Gln	.	synonymous_variant	Synonymous_variant	13.5135	0	23.0769			G5649A	5649	G	A	NS3	p.Arg1851Arg	p.Arg376Arg	.	synonymous_variant	Synonymous_variant	81.8519	71.5026	78.1457
T10122A	10122	T	A	NS5	p.Ile3342Ile	p.Ile851Ile	.	synonymous_variant	Synonymous_variant	2.7027	6.25	3.84615			A5652G	5652	A	G	NS3	p.Lys1852Lys	p.Lys377Lys	.	synonymous_variant	Synonymous_variant	78.1481	68.9119	77.4834
T10126C	10126	T	C	NS5	p.Leu3344Leu	p.Leu853Leu	.	synonymous_variant	Synonymous_variant	97.2973	93.75	96.1538			A5652AG	5652	A	AG	NS3	p.Asn1853fs	p.Asn378fs	.	frameshift_variant	Non-synonymous_variant	0	0.518135	0
A10128G	10128	A	G	NS5	p.Leu3344Leu	p.Leu853Leu	.	synonymous_variant	Synonymous_variant	0	6.25	0			A5658G	5658	A	G	NS3	p.Gly1854Gly	p.Gly379Gly	.	synonymous_variant	Synonymous_variant	75.5556	69.4301	75.4967
G10137A	10137	G	A	NS5	p.Arg3347Arg	p.Arg856Arg	.	synonymous_variant	Synonymous_variant	2.7027	6.25	3.84615			G5667C	5667	G	C	NS3	p.Val1857Val	p.Val382Val	.	synonymous_variant	Synonymous_variant	0.37037	0	0
C10140T	10140	C	T	NS5	p.Ala3348Ala	p.Ala857Ala	.	synonymous_variant	Synonymous_variant	56.7568	43.75	76.9231			T5679C	5679	T	C	NS3	p.Ser1861Ser	p.Ser386Ser	.	synonymous_variant	Synonymous_variant	4.81481	4.14508	7.28477
C10143T	10143	C	T	NS5	p.Thr3349Thr	p.Thr858Thr	.	synonymous_variant	Synonymous_variant	2.7027	6.25	0			G5685A	5685	G	A	NS3	p.Lys1863Lys	p.Lys388Lys	.	synonymous_variant	Synonymous_variant	0.37037	0	0
A10149G	10149	A	G	NS5	p.Ala3351Ala	p.Ala860Ala	.	synonymous_variant	Synonymous_variant	2.7027	0	0			G5700A	5700	G	A	NS3	p.Glu1868Glu	p.Glu393Glu	.	synonymous_variant	Synonymous_variant	84.8148	79.2746	82.1192
C10158T	10158	C	T	NS5	p.Ile3354Ile	p.Ile863Ile	.	synonymous_variant	Synonymous_variant	2.7027	0	0			T5703C	5703	T	C	NS3	p.Tyr1869Tyr	p.Tyr394Tyr	.	synonymous_variant	Synonymous_variant	2.96296	1.03627	0.662252
A10161G	10161	A	G	NS5	p.Gln3355Gln	p.Gln864Gln	.	synonymous_variant	Synonymous_variant	0	6.25	0			G5704A	5704	G	A	NS3	p.Val1870Ile	p.Val395Ile	.	missense_variant	Non-synonymous_variant	84.8148	79.2746	82.1192
G10162A	10162	G	A	NS5	p.Ala3356Thr	p.Ala865Thr	.	missense_variant	Non-synonymous_variant	100	93.75	100			C5706T	5706	C	T	NS3	p.Val1870Val	p.Val395Val	.	synonymous_variant	Synonymous_variant	0.37037	1.03627	0
T10173C	10173	T	C	NS5	p.Asn3359Lys	p.Asn868Lys		missense_variant	Non-synonymous_variant	8.10811	6.25	3.84615			T5712C	5712	T	C	NS3	p.Thr1872Thr	p.Thr397Thr	.	synonymous_variant	Synonymous_variant	1.85185	1.03627	1.3245
C10186T	10186	C	T	NS5	p.Leu3364Phe	p.Leu873Phe	.	missense_variant	Non-synonymous_variant	0	6.25	3.84615			A5715G	5715	A	G	NS3	p.Arg1873Arg	p.Arg398Arg	.	synonymous_variant	Synonymous_variant	85.9259	81.8653	85.4305
T10188A	10188	T	A	NS5	p.Leu3364Leu	p.Leu873Leu		synonymous_variant	Synonymous_variant	91.8919	93.75	100			C5717A	5717	C	A	NS3	p.Thr1874Asn	p.Thr399Asn	.	missense_variant	Non-synonymous_variant	0	0.518135	0
T10188G	10188	T	G	NS5	p.Leu3364Leu	p.Leu873Leu		synonymous_variant	Synonymous_variant	2.7027	0	0			C5718T	5718	C	T	NS3	p.Thr1874Thr	p.Thr399Thr	.	synonymous_variant	Synonymous_variant	0	0	0
A10196G	10196	A	G	NS5	p.Asn3367Ser	p.Asn876Ser	.	missense_variant	Non-synonymous_variant	0	6.25	3.84615			T5724C	5724	T	C	NS3	p.Asp1876Asp	p.Asp401Asp	.	synonymous_variant	Synonymous_variant	0.37037	0.518135	1.98675
A10200G	10200	A	G	NS5	p.Glu3368Glu	p.Glu877Glu	.	synonymous_variant	Synonymous_variant	64.8649	62.5	61.5385			C5730T	5730	C	T	NS3	p.Asp1878Asp	p.Asp403Asp	.	synonymous_variant	Synonymous_variant	1.48148	1.03627	0.662252
T10212C	10212	T	C	NS5	p.Asp3372Asp	p.Asp881Asp	.	synonymous_variant	Synonymous_variant	54.0541	81.25	61.5385			C5733T	5733	C	T	NS3	p.Phe1879Phe	p.Phe404Phe	.	synonymous_variant	Synonymous_variant	87.4074	83.9378	85.4305
C10215T	10215	C	T	NS5	p.Tyr3373Tyr	p.Tyr882Tyr	.	synonymous_variant	Synonymous_variant	0	6.25	3.84615			T5739C	5739	T	C	NS3	p.Val1881Val	p.Val406Val	.	synonymous_variant	Synonymous_variant	87.4074	83.9378	84.7682
A10221G	10221	A	G	NS5	p.Pro3375Pro	p.Pro884Pro	.	synonymous_variant	Synonymous_variant	0	0	3.84615			A5742G	5742	A	G	NS3	p.Thr1882Thr	p.Thr407Thr	.	synonymous_variant	Synonymous_variant	87.4074	83.9378	85.4305
C10224A	10224	C	A	NS5	p.Ser3376Ser	p.Ser885Ser	.	synonymous_variant	Synonymous_variant	89.1892	75	88.4615			T5745A	5745	T	A	NS3	p.Thr1883Thr	p.Thr408Thr	p.Thr408Thr	synonymous_variant	Synonymous_variant	84.4444	82.9016	84.7682
G10227GA	10227	G	GA	NS5	p.Arg3379fs	p.Arg888fs	.	frameshift_variant	Non-synonymous_variant	0	0	3.84615			T5745C	5745	T	C	NS3	p.Thr1883Thr	p.Thr408Thr	p.Thr408Thr	synonymous_variant	Synonymous_variant	0	0	0.662252
A10254G	10254	A	G	NS5	p.Glu3386Glu	p.Glu895Glu	.	synonymous_variant	Synonymous_variant	54.0541	43.75	42.3077			T5751C	5751	T	C	NS3	p.Ile1885Ile	p.Ile410Ile	.	synonymous_variant	Synonymous_variant	0	0	0
A10260G	10260	A	G	NS5	p.Gly3388Gly	p.Gly897Gly	.	synonymous_variant	Synonymous_variant	0	6.25	3.84615			C5766T	5766	C	T	NS3	p.Ala1890Ala	p.Ala415Ala	p.Ala415Ala	synonymous_variant	Synonymous_variant	87.4074	86.0104	89.404
T10263C	10263	T	C	NS5	p.Val3389Val	p.Val898Val	.	synonymous_variant	Synonymous_variant	59.4595	56.25	80.7692			C5766A	5766	C	A	NS3	p.Ala1890Ala	p.Ala415Ala	p.Ala415Ala	synonymous_variant	Synonymous_variant	0.740741	0	0
C10264T	10264	C	T	NS5	p.Leu3390Leu	p.Leu899Leu	.	synonymous_variant	Synonymous_variant	10.8108	18.75	7.69231			T5769C	5769	T	C	NS3	p.Asn1891Asn	p.Asn416Asn	.	synonymous_variant	Synonymous_variant	92.2222	87.5648	93.3775
G10272A	10272	G	A	3'UTR	p.Ter3392Ter	0	.	splice_region_variant&stop_retained_variant	Non-synonymous_variant	2.7027	0	0			C5772T	5772	C	T	NS3	p.Phe1892Phe	p.Phe417Phe	.	synonymous_variant	Synonymous_variant	0.37037	0.518135	0
A10275G	10275	A	G	3'UTR	.	.	.	downstream_gene_variant	Synonymous_variant	0	6.25	3.84615			G5781A	5781	G	A	NS3	p.Glu1895Glu	p.Glu420Glu	.	synonymous_variant	Synonymous_variant	3.33333	1.5544	0.662252
G10276A	10276	G	A	3'UTR	.	.		downstream_gene_variant	Synonymous_variant	2.7027	0	0			G5784A	5784	G	A	NS3	p.Arg1896Arg	p.Arg421Arg	.	synonymous_variant	Synonymous_variant	6.2963	4.66321	3.97351
AA10278AGG	10278	AA	AGG	3'UTR	.	.	.	downstream_gene_variant	Synonymous_variant	27.027	37.5	34.6154			T5787C	5787	T	C	NS3	p.Val1897Val	p.Val422Val	.	synonymous_variant	Synonymous_variant	0	0.518135	0
A10279G	10279	A	G	3'UTR	.	.	.	downstream_gene_variant	Synonymous_variant	0	6.25	3.84615			A5790T	5790	A	T	NS3	p.Ile1898Ile	p.Ile423Ile	.	synonymous_variant	Synonymous_variant	0	0	0.662252
CT10282C	10282	CT	C	3'UTR	.	.	.	downstream_gene_variant	Synonymous_variant	27.027	37.5	34.6154			C5793T	5793	C	T	NS3	p.Asp1899Asp	p.Asp424Asp	.	synonymous_variant	Synonymous_variant	0.37037	1.03627	0.662252
C10282T	10282	C	T	3'UTR	.	.	.	downstream_gene_variant	Synonymous_variant	0	6.25	3.84615			C5796T	5796	C	T	NS3	p.Pro1900Pro	p.Pro425Pro	.	synonymous_variant	Synonymous_variant	67.7778	58.5492	63.5762
A10285T	10285	A	T	3'UTR	.	.	.	downstream_gene_variant	Synonymous_variant	27.027	37.5	34.6154			A5799G	5799	A	G	NS3	p.Arg1901Arg	p.Arg426Arg	.	synonymous_variant	Synonymous_variant	2.59259	0.518135	0.662252
A10287G	10287	A	G	3'UTR	.	.	.	downstream_gene_variant	Synonymous_variant	24.3243	37.5	34.6154			C5802T	5802	C	T	NS3	p.Arg1902Arg	p.Arg427Arg	.	synonymous_variant	Synonymous_variant	0.37037	0	0.662252
A10291G	10291	A	G	3'UTR	.	.	.	downstream_gene_variant	Synonymous_variant	27.027	43.75	38.4615			C5805T	5805	C	T	NS3	p.Cys1903Cys	p.Cys428Cys	.	synonymous_variant	Synonymous_variant	0.740741	0	0
G10296A	10296	G	A	3'UTR	.	.	.	downstream_gene_variant	Synonymous_variant	27.027	37.5	34.6154			A5811G	5811	A	G	NS3	p.Lys1905Lys	p.Lys430Lys	.	synonymous_variant	Synonymous_variant	1.48148	0.518135	0.662252
G10297A	10297	G	A	3'UTR	.	.	.	downstream_gene_variant	Synonymous_variant	0	6.25	3.84615			C5821T	5821	C	T	NS3	p.Leu1909Leu	p.Leu434Leu	.	synonymous_variant	Synonymous_variant	1.48148	1.03627	1.3245
C10298T	10298	C	T	3'UTR	.	.	.	downstream_gene_variant	Synonymous_variant	40.5405	43.75	46.1538			A5823G	5823	A	G	NS3	p.Leu1909Leu	p.Leu434Leu	.	synonymous_variant	Synonymous_variant	1.48148	1.03627	0.662252
T10299C	10299	T	C	3'UTR	.	.	.	downstream_gene_variant	Synonymous_variant	37.8378	37.5	38.4615			T5829C	5829	T	C	NS3	p.Asp1911Asp	p.Asp436Asp	.	synonymous_variant	Synonymous_variant	80.3704	65.8031	80.7947
A10302G	10302	A	G	3'UTR	.	.	.	downstream_gene_variant	Synonymous_variant	2.7027	0	0			G5838A	5838	G	A	NS3	p.Glu1914Glu	p.Glu439Glu	.	synonymous_variant	Synonymous_variant	0	0.518135	0
A10327G	10327	A	G	3'UTR	.	.	.	downstream_gene_variant	Synonymous_variant	2.7027	0	0			G5844T	5844	G	T	NS3	p.Val1916Val	p.Val441Val	.	synonymous_variant	Synonymous_variant	74.4444	63.2124	76.8212
A10332G	10332	A	G	3'UTR	.	.	.	downstream_gene_variant	Synonymous_variant	2.7027	0	0			T5847C	5847	T	C	NS3	p.Ile1917Ile	p.Ile442Ile	.	synonymous_variant	Synonymous_variant	18.8889	14.5078	14.5695
T10386C	10386	T	C	3'UTR	.	.	.	downstream_gene_variant	Synonymous_variant	0	12.5	0			C5848T	5848	C	T	NS3	p.Leu1918Leu	p.Leu443Leu	.	synonymous_variant	Synonymous_variant	5.18519	1.5544	3.31126
C10387T	10387	C	T	3'UTR	.	.	.	downstream_gene_variant	Synonymous_variant	0	12.5	0			G5850A	5850	G	A	NS3	p.Leu1918Leu	p.Leu443Leu	.	synonymous_variant	Synonymous_variant	0	0.518135	0
T10389C	10389	T	C	3'UTR	.	.	.	downstream_gene_variant	Synonymous_variant	75.6757	56.25	65.3846			A5856G	5856	A	G	NS3	p.Gly1920Gly	p.Gly445Gly	.	synonymous_variant	Synonymous_variant	0.37037	0	0
A10392G	10392	A	G	3'UTR	.	.	.	downstream_gene_variant	Synonymous_variant	75.6757	56.25	65.3846			T5859C	5859	T	C	NS3	p.Pro1921Pro	p.Pro446Pro	.	synonymous_variant	Synonymous_variant	69.2593	54.9223	68.8742
T10407C	10407	T	C	3'UTR	.	.	.	downstream_gene_variant	Synonymous_variant	0	12.5	0			C5871T	5871	C	T	NS3	p.Thr1925Thr	p.Thr450Thr	.	synonymous_variant	Synonymous_variant	1.85185	0.518135	0.662252
A10445G	10445	A	G	3'UTR	.	.	.	downstream_gene_variant	Synonymous_variant	2.7027	0	0			T5880C	5880	T	C	NS3	p.Ser1928Ser	p.Ser453Ser	.	synonymous_variant	Synonymous_variant	0.740741	0	0
C10452T	10452	C	T	3'UTR	.	.	.	downstream_gene_variant	Synonymous_variant	75.6757	56.25	65.3846			A5886T	5886	A	T	NS3	p.Ala1930Ala	p.Ala455Ala	p.Ala455Ala	synonymous_variant	Synonymous_variant	0	0.518135	0
A10523G	10523	A	G	3'UTR	.	.	.	downstream_gene_variant	Synonymous_variant	2.7027	0	0			A5886G	5886	A	G	NS3	p.Ala1930Ala	p.Ala455Ala	p.Ala455Ala	synonymous_variant	Synonymous_variant	0	0	0
A10527G	10527	A	G	3'UTR	.	.	.	downstream_gene_variant	Synonymous_variant	2.7027	0	0			A5902G	5902	A	G	NS3	p.Ile1936Val	p.Ile461Val	.	missense_variant	Non-synonymous_variant	78.8889	64.7668	80.1325
C10553T	10553	C	T	3'UTR	.	.	.	downstream_gene_variant	Synonymous_variant	78.3784	56.25	65.3846			A5904G	5904	A	G	NS3	p.Ile1936Met	p.Ile461Met	.	missense_variant	Non-synonymous_variant	0.37037	0	0.662252
G10568A	10568	G	A	3'UTR	.	.	.	downstream_gene_variant	Synonymous_variant	2.7027	0	0			A5907G	5907	A	G	NS3	p.Gly1937Gly	p.Gly462Gly	.	synonymous_variant	Synonymous_variant	0.740741	0.518135	0.662252
G10573A	10573	G	A	3'UTR	.	.	.	downstream_gene_variant	Synonymous_variant	78.3784	56.25	65.3846			A5910G	5910	A	G	NS3	p.Arg1938Arg	p.Arg463Arg	.	synonymous_variant	Synonymous_variant	1.11111	0	0.662252
G10576A	10576	G	A	3'UTR	.	.	.	downstream_gene_variant	Synonymous_variant	2.7027	0	0			A5916G	5916	A	G	NS3	p.Pro1940Pro	p.Pro465Pro	.	synonymous_variant	Synonymous_variant	0	0	0
G10577A	10577	G	A	3'UTR	.	.	.	downstream_gene_variant	Synonymous_variant	75.6757	56.25	65.3846			A5918G	5918	A	G	NS3	p.Lys1941Arg	p.Lys466Arg	.	missense_variant	Non-synonymous_variant	0.37037	0	0.662252
AC10610AA	10610	AC	A	3'UTR	.	.	.	downstream_gene_variant	Synonymous_variant	0	0	3.84615			G5925A	5925	G	A	NS3	p.Glu1943Glu	p.Glu468Glu	.	synonymous_variant	Synonymous_variant	81.4815	65.8031	80.7947
C10611T	10611	C	T	3'UTR	.	.		downstream_gene_variant	Synonymous_variant	2.7027	0	0			C5937T	5937	C	T	NS3	p.Tyr1947Tyr	p.Tyr472Tyr	.	synonymous_variant	Synonymous_variant	5.92593	5.18135	8.60927
															C5943T	5943	C	T	NS3	p.Tyr1949Tyr	p.Tyr474Tyr	.	synonymous_variant	Synonymous_variant	0	0	0
															C5956T	5956	C	T	NS3	p.Leu1954Leu	p.Leu479Leu	.	synonymous_variant	Synonymous_variant	0	0	0.662252
															A5961G	5961	A	G	NS3	p.Glu1955Glu	p.Glu480Glu	.	synonymous_variant	Synonymous_variant	0	1.03627	0.662252
															T5964C	5964	T	C	NS3	p.Asn1956Asn	p.Asn481Asn	p.Asn481Asn	synonymous_variant	Synonymous_variant	0	0	0.662252
															T5964A	5964	T	A	NS3	p.Asn1956Lys	p.Asn481Lys		missense_variant	Non-synonymous_variant	0.37037	0	0
															T5967C	5967	T	C	NS3	p.Asp1957Asp	p.Asp482Asp	.	synonymous_variant	Synonymous_variant	0.37037	0.518135	0
															T5976C	5976	T	C	NS3	p.Cys1960Cys	p.Cys485Cys	.	synonymous_variant	Synonymous_variant	87.037	84.456	86.755
															A5979G	5979	A	G	NS3	p.Ala1961Ala	p.Ala486Ala	.	synonymous_variant	Synonymous_variant	3.7037	1.5544	3.31126
															C5982T	5982	C	T	NS3	p.His1962His	p.His487His	.	synonymous_variant	Synonymous_variant	0.37037	0	0
															T5994C	5994	T	C	NS3	p.Ala1966Ala	p.Ala491Ala	.	synonymous_variant	Synonymous_variant	5.55556	2.59067	3.97351
															A5997G	5997	A	G	NS3	p.Lys1967Lys	p.Lys492Lys	.	synonymous_variant	Synonymous_variant	95.9259	90.1554	96.6887
															C6003T	6003	C	T	NS3	p.Leu1969Leu	p.Leu494Leu	.	synonymous_variant	Synonymous_variant	95.9259	89.6373	97.351
															C6004T	6004	C	T	NS3	p.Leu1970Leu	p.Leu495Leu	.	synonymous_variant	Synonymous_variant	1.48148	1.5544	0.662252
															T6009C	6009	T	C	NS3	p.Asp1971Asp	p.Asp496Asp	.	synonymous_variant	Synonymous_variant	4.81481	2.07254	0.662252
															C6012T	6012	C	T	NS3	p.Asn1972Asn	p.Asn497Asn	.	synonymous_variant	Synonymous_variant	1.48148	0.518135	0
															C6018T	6018	C	T	NS3	p.Asn1974Asn	p.Asn499Asn	.	synonymous_variant	Synonymous_variant	0	0.518135	0
															G6021A	6021	G	A	NS3	p.Thr1975Thr	p.Thr500Thr	.	synonymous_variant	Synonymous_variant	0	0	1.3245
															A6024T	6024	A	T	NS3	p.Pro1976Pro	p.Pro501Pro	.	synonymous_variant	Synonymous_variant	94.8148	88.0829	97.351
															A6027G	6027	A	G	NS3	p.Glu1977Glu	p.Glu502Glu	.	synonymous_variant	Synonymous_variant	4.44444	1.5544	3.31126
															A6030G	6030	A	G	NS3	p.Gly1978Gly	p.Gly503Gly	.	synonymous_variant	Synonymous_variant	0	0	0
															A6034G	6034	A	G	NS3	p.Ile1980Val	p.Ile505Val	.	missense_variant	Non-synonymous_variant	0	0	0
															T6036C	6036	T	C	NS3	p.Ile1980Ile	p.Ile505Ile	.	synonymous_variant	Synonymous_variant	0.740741	1.03627	0
															T6039C	6039	T	C	NS3	p.Pro1981Pro	p.Pro506Pro	.	synonymous_variant	Synonymous_variant	8.14815	5.69948	5.29801
															C6048T	6048	C	T	NS3	p.Phe1984Phe	p.Phe509Phe	.	synonymous_variant	Synonymous_variant	2.59259	1.5544	0.662252
															G6057A	6057	G	A	NS3	p.Glu1987Glu	p.Glu512Glu	.	synonymous_variant	Synonymous_variant	0	0.518135	1.3245
															T6060C	6060	T	C	NS3	p.Arg1988Arg	p.Arg513Arg	.	synonymous_variant	Synonymous_variant	0.740741	0	0
															G6061GA	6061	G	GA	NS3	p.Val1991fs	p.Val516fs	.	frameshift_variant	Non-synonymous_variant	0.37037	0	0
															A6063G	6063	A	G	NS3	p.Glu1989Glu	p.Glu514Glu	.	synonymous_variant	Synonymous_variant	82.2222	75.1295	86.0927
															G6066A	6066	G	A	NS3	p.Lys1990Lys	p.Lys515Lys	.	synonymous_variant	Synonymous_variant	2.22222	1.03627	0.662252
															G6069C	6069	G	C	NS3	p.Val1991Val	p.Val516Val	p.Val516Val	synonymous_variant	Synonymous_variant	75.5556	73.057	80.7947
															G6069T	6069	G	T	NS3	p.Val1991Val	p.Val516Val	p.Val516Val	synonymous_variant	Synonymous_variant	0.37037	0	0
															T6072C	6072	T	C	NS3	p.Asp1992Asp	p.Asp517Asp	.	synonymous_variant	Synonymous_variant	75.9259	73.057	80.7947
															C6075T	6075	C	T	NS3	p.Ala1993Ala	p.Ala518Ala	.	synonymous_variant	Synonymous_variant	0	0	0
															T6078C	6078	T	C	NS3	p.Ile1994Ile	p.Ile519Ile	.	synonymous_variant	Synonymous_variant	0	0	0.662252
															C6084T	6084	C	T	NS3	p.Gly1996Gly	p.Gly521Gly	.	synonymous_variant	Synonymous_variant	82.963	75.6477	85.4305
															A6087G	6087	A	G	NS3	p.Glu1997Glu	p.Glu522Glu	.	synonymous_variant	Synonymous_variant	0.740741	0	0
															T6094C	6094	T	C	NS3	p.Leu2000Leu	p.Leu525Leu	.	synonymous_variant	Synonymous_variant	3.33333	1.5544	1.3245
															G6096A	6096	G	A	NS3	p.Leu2000Leu	p.Leu525Leu	.	synonymous_variant	Synonymous_variant	3.33333	1.03627	0.662252
															A6099G	6099	A	G	NS3	p.Arg2001Arg	p.Arg526Arg	.	synonymous_variant	Synonymous_variant	0.740741	0	0
															A6108G	6108	A	G	NS3	p.Ala2004Ala	p.Ala529Ala	p.Ala529Ala	synonymous_variant	Synonymous_variant	80.7407	73.5751	84.106
															A6108T	6108	A	T	NS3	p.Ala2004Ala	p.Ala529Ala	p.Ala529Ala	synonymous_variant	Synonymous_variant	0.37037	0.518135	0
															G6111A	6111	G	A	NS3	p.Arg2005Arg	p.Arg530Arg	.	synonymous_variant	Synonymous_variant	0	0.518135	0
															A6115G	6115	A	G	NS3	p.Thr2007Ala	p.Thr532Ala	.	missense_variant	Non-synonymous_variant	0.37037	0	0
															C6116T	6116	C	T	NS3	p.Thr2007Ile	p.Thr532Ile	.	missense_variant	Non-synonymous_variant	0.37037	0	0
															C6117A	6117	C	A	NS3	p.Thr2007Thr	p.Thr532Thr	.	synonymous_variant	Synonymous_variant	80	74.6114	84.106
															A6123G	6123	A	G	NS3	p.Val2009Val	p.Val534Val	.	synonymous_variant	Synonymous_variant	82.963	76.1658	85.4305
															C6126T	6126	C	T	NS3	p.Asp2010Glu	p.Asp535Glu	.	missense_variant	Non-synonymous_variant	1.11111	0	1.98675
															C6126G	6126	C	G	NS3	p.Asp2010Glu	p.Asp535Glu	.	missense_variant	Non-synonymous_variant	1.48148	1.5544	0.662252
															C6126A	6126	C	A	NS3	p.Asp2010Asp	p.Asp535Asp	.	missense_variant	Non-synonymous_variant	0.37037	0	0
															T6127C	6127	T	C	NS3	p.Leu2011Leu	p.Leu536Leu	.	synonymous_variant	Synonymous_variant	82.963	76.1658	85.4305
															A6129G	6129	A	G	NS3	p.Leu2011Leu	p.Leu536Leu	.	synonymous_variant	Synonymous_variant	0.37037	0	0
															C6145T	6145	C	T	NS3	p.Leu2017Leu	p.Leu542Leu	.	synonymous_variant	Synonymous_variant	0.37037	0	0
															C6153T	6153	C	T	NS3	p.Val2019Val	p.Val544Val	.	synonymous_variant	Synonymous_variant	75.9259	72.5389	80.7947
															T6157C	6157	T	C	NS3	p.Leu2021Leu	p.Leu546Leu	.	synonymous_variant	Synonymous_variant	82.963	75.1295	84.7682
															G6159A	6159	G	A	NS3	p.Leu2021Leu	p.Leu546Leu	.	synonymous_variant	Synonymous_variant	80	74.6114	84.106
															C6162T	6162	C	T	NS3	p.Ala2022Ala	p.Ala547Ala	.	synonymous_variant	Synonymous_variant	1.11111	0	0
															C6165T	6165	C	T	NS3	p.Tyr2023Tyr	p.Tyr548Tyr	.	synonymous_variant	Synonymous_variant	0.740741	0	0
															G6167A	6167	G	A	NS3	p.Arg2024Lys	p.Arg549Lys	.	missense_variant	Non-synonymous_variant	0.740741	0	0
															G6175T	6175	G	T	NS3	p.Ala2027Ser	p.Ala552Ser	.	missense_variant	Non-synonymous_variant	0	0	0
															T6177C	6177	T	C	NS3	p.Ala2027Ala	p.Ala552Ala	.	synonymous_variant	Synonymous_variant	2.96296	1.03627	0.662252
															A6180G	6180	A	G	NS3	p.Glu2028Glu	p.Glu553Glu	.	synonymous_variant	Synonymous_variant	76.2963	72.5389	80.1325
															C6183T	6183	C	T	NS3	p.Gly2029Gly	p.Gly554Gly	p.Gly554Gly	synonymous_variant	Synonymous_variant	79.2593	74.0933	84.106
															C6183A	6183	C	A	NS3	p.Gly2029Gly	p.Gly554Gly	p.Gly554Gly	synonymous_variant	Synonymous_variant	0.740741	0	0
															C6186T	6186	C	T	NS3	p.Ile2030Ile	p.Ile555Ile	.	synonymous_variant	Synonymous_variant	2.96296	1.03627	0.662252
															C6192T	6192	C	T	NS3	p.Tyr2032Tyr	p.Tyr557Tyr	.	synonymous_variant	Synonymous_variant	3.33333	1.03627	0.662252
															G6193A	6193	G	A	NS3	p.Ala2033Thr	p.Ala558Thr	.	missense_variant	Non-synonymous_variant	0.37037	0	0
															A6202G	6202	A	G	NS3	p.Arg2036Gly	p.Arg561Gly	.	missense_variant	Non-synonymous_variant	0	0.518135	0
															G6204A	6204	G	A	NS3	p.Arg2036Arg	p.Arg561Arg	.	synonymous_variant	Synonymous_variant	0.740741	0	0.662252
															T6210C	6210	T	C	NS3	p.Cys2038Cys	p.Cys563Cys	.	synonymous_variant	Synonymous_variant	0.37037	0	0.662252
															G6220A	6220	G	A	NS3	p.Val2042Ile	p.Val567Ile	.	missense_variant	Non-synonymous_variant	0.37037	0	0
															A6234G	6234	A	G	NS3	p.Gln2046Gln	p.Gln571Gln	.	synonymous_variant	Synonymous_variant	0.37037	0	0.662252
															C6237T	6237	C	T	NS3	p.Ile2047Ile	p.Ile572Ile	.	synonymous_variant	Synonymous_variant	5.55556	4.14508	1.98675
															C6238T	6238	C	T	NS3	p.Leu2048Leu	p.Leu573Leu	.	synonymous_variant	Synonymous_variant	75.9259	68.9119	78.1457
															A6240G	6240	A	G	NS3	p.Leu2048Leu	p.Leu573Leu	.	synonymous_variant	Synonymous_variant	81.4815	71.5026	81.457
															C6249T	6249	C	T	NS3	p.Asn2051Asn	p.Asn576Asn	.	synonymous_variant	Synonymous_variant	81.1111	71.5026	81.457
															A6255G	6255	A	G	NS3	p.Glu2053Glu	p.Glu578Glu	.	synonymous_variant	Synonymous_variant	0	0	0.662252
															T6258G	6258	T	G	NS3	p.Val2054Val	p.Val579Val	p.Val579Val	synonymous_variant	Synonymous_variant	80	69.9482	80.7947
															T6258A	6258	T	A	NS3	p.Val2054Val	p.Val579Val	p.Val579Val	synonymous_variant	Synonymous_variant	1.11111	1.5544	0.662252
															A6262G	6262	A	G	NS3	p.Ile2056Val	p.Ile581Val	.	missense_variant	Non-synonymous_variant	0	0	0.662252
															C6264T	6264	C	T	NS3	p.Ile2056Ile	p.Ile581Ile	p.Ile581Ile	synonymous_variant	Synonymous_variant	77.4074	69.9482	80.1325
															C6264A	6264	C	A	NS3	p.Ile2056Ile	p.Ile581Ile	p.Ile581Ile	synonymous_variant	Synonymous_variant	0.740741	0	0
															C6269CA	6269	C	CA	NS3	p.Glu2060fs	p.Glu585fs	.	frameshift_variant	Non-synonymous_variant	0	0	0.662252
															G6279A	6279	G	A	NS3	p.Gly2061Gly	p.Gly586Gly	.	synonymous_variant	Synonymous_variant	80.3704	69.9482	79.4702
															G6284A	6284	G	A	NS3	p.Arg2063Lys	p.Arg588Lys	.	missense_variant	Non-synonymous_variant	1.48148	1.5544	0.662252
															T6292C	6292	T	C	NS3	p.Leu2066Leu	p.Leu591Leu	.	synonymous_variant	Synonymous_variant	5.18519	3.10881	3.97351
															G6294A	6294	G	A	NS3	p.Leu2066Leu	p.Leu591Leu	.	synonymous_variant	Synonymous_variant	77.7778	69.9482	79.4702
															A6297G	6297	A	G	NS3	p.Lys2067Lys	p.Lys592Lys	.	synonymous_variant	Synonymous_variant	0.37037	0	0
															A6303G	6303	A	G	NS3	p.Arg2069Arg	p.Arg594Arg	.	synonymous_variant	Synonymous_variant	1.48148	0	0
															T6307C	6307	T	C	NS3	p.Leu2071Leu	p.Leu596Leu	.	synonymous_variant	Synonymous_variant	0	1.03627	0
															G6309A	6309	G	A	NS3	p.Leu2071Leu	p.Leu596Leu	.	synonymous_variant	Synonymous_variant	57.037	48.7047	58.9404
															T6312C	6312	T	C	NS3	p.Asp2072Asp	p.Asp597Asp	.	synonymous_variant	Synonymous_variant	0	0.518135	0
															T6315C	6315	T	C	NS3	p.Ala2073Ala	p.Ala598Ala	.	synonymous_variant	Synonymous_variant	2.59259	2.07254	3.97351
															C6321T	6321	C	T	NS3	p.Ile2075Ile	p.Ile600Ile	.	synonymous_variant	Synonymous_variant	0.37037	0.518135	0.662252
															T6324C	6324	T	C	NS3	p.Tyr2076Tyr	p.Tyr601Tyr	.	synonymous_variant	Synonymous_variant	65.9259	54.4041	67.5497
															T6327C	6327	T	C	NS3	p.Ser2077Ser	p.Ser602Ser	.	synonymous_variant	Synonymous_variant	2.22222	1.03627	0
															A6333G	6333	A	G	NS3	p.Pro2079Pro	p.Pro604Pro	.	synonymous_variant	Synonymous_variant	0.740741	0	0
															G6336A	6336	G	A	NS3	p.Leu2080Leu	p.Leu605Leu	.	synonymous_variant	Synonymous_variant	0.37037	0.518135	0
															G6339A	6339	G	A	NS3	p.Ala2081Ala	p.Ala606Ala	.	synonymous_variant	Synonymous_variant	4.81481	2.07254	2.64901
															A6342C	6342	A	C	NS3	p.Leu2082Leu	p.Leu607Leu	p.Leu607Leu	synonymous_variant	Synonymous_variant	2.59259	1.03627	0
															A6342T	6342	A	T	NS3	p.Leu2082Leu	p.Leu607Leu	p.Leu607Leu	synonymous_variant	Synonymous_variant	5.18519	2.07254	2.64901
															T6351C	6351	T	C	NS3	p.Phe2085Phe	p.Phe610Phe	.	synonymous_variant	Synonymous_variant	8.14815	4.14508	2.64901
															G6354A	6354	G	A	NS3	p.Lys2086Lys	p.Lys611Lys	.	synonymous_variant	Synonymous_variant	2.96296	1.03627	0
															A6357G	6357	A	G	NS3	p.Glu2087Glu	p.Glu612Glu	.	synonymous_variant	Synonymous_variant	2.59259	1.03627	0
															T6360C	6360	T	C	NS3	p.Phe2088Phe	p.Phe613Phe	.	synonymous_variant	Synonymous_variant	5.55556	3.10881	2.64901
															C6366T	6366	C	T	NS3	p.Ala2090Ala	p.Ala615Ala	.	synonymous_variant	Synonymous_variant	7.03704	4.14508	2.64901
															G6375A	6375	G	A	NS3	p.Lys618Lys	p.Lys2093Lys	.	splice_region_variant&synonymous_variant	Synonymous_variant	8.14815	4.14508	2.64901
															T6378C	6378	T	C	NS4A	p.Ser2094Ser	p.Ser1Ser	.	synonymous_variant	Synonymous_variant	8.14815	4.14508	2.64901
															C6385A	6385	C	A	NS4A	p.Leu2097Met	p.Leu4Met	.	missense_variant	Non-synonymous_variant	1.48148	1.03627	0
															G6387A	6387	G	A	NS4A	p.Leu2097Leu	p.Leu4Leu	.	synonymous_variant	Synonymous_variant	5.55556	3.10881	2.64901
															C6390T	6390	C	T	NS4A	p.Asn2098Asn	p.Asn5Asn	.	synonymous_variant	Synonymous_variant	8.14815	4.14508	2.64901
															C6391T	6391	C	T	NS4A	p.Leu2099Leu	p.Leu6Leu	.	synonymous_variant	Synonymous_variant	1.48148	1.03627	0
															A6393G	6393	A	G	NS4A	p.Leu2099Leu	p.Leu6Leu	.	synonymous_variant	Synonymous_variant	0	0	0
															C6396T	6396	C	T	NS4A	p.Ile2100Ile	p.Ile7Ile	.	synonymous_variant	Synonymous_variant	0.37037	0	0
															A6399C	6399	A	C	NS4A	p.Thr2101Thr	p.Thr8Thr	p.Thr8Thr	synonymous_variant	Synonymous_variant	5.55556	3.10881	2.64901
															A6399T	6399	A	G	NS4A	p.Thr2101Thr	p.Thr8Thr	p.Thr8Thr	synonymous_variant	Synonymous_variant	0.740741	0	0
															A6402G	6402	A	G	NS4A	p.Glu2102Glu	p.Glu9Glu	.	synonymous_variant	Synonymous_variant	5.55556	3.10881	2.64901
															T6408C	6408	T	C	NS4A	p.Gly2104Gly	p.Gly11Gly	.	synonymous_variant	Synonymous_variant	0.740741	0	0
															C6414T	6414	C	T	NS4A	p.Leu2106Leu	p.Leu13Leu	.	synonymous_variant	Synonymous_variant	1.11111	0	0
															C6420T	6420	C	T	NS4A	p.Thr2108Thr	p.Thr15Thr	.	synonymous_variant	Synonymous_variant	2.59259	1.03627	0
															C6423T	6423	C	T	NS4A	p.Phe2109Phe	p.Phe16Phe	.	synonymous_variant	Synonymous_variant	2.59259	1.03627	0
															T6429C	6429	T	C	NS4A	p.Thr2111Thr	p.Thr18Thr	.	synonymous_variant	Synonymous_variant	6.66667	3.10881	3.31126
															G6435A	6435	G	A	NS4A	p.Lys2113Lys	p.Lys20Lys	.	synonymous_variant	Synonymous_variant	8.14815	4.14508	3.31126
															A6441G	6441	A	G	NS4A	p.Arg2115Arg	p.Arg22Arg	.	synonymous_variant	Synonymous_variant	8.14815	4.14508	3.31126
															G6442A	6442	G	A	NS4A	p.Asp2116Asn	p.Asp23Asn	.	missense_variant	Non-synonymous_variant	8.14815	4.14508	3.31126
															C6444T	6444	C	T	NS4A	p.Asp2116Asp	p.Asp23Asp	.	synonymous_variant	Synonymous_variant	6.66667	3.10881	3.31126
															A6447T	6447	A	T	NS4A	p.Ala2117Ala	p.Ala24Ala	.	synonymous_variant	Synonymous_variant	0.37037	0	0
															C6448T	6448	C	T	NS4A	p.Leu2118Leu	p.Leu25Leu	.	synonymous_variant	Synonymous_variant	7.03704	4.14508	3.31126
															C6453T	6453	C	T	NS4A	p.Asp2119Asp	p.Asp26Asp	.	synonymous_variant	Synonymous_variant	0.37037	0	0
															T6457C	6457	T	C	NS4A	p.Leu2121Leu	p.Leu28Leu	.	synonymous_variant	Synonymous_variant	0	0.518135	0
															A6462G	6462	A	G	NS4A	p.Ala2122Ala	p.Ala29Ala	.	synonymous_variant	Synonymous_variant	0.740741	0	0.662252
															G6465C	6465	G	C	NS4A	p.Val2123Val	p.Val30Val	p.Val30Val	synonymous_variant	Synonymous_variant	7.77778	4.14508	3.31126
															G6465T	6465	G	T	NS4A	p.Val2123Val	p.Val30Val	p.Val30Val	synonymous_variant	Synonymous_variant	0.37037	0	0
															G6468A	6468	G	A	NS4A	p.Leu2124Leu	p.Leu31Leu	.	synonymous_variant	Synonymous_variant	5.18519	3.10881	3.31126
															C6471T	6471	C	T	NS4A	p.His2125His	p.His32His	.	synonymous_variant	Synonymous_variant	1.85185	1.03627	0
															G6474A	6474	G	A	NS4A	p.Thr2126Thr	p.Thr33Thr	.	synonymous_variant	Synonymous_variant	2.59259	1.03627	0
															G6480A	6480	G	A	NS4A	p.Glu2128Glu	p.Glu35Glu	.	synonymous_variant	Synonymous_variant	8.14815	4.14508	3.31126
															A6483T	6483	A	T	NS4A	p.Ala2129Ala	p.Ala36Ala	.	synonymous_variant	Synonymous_variant	0.37037	0	0
															T6486C	6486	T	C	NS4A	p.Gly2130Gly	p.Gly37Gly	.	synonymous_variant	Synonymous_variant	8.14815	4.14508	3.31126
															G6492A	6492	G	A	NS4A	p.Arg2132Arg	p.Arg39Arg	.	synonymous_variant	Synonymous_variant	1.11111	0	0
															C6501T	6501	C	T	NS4A	p.Asn2135Asn	p.Asn42Asn	.	synonymous_variant	Synonymous_variant	8.51852	4.14508	3.31126
															T6507C	6507	T	C	NS4A	p.Ala2137Ala	p.Ala44Ala	.	synonymous_variant	Synonymous_variant	0.37037	0	0
															C6510T	6510	C	T	NS4A	p.Leu2138Leu	p.Leu45Leu	.	synonymous_variant	Synonymous_variant	1.48148	0.518135	0.662252
															C6528T	6528	C	T	NS4A	p.Thr2144Thr	p.Thr51Thr	.	synonymous_variant	Synonymous_variant	2.96296	2.59067	3.97351
															T6538C	6538	T	C	NS4A	p.Leu2148Leu	p.Leu55Leu	.	synonymous_variant	Synonymous_variant	0.37037	0	0
															T6543C	6543	T	C	NS4A	p.Leu2149Leu	p.Leu56Leu	.	synonymous_variant	Synonymous_variant	1.85185	1.03627	0
															A6546G	6546	A	G	NS4A	p.Leu2150Leu	p.Leu57Leu	.	synonymous_variant	Synonymous_variant	2.96296	0.518135	0.662252
															C6547T	6547	C	T	NS4A	p.Leu2151Leu	p.Leu58Leu	.	synonymous_variant	Synonymous_variant	3.7037	1.5544	2.64901
															T6555C	6555	T	C	NS4A	p.Leu2153Leu	p.Leu60Leu	.	synonymous_variant	Synonymous_variant	1.48148	1.03627	0.662252
															C6556T	6556	C	T	NS4A	p.Leu2154Leu	p.Leu61Leu	.	synonymous_variant	Synonymous_variant	80	70.9845	80.1325
															G6558A	6558	G	A	NS4A	p.Leu2154Leu	p.Leu61Leu	.	synonymous_variant	Synonymous_variant	0	0	0
															T6561C	6561	T	C	NS4A	p.Ala2155Ala	p.Ala62Ala	.	synonymous_variant	Synonymous_variant	77.037	70.4663	80.1325
															A6562G	6562	A	G	NS4A	p.Thr2156Ala	p.Thr63Ala	.	missense_variant	Non-synonymous_variant	0	0	0
															G6565A	6565	G	A	NS4A	p.Val2157Ile	p.Val64Ile	.	missense_variant	Non-synonymous_variant	7.77778	6.21762	5.96026
															C6567T	6567	C	T	NS4A	p.Val2157Val	p.Val64Val	.	synonymous_variant	Synonymous_variant	0.740741	0	0
															G6570A	6570	G	A	NS4A	p.Thr2158Thr	p.Thr65Thr	.	synonymous_variant	Synonymous_variant	73.3333	68.9119	76.8212
															A6573C	6573	A	C	NS4A	p.Gly2159Gly	p.Gly66Gly	p.Gly66Gly	synonymous_variant	Synonymous_variant	75.9259	69.9482	76.8212
															A6573T	6573	A	T	NS4A	p.Gly2159Gly	p.Gly66Gly	p.Gly66Gly	synonymous_variant	Synonymous_variant	4.07407	1.5544	3.31126
															G6576A	6576	G	A	NS4A	p.Gly2160Gly	p.Gly67Gly	.	synonymous_variant	Synonymous_variant	80	71.5026	80.1325
															C6579T	6579	C	T	NS4A	p.Ile2161Ile	p.Ile68Ile	.	synonymous_variant	Synonymous_variant	0.37037	0	0
															T6582C	6582	T	C	NS4A	p.Phe2162Phe	p.Phe69Phe	.	synonymous_variant	Synonymous_variant	77.037	70.4663	79.4702
															T6583C	6583	T	C	NS4A	p.Leu2163Leu	p.Leu70Leu	.	synonymous_variant	Synonymous_variant	77.037	69.4301	79.4702
															A6585G	6585	A	G	NS4A	p.Leu2163Leu	p.Leu70Leu	.	synonymous_variant	Synonymous_variant	77.7778	69.9482	79.4702
															C6588T	6588	C	T	NS4A	p.Phe2164Phe	p.Phe71Phe	.	synonymous_variant	Synonymous_variant	2.96296	1.03627	0
															T6589C	6589	T	C	NS4A	p.Leu2165Leu	p.Leu72Leu	.	synonymous_variant	Synonymous_variant	0.37037	0	0.662252
															C6597T	6597	C	T	NS4A	p.Ser2167Ser	p.Ser74Ser	.	synonymous_variant	Synonymous_variant	1.48148	1.03627	0.662252
															G6602A	6602	G	A	NS4A	p.Arg2169Lys	p.Arg76Lys	.	missense_variant	Non-synonymous_variant	84.0741	77.2021	87.4172
															G6603A	6603	G	A	NS4A	p.Arg2169Arg	p.Arg76Arg	.	synonymous_variant	Synonymous_variant	8.14815	4.66321	3.31126
															C6606T	6606	C	T	NS4A	p.Gly2170Gly	p.Gly77Gly	.	synonymous_variant	Synonymous_variant	81.1111	75.6477	85.4305
															AG6609A	6609	AG	A	NS4A	p.Lys2173fs	p.Lys80fs	.	frameshift_variant	Non-synonymous_variant	0.37037	0	0
															G6612A	6612	G	A	NS4A	p.Gly2172Gly	p.Gly79Gly	.	synonymous_variant	Synonymous_variant	0	0	0.662252
															G6615A	6615	G	A	NS4A	p.Lys2173Lys	p.Lys80Lys	.	synonymous_variant	Synonymous_variant	2.96296	0.518135	0.662252
															A6619G	6619	A	G	NS4A	p.Thr2175Ala	p.Thr82Ala	.	missense_variant	Non-synonymous_variant	0.740741	1.03627	0.662252
															C6621T	6621	C	T	NS4A	p.Thr2175Thr	p.Thr82Thr	.	synonymous_variant	Synonymous_variant	1.48148	0	0
															C6633T	6633	C	T	NS4A	p.Cys2179Cys	p.Cys86Cys	.	synonymous_variant	Synonymous_variant	2.22222	1.03627	0.662252
															C6636T	6636	C	T	NS4A	p.Cys2180Cys	p.Cys87Cys	.	synonymous_variant	Synonymous_variant	0.37037	0	0
															A6640G	6640	A	G	NS4A	p.Ile2182Val	p.Ile89Val	.	missense_variant	Non-synonymous_variant	77.4074	74.0933	83.4437
															T6641C	6641	T	C	NS4A	p.Ile2182Thr	p.Ile89Thr	.	missense_variant	Non-synonymous_variant	1.11111	0.518135	0
															C6642T	6642	C	T	NS4A	p.Ile2182Ile	p.Ile89Ile	.	synonymous_variant	Synonymous_variant	2.22222	1.03627	0
															A6643G	6643	A	G	NS4A	p.Thr2183Ala	p.Thr90Ala	.	missense_variant	Non-synonymous_variant	0.740741	1.5544	0.662252
															G6645A	6645	G	A	NS4A	p.Thr2183Thr	p.Thr90Thr	.	synonymous_variant	Synonymous_variant	77.037	73.5751	82.7815
															T6648C	6648	T	C	NS4A	p.Ala2184Ala	p.Ala91Ala	.	synonymous_variant	Synonymous_variant	82.963	75.6477	85.4305
															C6651T	6651	C	T	NS4A	p.Ser2185Ser	p.Ser92Ser	.	synonymous_variant	Synonymous_variant	81.4815	75.1295	85.4305
															C6654T	6654	C	T	NS4A	p.Ile2186Ile	p.Ile93Ile	.	synonymous_variant	Synonymous_variant	84.0741	75.6477	86.0927
															C6657T	6657	C	T	NS4A	p.Leu2187Leu	p.Leu94Leu	.	synonymous_variant	Synonymous_variant	77.7778	73.5751	82.7815
															C6658T	6658	C	T	NS4A	p.Leu2188Leu	p.Leu95Leu	.	synonymous_variant	Synonymous_variant	0.37037	1.03627	1.98675
															T6664C	6664	T	C	NS4A	p.Tyr2190His	p.Tyr97His	.	missense_variant	Non-synonymous_variant	1.85185	1.5544	1.3245
															C6666T	6666	C	T	NS4A	p.Tyr2190Tyr	p.Tyr97Tyr	.	synonymous_variant	Synonymous_variant	84.4444	78.7565	92.053
															C6670G	6670	C	G	NS4A	p.Gln2192Glu	p.Gln99Glu	.	missense_variant	Non-synonymous_variant	0.37037	0	0
															A6672G	6672	A	G	NS4A	p.Gln2192Gln	p.Gln99Gln	.	synonymous_variant	Synonymous_variant	1.48148	0	0
															A6681G	6681	A	G	NS4A	p.Pro2195Pro	p.Pro102Pro	.	synonymous_variant	Synonymous_variant	0.740741	0	0
															C6684T	6684	C	T	NS4A	p.His2196His	p.His103His	.	synonymous_variant	Synonymous_variant	83.3333	77.2021	90.0662
															T6696C	6696	T	C	NS4A	p.Ala2200Ala	p.Ala107Ala	.	synonymous_variant	Synonymous_variant	0	0.518135	0
															A6705T	6705	A	T	NS4A	p.Ile2203Ile	p.Ile110Ile	.	synonymous_variant	Synonymous_variant	0.37037	0	0
															G6708A	6708	G	A	NS4A	p.Leu2204Leu	p.Leu111Leu	.	synonymous_variant	Synonymous_variant	0	0.518135	0
															G6711A	6711	G	A	NS4A	p.Glu2205Glu	p.Glu112Glu	.	synonymous_variant	Synonymous_variant	0.37037	0	0
															T6717C	6717	T	C	NS4A	p.Phe2207Phe	p.Phe114Phe	.	synonymous_variant	Synonymous_variant	0	0.518135	0.662252
															C6720T	6720	C	T	NS4A	p.Leu2208Leu	p.Leu115Leu	.	synonymous_variant	Synonymous_variant	0.740741	0	0
															T6726C	6726	T	C	NS4A	p.Val2210Val	p.Val117Val	.	synonymous_variant	Synonymous_variant	88.1481	80.829	90.7285
															T6732C	6732	T	C	NS4A	p.Leu2212Leu	p.Leu119Leu	.	synonymous_variant	Synonymous_variant	89.2593	80.829	90.7285
															T6735C	6735	T	C	NS4A	p.Ile2213Ile	p.Ile120Ile	.	synonymous_variant	Synonymous_variant	1.85185	1.03627	0.662252
															A6741G	6741	A	G	NS4A	p.Glu2215Glu	p.Glu122Glu	.	synonymous_variant	Synonymous_variant	1.85185	1.03627	0.662252
															T6744A	6744	T	A	NS4A	p.Pro2216Pro	p.Pro123Pro	.	synonymous_variant	Synonymous_variant	83.7037	76.1658	86.0927
															A6747G	6747	A	G	NS4A	p.Glu2217Glu	p.Glu124Glu	.	synonymous_variant	Synonymous_variant	3.7037	1.5544	2.64901
															A6750G	6750	A	G	NS4A	p.Lys2218Lys	p.Lys125Lys	.	synonymous_variant	Synonymous_variant	81.8519	75.1295	84.7682
															G6753A	6753	G	A	NS4A	p.Gln2219Gln	p.Gln126Gln	.	synonymous_variant	Synonymous_variant	1.85185	1.5544	0.662252
															A6756G	6756	A	G	NS4A	p.Arg127Arg	p.Arg2220Arg	.	splice_region_variant&synonymous_variant	Synonymous_variant	0.37037	0	0
															C6762T	6762	C	T	NS4B	p.Pro2222Pro	p.Pro2Pro	.	synonymous_variant	Synonymous_variant	1.11111	0	0
															C6768T	6768	C	T	NS4B	p.Asp2224Asp	p.Asp4Asp	.	synonymous_variant	Synonymous_variant	79.6296	74.0933	84.7682
															C6771T	6771	C	T	NS4B	p.Asn2225Asn	p.Asn5Asn	.	synonymous_variant	Synonymous_variant	0.740741	0.518135	1.3245
															C6775T	6775	C	T	NS4B	p.Leu2227Leu	p.Leu7Leu	.	synonymous_variant	Synonymous_variant	84.0741	76.1658	86.0927
															G6777A	6777	G	A	NS4B	p.Leu2227Leu	p.Leu7Leu	.	synonymous_variant	Synonymous_variant	81.1111	74.6114	85.4305
															C6780T	6780	C	T	NS4B	p.Thr2228Thr	p.Thr8Thr	.	synonymous_variant	Synonymous_variant	84.0741	76.1658	86.0927
															C6783T	6783	C	T	NS4B	p.Tyr2229Tyr	p.Tyr9Tyr	.	synonymous_variant	Synonymous_variant	80.3704	74.6114	85.4305
															T6786C	6786	T	C	NS4B	p.Val2230Val	p.Val10Val	.	synonymous_variant	Synonymous_variant	3.33333	1.5544	3.31126
															C6801T	6801	C	T	NS4B	p.Leu2235Leu	p.Leu15Leu	.	synonymous_variant	Synonymous_variant	5.92593	3.62694	8.60927
															C6813T	6813	C	T	NS4B	p.Ala2239Ala	p.Ala19Ala	p.Ala19Ala	synonymous_variant	Synonymous_variant	1.85185	2.07254	1.98675
															C6813G	6813	C	G	NS4B	p.Ala2239Ala	p.Ala19Ala	p.Ala19Ala	synonymous_variant	Synonymous_variant	0	0	0
															C6828T	6828	C	T	NS4B	p.Asn2244Asn	p.Asn1Asn	.	synonymous_variant	Synonymous_variant	2.59259	2.59067	0.662252
															T6837G	6837	T	G	NS4B	p.Gly2247Gly	p.Gly4Gly	p.Gly4Gly	synonymous_variant	Synonymous_variant	2.96296	1.03627	0
															T6837A	6837	T	A	NS4B	p.Gly2247Gly	p.Gly4Gly		synonymous_variant	Synonymous_variant	0.37037	0	0
															C6840T	6840	C	T	NS4B	p.Phe2248Phe	p.Phe5Phe	.	synonymous_variant	Synonymous_variant	1.48148	0	0
															A6843G	6843	A	G	NS4B	p.Leu2249Leu	p.Leu6Leu	.	synonymous_variant	Synonymous_variant	86.2963	76.6839	88.7417
															A6845G	6845	A	G	NS4B	p.Glu2250Gly	p.Glu7Gly	.	missense_variant	Non-synonymous_variant	0.37037	0	0
															A6849G	6849	A	G	NS4B	p.Lys2251Lys	p.Lys8Lys	.	synonymous_variant	Synonymous_variant	0.37037	0	1.98675
															CG6851C	6851	CG	C	NS4B	p.Lys2253fs	p.Lys10fs	.	frameshift_variant	Non-synonymous_variant	0	0	0
															G6852A	6852	G	A	NS4B	p.Thr2252Thr	p.Thr9Thr	.	synonymous_variant	Synonymous_variant	83.7037	74.6114	85.4305
															G6855A	6855	G	A	NS4B	p.Lys2253Lys	p.Lys10Lys	.	synonymous_variant	Synonymous_variant	0	0	0
															T6861C	6861	T	C	NS4B	p.Asp2255Asp	p.Asp12Asp	.	synonymous_variant	Synonymous_variant	1.11111	0	0
															C6862T	6862	C	T	NS4B	p.Leu2256Phe	p.Leu13Phe	.	missense_variant	Non-synonymous_variant	82.2222	73.057	81.457
															C6864A	6864	C	A	NS4B	p.Leu2256Leu	p.Leu13Leu	.	synonymous_variant	Synonymous_variant	1.48148	1.03627	0
															G6870A	6870	G	A	NS4B	p.Leu2258Leu	p.Leu15Leu	.	synonymous_variant	Synonymous_variant	1.48148	1.03627	0
															G6870T	6870	G	T	NS4B	p.Leu2258Phe	p.Leu15Phe		missense_variant	Non-synonymous_variant	3.7037	1.03627	2.64901
															A6873G	6873	A	G	NS4B	p.Gly2259Gly	p.Gly16Gly	.	synonymous_variant	Synonymous_variant	0.37037	0	0
															A6874G	6874	A	G	NS4B	p.Ser2260Gly	p.Ser17Gly	.	missense_variant	Non-synonymous_variant	0	0.518135	0
															A6877G	6877	A	G	NS4B	p.Ile2261Val	p.Ile18Val	.	missense_variant	Non-synonymous_variant	0.740741	0.518135	0
															T6878C	6878	T	C	NS4B	p.Ile2261Thr	p.Ile18Thr	.	missense_variant	Non-synonymous_variant	0.740741	0.518135	1.3245
															T6879C	6879	T	C	NS4B	p.Ile2261Ile	p.Ile18Ile	.	synonymous_variant	Synonymous_variant	69.6296	63.2124	72.8477
															G6880A	6880	G	A	NS4B	p.Ala2262Thr	p.Ala19Thr	.	missense_variant	Non-synonymous_variant	73.7037	64.2487	75.4967
															C6881T	6881	C	T	NS4B	p.Ala2262Val	p.Ala19Val	.	missense_variant	Non-synonymous_variant	0	0	0
															A6883G	6883	A	G	NS4B	p.Thr2263Pro	p.Thr20Pro	.	missense_variant	Non-synonymous_variant	1.85185	1.03627	0
															A6883C	6883	A	C	NS4B	p.Thr2263Ala	p.Thr20Pro		missense_variant	Non-synonymous_variant	0	0.518135	0
															C6885T	6885	C	T	NS4B	p.Thr2263Thr	p.Thr20Thr	.	synonymous_variant	Synonymous_variant	0.740741	0	0
															G6888A	6888	G	A	NS4B	p.Gln2264Gln	p.Gln21Gln	.	synonymous_variant	Synonymous_variant	0	0.518135	0
															A6891G	6891	A	G	NS4B	p.Gln2265Gln	p.Gln22Gln	.	synonymous_variant	Synonymous_variant	3.7037	1.5544	2.64901
															C6893T	6893	C	T	NS4B	p.Pro2266Leu	p.Pro23Leu	.	missense_variant	Non-synonymous_variant	1.48148	0.518135	1.3245
															C6894T	6894	C	T	NS4B	p.Pro2266Pro	p.Pro23Pro	.	synonymous_variant	Synonymous_variant	50.7407	39.8964	46.3576
															C6906T	6906	C	T	NS4B	p.Ile2270Ile	p.Ile27Ile	.	synonymous_variant	Synonymous_variant	50.3704	39.8964	44.3709
															C6907T	6907	C	T	NS4B	p.Leu2271Leu	p.Leu28Leu	.	synonymous_variant	Synonymous_variant	0.37037	0	0
															T6918C	6918	T	C	NS4B	p.Asp2274Asp	p.Asp31Asp	.	synonymous_variant	Synonymous_variant	0.37037	0	0
															T6924C	6924	T	C	NS4B	p.Arg2276Arg	p.Arg33Arg	.	synonymous_variant	Synonymous_variant	0.37037	0	0
															T6927A	6927	T	A	NS4B	p.Pro2277Pro	p.Pro34Pro	.	synonymous_variant	Synonymous_variant	0	0.518135	0
															A6936T	6936	A	T	NS4B	p.Ala2280Ala	p.Ala37Ala	.	synonymous_variant	Synonymous_variant	48.1481	39.8964	42.3841
															G6942C	6942	G	C	NS4B	p.Thr2282Thr	p.Thr39Thr	.	synonymous_variant	Synonymous_variant	1.48148	0	0.662252
															G6942T	6942	G	T	NS4B	p.Thr2282Thr	p.Thr20Ala		synonymous_variant	Synonymous_variant	48.1481	39.8964	42.3841
															G6945A	6945	G	A	NS4B	p.Leu2283Leu	p.Leu40Leu	.	synonymous_variant	Synonymous_variant	48.1481	39.8964	42.3841
															T6948C	6948	T	C	NS4B	p.Tyr2284Tyr	p.Tyr41Tyr	.	synonymous_variant	Synonymous_variant	0	0	0.662252
															C6951A	6951	C	A	NS4B	p.Ala2285Ala	p.Ala42Ala	.	synonymous_variant	Synonymous_variant	1.11111	0	0.662252
															C6951T	6951	C	T	NS4B	p.Ala2285Ala	p.Ala42Ala		synonymous_variant	Synonymous_variant	44.4444	38.8601	40.3974
															C6957A	6957	C	A	NS4B	p.Ala2287Ala	p.Ala44Ala	.	synonymous_variant	Synonymous_variant	48.1481	39.8964	42.3841
															A6963T	6963	A	T	NS4B	p.Thr2289Thr	p.Thr46Thr		synonymous_variant	Synonymous_variant	46.2963	39.8964	42.3841
															A6963C	6963	A	C	NS4B	p.Thr2289Thr	p.Thr46Thr		synonymous_variant	Synonymous_variant	1.85185	0	0
															T6964C	6964	T	C	NS4B	p.Phe2290Leu	p.Phe47Leu	.	missense_variant	Non-synonymous_variant	0.37037	0	0
															T6966C	6966	T	C	NS4B	p.Phe2290Phe	p.Phe47Phe	.	synonymous_variant	Synonymous_variant	47.037	39.8964	42.3841
															G6967A	6967	G	A	NS4B	p.Val2291Ile	p.Val48Ile	.	missense_variant	Non-synonymous_variant	49.2593	39.8964	43.0464
															T6969C	6969	T	C	NS4B	p.Val2291Val	p.Val48Val	.	synonymous_variant	Synonymous_variant	49.2593	39.8964	42.3841
															T6979C	6979	T	C	NS4B	p.Leu2295Leu	p.Leu52Leu	.	synonymous_variant	Synonymous_variant	1.11111	0	0
															T6987C	6987	T	C	NS4B	p.His2297His	p.His54His	.	synonymous_variant	Synonymous_variant	2.59259	1.03627	1.98675
															C6990T	6990	C	T	NS4B	p.Ser2298Ser	p.Ser55Ser	.	synonymous_variant	Synonymous_variant	0.740741	0	0.662252
															A6996G	6996	A	G	NS4B	p.Glu2300Glu	p.Glu57Glu	.	synonymous_variant	Synonymous_variant	0.37037	0	0
															T6999C	6999	T	C	NS4B	p.Asn2301Asn	p.Asn58Asn	.	synonymous_variant	Synonymous_variant	0.740741	0	0
															C7002T	7002	C	T	NS4B	p.Ser2302Ser	p.Ser59Ser	.	synonymous_variant	Synonymous_variant	0.740741	0	0.662252
															G7008T	7008	G	T	NS4B	p.Val2304Val	p.Val61Val		synonymous_variant	Synonymous_variant	2.59259	1.03627	1.98675
															G7008A	7008	G	A	NS4B	p.Val2304Val	p.Val61Val		synonymous_variant	Synonymous_variant	0.37037	0	0.662252
															G7014A	7014	G	A	NS4B	p.Val2306Val	p.Val63Val		synonymous_variant	Synonymous_variant	2.59259	1.03627	1.98675
															G7014T	7014	G	T	NS4B	p.Val2306Val	p.Val63Val		synonymous_variant	Synonymous_variant	0	0	0
															C7017T	7017	C	T	NS4B	p.Ser2307Ser	p.Ser64Ser	.	synonymous_variant	Synonymous_variant	55.1852	45.5959	51.6556
															A7020G	7020	A	G	NS4B	p.Leu2308Leu	p.Leu65Leu	.	synonymous_variant	Synonymous_variant	0	0	0.662252
															T7026C	7026	T	C	NS4B	p.Ala2310Ala	p.Ala67Ala	.	synonymous_variant	Synonymous_variant	52.5926	44.5596	49.6689
															A7029T	7029	A	T	NS4B	p.Ile2311Ile	p.Ile68Ile	.	synonymous_variant	Synonymous_variant	55.1852	45.0777	51.6556
															A7029C	7029	A	C	NS4B	p.Ile2311Ile	p.Ile68Ile		synonymous_variant	Synonymous_variant	0	0.518135	0
															C7032T	7032	C	T	NS4B	p.Ala2312Ala	p.Ala69Ala	.	synonymous_variant	Synonymous_variant	0	0.518135	0
															C7035T	7035	C	T	NS4B	p.Asn2313Asn	p.Asn70Asn	.	synonymous_variant	Synonymous_variant	0.740741	0	0.662252
															A7038G	7038	A	G	NS4B	p.Gln2314Gln	p.Gln71Gln	.	synonymous_variant	Synonymous_variant	2.59259	1.03627	1.98675
															C7041T	7041	C	T	NS4B	p.Ala2315Ala	p.Ala72Ala	.	synonymous_variant	Synonymous_variant	0.740741	0	0
															A7042G	7042	A	G	NS4B	p.Thr2316Ala	p.Thr73Ala	.	missense_variant	Non-synonymous_variant	0	0	0.662252
															T7048C	7048	T	C	NS4B	p.Leu2318Leu	p.Leu75Leu	.	synonymous_variant	Synonymous_variant	1.48148	2.07254	0.662252
															C7059T	7059	C	T	NS4B	p.Leu2321Leu	p.Leu78Leu	.	synonymous_variant	Synonymous_variant	18.5185	11.9171	11.2583
															A7065G	7065	A	G	NS4B	p.Lys2323Lys	p.Lys80Lys	.	synonymous_variant	Synonymous_variant	1.11111	0	0.662252
															A7068G	7068	A	G	NS4B	p.Gly2324Gly	p.Gly81Gly	.	synonymous_variant	Synonymous_variant	0.37037	0	0
															T7075C	7075	T	C	NS4B	p.Leu2327Leu	p.Leu84Leu	.	synonymous_variant	Synonymous_variant	0.740741	0	0
															G7077A	7077	G	A	NS4B	p.Leu2327Leu	p.Leu84Leu	.	synonymous_variant	Synonymous_variant	0.37037	0	0
															A7080G	7080	A	G	NS4B	p.Ser2328Ser	p.Ser85Ser	.	synonymous_variant	Synonymous_variant	50.3704	41.9689	48.3444
															G7083A	7083	G	A	NS4B	p.Lys2329Lys	p.Lys86Lys	.	synonymous_variant	Synonymous_variant	5.18519	3.62694	8.60927
															C7107T	7107	C	T	NS4B	p.Leu2337Leu	p.Leu94Leu	.	synonymous_variant	Synonymous_variant	0	0.518135	0.662252
															C7110T	7110	C	T	NS4B	p.Ala2338Ala	p.Ala95Ala	.	synonymous_variant	Synonymous_variant	61.8519	57.513	57.6159
															T7113C	7113	T	C	NS4B	p.Ile2339Ile	p.Ile96Ile	.	synonymous_variant	Synonymous_variant	63.3333	58.0311	58.2781
															A7116G	7116	A	G	NS4B	p.Gly2340Gly	p.Gly97Gly	.	synonymous_variant	Synonymous_variant	2.22222	0.518135	0.662252
															C7119T	7119	C	T	NS4B	p.Cys2341Cys	p.Cys98Cys	.	synonymous_variant	Synonymous_variant	0.37037	0	0
															C7122T	7122	C	T	NS4B	p.Tyr2342Tyr	p.Tyr99Tyr	.	synonymous_variant	Synonymous_variant	64.4444	58.0311	58.2781
															A7128G	7128	A	G	NS4B	p.Gln2344Gln	p.Gln101Gln	.	synonymous_variant	Synonymous_variant	0	0.518135	0
															A7140T	7140	A	T	NS4B	p.Ile2348Ile	p.Ile105Ile	.	synonymous_variant	Synonymous_variant	0.37037	0	0
															T7143C	7143	T	C	NS4B	p.Thr2349Thr	p.Thr106Thr	.	synonymous_variant	Synonymous_variant	87.4074	92.228	87.4172
															C7146T	7146	C	T	NS4B	p.Leu2350Leu	p.Leu107Leu	.	synonymous_variant	Synonymous_variant	1.48148	1.03627	0
															A7152G	7152	A	G	NS4B	p.Ala2352Ala	p.Ala109Ala	.	synonymous_variant	Synonymous_variant	3.33333	1.5544	3.31126
															T7155C	7155	T	C	NS4B	p.Ala2353Ala	p.Ala110Ala	.	synonymous_variant	Synonymous_variant	94.0741	94.8187	93.3775
															T7158C	7158	T	C	NS4B	p.Leu2354Leu	p.Leu111Leu	.	synonymous_variant	Synonymous_variant	0.37037	0	0
															T7159C	7159	T	C	NS4B	p.Phe2355Leu	p.Phe112Leu	.	missense_variant	Non-synonymous_variant	94.0741	95.8549	92.7152
															C7161A	7161	C	A	NS4B	p.Phe2355Phe	p.Phe112Phe		synonymous_variant	Synonymous_variant	0	0	0
															C7161T	7161	C	T	NS4B	p.Phe2355Leu	p.Phe112Leu		missense_variant	Non-synonymous_variant	3.33333	2.59067	0.662252
															A7164G	7164	A	G	NS4B	p.Leu2356Leu	p.Leu113Leu	.	synonymous_variant	Synonymous_variant	0	0.518135	0
															G7167A	7167	G	A	NS4B	p.Leu2357Leu	p.Leu114Leu	.	synonymous_variant	Synonymous_variant	0	0.518135	0
															T7176C	7176	T	C	NS4B	p.His2360His	p.His117His	.	synonymous_variant	Synonymous_variant	1.85185	1.03627	0.662252
															T7179C	7179	T	C	NS4B	p.Tyr2361Tyr	p.Tyr118Tyr	.	synonymous_variant	Synonymous_variant	0	0	0.662252
															G7180A	7180	G	A	NS4B	p.Ala2362Thr	p.Ala119Thr	.	missense_variant	Non-synonymous_variant	0	0.518135	0
															C7182T	7182	C	T	NS4B	p.Ala2362Ala	p.Ala119Ala		synonymous_variant	Synonymous_variant	8.14815	11.399	12.5828
															C7182A	7182	C	A	NS4B	p.Ala2362Ala	p.Ala119Ala		synonymous_variant	Synonymous_variant	1.85185	1.03627	0
															A7206G	7206	A	G	NS4B	p.Ala2370Ala	p.Ala127Ala	.	synonymous_variant	Synonymous_variant	94.8148	98.4456	99.3377
															A7209G	7209	A	G	NS4B	p.Lys2371Lys	p.Lys128Lys	.	synonymous_variant	Synonymous_variant	0	0	0
															C7215T	7215	C	T	NS4B	p.Thr2373Thr	p.Thr130Thr	.	synonymous_variant	Synonymous_variant	3.33333	1.5544	3.31126
															A7218G	7218	A	G	NS4B	p.Arg2374Arg	p.Arg131Arg	.	synonymous_variant	Synonymous_variant	0	0.518135	0.662252
															A7221G	7221	A	G	NS4B	p.Glu2375Glu	p.Glu132Glu	.	synonymous_variant	Synonymous_variant	94.0741	97.9275	98.6755
															T7224A	7224	T	A	NS4B	p.Ala2376Ala	p.Ala133Ala	.	synonymous_variant	Synonymous_variant	1.48148	1.03627	0.662252
															T7224G	7224	T	G	NS4B	p.Ala2376Ala	p.Ala133Ala	.	synonymous_variant	Synonymous_variant	2.22222	0.518135	0.662252
															A7230G	7230	A	G	NS4B	p.Lys2378Lys	p.Lys135Lys	.	synonymous_variant	Synonymous_variant	0.37037	0	0
															A7233G	7233	A	G	NS4B	p.Arg2379Arg	p.Arg136Arg	.	synonymous_variant	Synonymous_variant	0	0	0
															A7236T	7236	A	T	NS4B	p.Ala2380Ala	p.Ala137Ala	.	synonymous_variant	Synonymous_variant	0	0	0
															G7239A	7239	G	A	NS4B	p.Ala2381Ala	p.Ala138Ala	.	synonymous_variant	Synonymous_variant	97.037	98.9637	100
															G7242A	7242	G	A	NS4B	p.Ala2382Ala	p.Ala139Ala	.	synonymous_variant	Synonymous_variant	3.7037	0.518135	0.662252
															C7248T	7248	C	T	NS4B	p.Ile2384Ile	p.Ile141Ile	.	synonymous_variant	Synonymous_variant	0	0	0
															A7254G	7254	A	G	NS4B	p.Lys2386Lys	p.Lys143Lys	.	synonymous_variant	Synonymous_variant	0.740741	0	0
															C7257T	7257	C	T	NS4B	p.Asn2387Asn	p.Asn144Asn	.	synonymous_variant	Synonymous_variant	0	0.518135	0
															T7263C	7263	T	C	NS4B	p.Thr2389Thr	p.Thr146Thr	.	synonymous_variant	Synonymous_variant	3.33333	2.07254	0
															C7266G	7266	C	G	NS4B	p.Val2390Val	p.Val147Val	.	synonymous_variant	Synonymous_variant	97.4074	99.4819	100
															T7269C	7269	T	C	NS4B	p.Asp2391Asp	p.Asp148Asp	.	synonymous_variant	Synonymous_variant	1.85185	1.5544	0
															A7276G	7276	A	G	NS4B	p.Thr2394Ala	p.Thr151Ala	.	missense_variant	Non-synonymous_variant	0	0	0
															C7287T	7287	C	T	NS4B	p.Asp2397Asp	p.Asp154Asp	.	synonymous_variant	Synonymous_variant	1.11111	0	0
															C7288T	7288	C	T	NS4B	p.Leu2398Leu	p.Leu155Leu	.	synonymous_variant	Synonymous_variant	0	0	0.662252
															T7293C	7293	T	C	NS4B	p.Asp2399Asp	p.Asp156Asp	.	synonymous_variant	Synonymous_variant	0.37037	0	0
															A7299T	7299	A	T	NS4B	p.Ile2401Ile	p.Ile158Ile	.	synonymous_variant	Synonymous_variant	0	0	0.662252
															T7302A	7302	T	A	NS4B	p.Pro2402Pro	p.Pro159Pro		synonymous_variant	Synonymous_variant	90.7407	95.8549	96.0265
															T7302C	7302	T	C	NS4B	p.Pro2402Pro	p.Pro159Pro		synonymous_variant	Synonymous_variant	2.59259	1.03627	0.662252
															G7314A	7314	G	A	NS4B	p.Lys2406Lys	p.Lys163Lys	.	synonymous_variant	Synonymous_variant	1.11111	1.5544	0.662252
															T7317C	7317	T	C	NS4B	p.Phe2407Phe	p.Phe164Phe	.	synonymous_variant	Synonymous_variant	0	0	0.662252
															A7320G	7320	A	G	NS4B	p.Glu2408Glu	p.Glu165Glu	.	synonymous_variant	Synonymous_variant	1.48148	0.518135	0.662252
															G7323A	7323	G	A	NS4B	p.Lys2409Lys	p.Lys166Lys	.	synonymous_variant	Synonymous_variant	1.48148	0	0
															C7345T	7345	C	T	NS4B	p.Leu2417Leu	p.Leu174Leu	.	synonymous_variant	Synonymous_variant	5.92593	5.18135	8.60927
															G7348C	7348	G	C	NS4B	p.Val2418Leu	p.Val175Leu	.	missense_variant	Non-synonymous_variant	0.37037	0	0
															C7350T	7350	C	T	NS4B	p.Val2418Val	p.Val175Val	.	synonymous_variant	Synonymous_variant	0	0	0
															C7353T	7353	C	T	NS4B	p.Leu2419Leu	p.Leu176Leu	.	synonymous_variant	Synonymous_variant	0	0	0
															C7356T	7356	C	T	NS4B	p.Cys2420Cys	p.Cys177Cys	.	synonymous_variant	Synonymous_variant	1.11111	0	0
															T7362C	7362	T	C	NS4B	p.Thr2422Thr	p.Thr179Thr	.	synonymous_variant	Synonymous_variant	1.85185	1.5544	0
															T7369C	7369	T	C	NS4B	p.Leu2425Leu	p.Leu182Leu	.	synonymous_variant	Synonymous_variant	2.22222	1.5544	0.662252
															G7371A	7371	G	A	NS4B	p.Leu2425Leu	p.Leu182Leu	.	synonymous_variant	Synonymous_variant	1.11111	0	0
															T7383C	7383	T	C	NS4B	p.Thr2429Thr	p.Thr186Thr	.	synonymous_variant	Synonymous_variant	0	0.518135	0.662252
															T7392G	7392	T	G	NS4B	p.Ala2432Ala	p.Ala189Ala		synonymous_variant	Synonymous_variant	86.6667	91.7098	86.755
															T7392A	7392	T	A	NS4B	p.Ala2432Ala	p.Ala189Ala		synonymous_variant	Synonymous_variant	0	0	0
															C7393T	7393	C	T	NS4B	p.Leu2433Met	p.Leu190Met	.	missense_variant	Non-synonymous_variant	94.0741	95.8549	91.3907
															C7393A	7393	C	A	NS4B	p.Leu2433Leu	p.Leu190Leu		missense_variant	Non-synonymous_variant	0	0	0
															T7394A	7394	T	A	NS4B	p.Leu2433Gln	p.Leu190Gln	.	missense_variant	Non-synonymous_variant	0	0	0
															G7395A	7395	G	A	NS4B	p.Leu2433Leu	p.Leu190Leu	.	synonymous_variant	Synonymous_variant	90.7407	93.7824	90.7285
															T7398C	7398	T	C	NS4B	p.Cys2434Cys	p.Cys191Cys	.	synonymous_variant	Synonymous_variant	0	0	0
															G7401A	7401	G	A	NS4B	p.Glu2435Glu	p.Glu192Glu	.	synonymous_variant	Synonymous_variant	90.7407	93.7824	90.0662
															T7405C	7405	T	C	NS4B	p.Leu2437Leu	p.Leu194Leu	.	synonymous_variant	Synonymous_variant	94.0741	95.8549	91.3907
															C7410T	7410	C	T	NS4B	p.Thr2438Thr	p.Thr195Thr	.	synonymous_variant	Synonymous_variant	86.6667	92.228	87.4172
															T7416G	7416	T	G	NS4B	p.Ala2440Ala	p.Ala197Ala		synonymous_variant	Synonymous_variant	92.2222	95.8549	86.755
															T7416A	7416	T	A	NS4B	p.Ala2440Ala	p.Ala197Ala		synonymous_variant	Synonymous_variant	1.85185	0	4.63576
															C7419A	7419	C	A	NS4B	p.Thr2441Thr	p.Thr198Thr	.	synonymous_variant	Synonymous_variant	0	0	0
															C7425T	7425	C	T	NS4B	p.Pro2443Pro	p.Pro200Pro	.	synonymous_variant	Synonymous_variant	0.37037	0	0.662252
															C7428T	7428	C	T	NS4B	p.Ile2444Ile	p.Ile201Ile	.	synonymous_variant	Synonymous_variant	1.11111	0	0
															T7429C	7429	T	C	NS4B	p.Ser2445Pro	p.Ser202Pro	.	missense_variant	Non-synonymous_variant	0	0.518135	0
															C7431T	7431	C	T	NS4B	p.Ser2445Ser	p.Ser202Ser	.	synonymous_variant	Synonymous_variant	89.2593	90.1554	88.7417
															A7434G	7434	A	G	NS4B	p.Thr2446Thr	p.Thr203Thr	.	synonymous_variant	Synonymous_variant	0.37037	0	0
															T7435C	7435	T	C	NS4B	p.Leu2447Leu	p.Leu204Leu	.	synonymous_variant	Synonymous_variant	88.8889	90.1554	90.0662
															G7437A	7437	G	A	NS4B	p.Leu2447Leu	p.Leu204Leu	.	synonymous_variant	Synonymous_variant	0.37037	0	0
															A7443G	7443	A	G	NS4B	p.Glu2449Glu	p.Glu206Glu	.	synonymous_variant	Synonymous_variant	0	0	0
															A7446T	7446	A	T	NS4B	p.Gly2450Gly	p.Gly207Gly	.	synonymous_variant	Synonymous_variant	3.33333	2.07254	1.98675
															T7449C	7449	T	C	NS4B	p.Asn2451Asn	p.Asn208Asn	.	synonymous_variant	Synonymous_variant	0	0	0
															G7454A	7454	G	A	NS4B	p.Gly2453Glu	p.Gly210Glu	.	missense_variant	Non-synonymous_variant	0	0	0
															G7458A	7458	G	A	NS4B	p.Arg2454Arg	p.Arg211Arg	.	synonymous_variant	Synonymous_variant	84.0741	81.8653	85.4305
															C7467T	7467	C	T	NS4B	p.Asn2457Asn	p.Asn214Asn	.	synonymous_variant	Synonymous_variant	81.1111	80.3109	85.4305
															T7470A	7470	T	A	NS4B	p.Thr2458Thr	p.Thr215Thr	.	synonymous_variant	Synonymous_variant	84.4444	81.8653	86.0927
															C7473T	7473	C	T	NS4B	p.Thr2459Thr	p.Thr216Thr	.	synonymous_variant	Synonymous_variant	81.8519	80.829	85.4305
															T7476C	7476	T	C	NS4B	p.Ile2460Ile	p.Ile217Ile	.	synonymous_variant	Synonymous_variant	4.07407	1.5544	3.31126
															G7479A	7479	G	A	NS4B	p.Ala2461Ala	p.Ala218Ala	.	synonymous_variant	Synonymous_variant	85.9259	82.3834	88.0795
															G7482A	7482	G	A	NS4B	p.Val2462Val	p.Val219Val	.	synonymous_variant	Synonymous_variant	0	0	0.662252
															A7485T	7485	A	T	NS4B	p.Ser2463Ser	p.Ser220Ser	.	synonymous_variant	Synonymous_variant	0	0	0
															T7491C	7491	T	C	NS4B	p.Ala2465Ala	p.Ala222Ala	.	synonymous_variant	Synonymous_variant	2.59259	3.10881	3.31126
															T7497C	7497	T	C	NS4B	p.Ile2467Ile	p.Ile224Ile	.	synonymous_variant	Synonymous_variant	0	0	0
															G7506A	7506	G	A	NS4B	p.Gly2470Gly	p.Gly227Gly	.	synonymous_variant	Synonymous_variant	2.59259	0.518135	0.662252
															C7512T	7512	C	T	NS4B	p.Tyr2472Tyr	p.Tyr229Tyr	.	synonymous_variant	Synonymous_variant	1.11111	0	0
															T7513C	7513	T	C	NS4B	p.Leu2473Leu	p.Leu230Leu	.	synonymous_variant	Synonymous_variant	47.037	40.9326	45.6954
															G7515A	7515	G	A	NS4B	p.Leu2473Leu	p.Leu230Leu	.	synonymous_variant	Synonymous_variant	2.22222	0.518135	0.662252
															C7518T	7518	C	T	NS4B	p.Ala2474Ala	p.Ala231Ala	.	synonymous_variant	Synonymous_variant	3.33333	1.03627	0.662252
															T7524C	7524	T	C	NS4B	p.Ala2476Ala	p.Ala233Ala	.	synonymous_variant	Synonymous_variant	87.037	85.4922	90.7285
															T7530C	7530	T	C	NS4B	p.Leu2478Leu	p.Leu235Leu	.	synonymous_variant	Synonymous_variant	0	0.518135	0
															C7538G	7538	C	G	NS4B	p.Ser2481Cys	p.Ser238Cys	.	missense_variant	Non-synonymous_variant	0.37037	0	1.3245
															T7539C	7539	T	C	NS4B	p.Ser2481Ser	p.Ser238Ser	.	synonymous_variant	Synonymous_variant	3.33333	1.03627	1.3245
															T7542C	7542	T	C	NS4B	p.Ile2482Ile	p.Ile239Ile	.	synonymous_variant	Synonymous_variant	84.8148	81.3472	85.4305
															A7554G	7554	A	G	NS4B	p.Thr2486Thr	p.Thr243Thr	.	synonymous_variant	Synonymous_variant	81.1111	80.829	84.7682
															A7555G	7555	A	G	NS4B	p.Thr2487Pro	p.Thr244Pro	.	missense_variant	Non-synonymous_variant	81.1111	80.829	84.7682
															A7555C	7555	A	C	NS4B	p.Thr2487Ala	p.Thr244Ala		missense_variant	Non-synonymous_variant	0	0	0
															C7556T	7556	C	T	NS4B	p.Thr2487Ile	p.Thr244Ile	.	missense_variant	Non-synonymous_variant	0.37037	0	0
															C7557T	7557	C	T	NS4B	p.Thr2487Thr	p.Thr244Thr	.	synonymous_variant	Synonymous_variant	0.740741	0.518135	0
															A7561G	7561	A	G	NS4B	p.Thr2489Ala	p.Thr246Ala	.	missense_variant	Non-synonymous_variant	0.37037	0	0
															G7569A	7569	G	A	NS4B	p.Arg248Arg	p.Arg2491Arg	.	splice_region_variant&synonymous_variant	Synonymous_variant	0.37037	0	0
															A7572G	7572	A	G	NS5	p.Gly2492Gly	p.Gly1Gly	.	synonymous_variant	Synonymous_variant	0	0	0
															C7578T	7578	C	T	NS5	p.Gly2494Gly	p.Gly3Gly	.	synonymous_variant	Synonymous_variant	0.37037	0	0
															T7583C	7583	T	C	NS5	p.Ile2496Thr	p.Ile5Thr	.	missense_variant	Non-synonymous_variant	84.4444	81.8653	85.4305
															G7590A	7590	G	A	NS5	p.Glu2498Glu	p.Glu7Glu	.	synonymous_variant	Synonymous_variant	77.4074	79.7927	81.457
															G7593T	7593	G	T	NS5	p.Thr2499Thr	p.Thr8Thr	.	synonymous_variant	Synonymous_variant	1.48148	0.518135	0.662252
															A7599G	7599	A	G	NS5	p.Gly2501Gly	p.Gly10Gly	.	synonymous_variant	Synonymous_variant	0.37037	0	0
															G7613A	7613	G	A	NS5	p.Ser2506Asn	p.Ser15Asn	.	missense_variant	Non-synonymous_variant	0	0	0
															A7617G	7617	A	G	NS5	p.Arg2507Arg	p.Arg16Arg	.	synonymous_variant	Synonymous_variant	85.5556	88.0829	88.7417
															T7618C	7618	T	C	NS5	p.Leu2508Leu	p.Leu17Leu	.	synonymous_variant	Synonymous_variant	0	0	0.662252
															C7623T	7623	C	T	NS5	p.Asn2509Asn	p.Asn18Asn	.	synonymous_variant	Synonymous_variant	91.4815	91.7098	90.7285
															G7624T	7624	G	T	NS5	p.Ala2510Ser	p.Ala19Ser	.	missense_variant	Non-synonymous_variant	1.48148	0.518135	0.662252
															A7626G	7626	A	G	NS5	p.Ala2510Ala	p.Ala19Ala	.	synonymous_variant	Synonymous_variant	0	1.03627	0.662252
															T7627C	7627	T	C	NS5	p.Leu2511Leu	p.Leu20Leu	.	synonymous_variant	Synonymous_variant	0	0.518135	0.662252
															G7629A	7629	G	A	NS5	p.Leu2511Leu	p.Leu20Leu	.	synonymous_variant	Synonymous_variant	0.37037	0	0
															G7630A	7630	G	A	NS5	p.Gly2512Arg	p.Gly21Arg	.	missense_variant	Non-synonymous_variant	0	0	0.662252
															A7632G	7632	A	G	NS5	p.Gly2512Gly	p.Gly21Gly	.	synonymous_variant	Synonymous_variant	91.8519	91.7098	89.404
															A7635G	7635	A	G	NS5	p.Lys2513Lys	p.Lys22Lys	.	synonymous_variant	Synonymous_variant	91.8519	91.7098	91.3907
															G7647A	7647	G	A	NS5	p.Gln2517Gln	p.Gln26Gln	.	synonymous_variant	Synonymous_variant	1.85185	1.03627	1.3245
															T7649C	7649	T	C	NS5	p.Ile2518Thr	p.Ile27Thr	.	missense_variant	Non-synonymous_variant	0	0	0.662252
															C7650T	7650	C	T	NS5	p.Ile2518Ile	p.Ile27Ile	.	synonymous_variant	Synonymous_variant	4.81481	2.59067	3.31126
															C7653T	7653	C	T	NS5	p.Tyr2519Tyr	p.Tyr28Tyr	.	synonymous_variant	Synonymous_variant	94.0741	97.4093	97.351
															A7655G	7655	A	G	NS5	p.Lys2520Arg	p.Lys29Arg	.	missense_variant	Non-synonymous_variant	0.740741	1.03627	0
															A7658G	7658	A	G	NS5	p.Lys2521Arg	p.Lys30Arg	.	missense_variant	Non-synonymous_variant	1.85185	1.03627	0.662252
															A7659G	7659	A	G	NS5	p.Lys2521Lys	p.Lys30Lys	.	synonymous_variant	Synonymous_variant	0.37037	0	0
															T7662C	7662	T	C	NS5	p.Ser2522Ser	p.Ser31Ser	.	synonymous_variant	Synonymous_variant	3.33333	0.518135	0.662252
															C7668T	7668	C	T	NS5	p.Ile2524Ile	p.Ile33Ile	.	synonymous_variant	Synonymous_variant	1.48148	0	0
															T7680C	7680	T	C	NS5	p.Asp2528Asp	p.Asp37Asp	.	synonymous_variant	Synonymous_variant	0	1.5544	1.3245
															C7686G	7686	C	G	NS5	p.Thr2530Thr	p.Thr39Thr	.	synonymous_variant	Synonymous_variant	92.5926	96.8912	96.0265
															C7686A	7686	C	A	NS5	p.Thr2530Thr	p.Thr39Thr		synonymous_variant	Synonymous_variant	0	0	0
															T7687C	7687	T	C	NS5	p.Leu2531Leu	p.Leu40Leu	.	synonymous_variant	Synonymous_variant	0.740741	0	0
															A7689G	7689	A	G	NS5	p.Leu2531Leu	p.Leu40Leu	.	synonymous_variant	Synonymous_variant	2.96296	0	0.662252
															A7692G	7692	A	G	NS5	p.Ala2532Ala	p.Ala41Ala	.	synonymous_variant	Synonymous_variant	0.740741	0	0
															A7698G	7698	A	G	NS5	p.Glu2534Glu	p.Glu43Glu	.	synonymous_variant	Synonymous_variant	1.48148	0	0
															T7704C	7704	T	C	NS5	p.Ile2536Ile	p.Ile45Ile	.	synonymous_variant	Synonymous_variant	95.9259	98.4456	98.0132
															T7704A	7704	T	A	NS5	p.Ile2536Ile	p.Ile45Ile		synonymous_variant	Synonymous_variant	0.740741	0.518135	0
															A7705C	7705	A	C	NS5	p.Lys2537Gln	p.Lys46Gln	.	missense_variant	Non-synonymous_variant	0	0	0.662252
															A7706G	7706	A	G	NS5	p.Lys2537Arg	p.Lys46Arg	.	missense_variant	Non-synonymous_variant	0	0	0
															A7707G	7707	A	G	NS5	p.Lys2537Lys	p.Lys46Lys	.	synonymous_variant	Synonymous_variant	92.2222	96.8912	96.0265
															A7710G	7710	A	G	NS5	p.Arg2538Arg	p.Arg47Arg	.	synonymous_variant	Synonymous_variant	3.7037	1.5544	3.31126
															G7719A	7719	G	A	NS5	p.Thr2541Thr	p.Thr50Thr	.	synonymous_variant	Synonymous_variant	2.59259	0.518135	1.98675
															T7725C	7725	T	C	NS5	p.His2543His	p.His52His	.	synonymous_variant	Synonymous_variant	1.11111	0	0
															C7728T	7728	C	T	NS5	p.His2544His	p.His53His	.	synonymous_variant	Synonymous_variant	0	0	0
															T7731C	7731	T	C	NS5	p.Ala2545Ala	p.Ala54Ala	.	synonymous_variant	Synonymous_variant	0.37037	0.518135	0
															G7737A	7737	G	A	NS5	p.Ser2547Ser	p.Ser56Ser	.	synonymous_variant	Synonymous_variant	0	0	0
															A7740G	7740	A	G	NS5	p.Arg2548Arg	p.Arg57Arg	.	synonymous_variant	Synonymous_variant	0.37037	0	0
															A7746G	7746	A	G	NS5	p.Ser2550Ser	p.Ser59Ser	.	synonymous_variant	Synonymous_variant	2.59259	1.5544	3.31126
															A7749G	7749	A	G	NS5	p.Ala2551Ala	p.Ala60Ala	.	synonymous_variant	Synonymous_variant	94.4444	97.4093	99.3377
															A7752G	7752	A	G	NS5	p.Lys2552Lys	p.Lys61Lys	.	synonymous_variant	Synonymous_variant	3.33333	0	0.662252
															G7755A	7755	G	A	NS5	p.Leu2553Leu	p.Leu62Leu	.	synonymous_variant	Synonymous_variant	0.37037	0	0
															T7767C	7767	T	C	NS5	p.Val2557Val	p.Val66Val	.	synonymous_variant	Synonymous_variant	98.1481	98.9637	99.3377
															G7772A	7772	G	A	NS5	p.Arg2559Lys	p.Arg68Lys	.	missense_variant	Non-synonymous_variant	1.11111	2.07254	0
															A7773G	7773	A	G	NS5	p.Arg2559Arg	p.Arg68Arg	.	synonymous_variant	Synonymous_variant	0	1.03627	0.662252
															C7776T	7776	C	T	NS5	p.Asn2560Asn	p.Asn69Asn	.	synonymous_variant	Synonymous_variant	0	0	0
															A7777C	7777	A	C	NS5	p.Met2561Leu	p.Met70Leu		missense_variant	Non-synonymous_variant	89.6296	92.7461	90.0662
															A7777T	7777	A	T	NS5	p.Met2561Leu	p.Met70Leu		missense_variant	Non-synonymous_variant	2.96296	1.5544	1.3245
															G7779T	7779	G	T	NS5	p.Met2561Ile	p.Met70Ile	.	missense_variant	Non-synonymous_variant	86.2963	92.228	87.4172
															G7779A	7779	G	A	NS5	p.Met2561Ile	p.Met70Ile	.	missense_variant	Non-synonymous_variant	0	0	0
															G7779C	7779	G	C	NS5	p.Met2561Ile	p.Met70Ile	.	missense_variant	Non-synonymous_variant	0	0.518135	0
															C7782A	7782	C	A	NS5	p.Val2562Val	p.Val71Val		synonymous_variant	Synonymous_variant	0	0	0
															C7782T	7782	C	T	NS5	p.Val2562Val	p.Val71Val		synonymous_variant	Synonymous_variant	1.48148	0.518135	0.662252
															A7783G	7783	A	G	NS5	p.Thr2563Ala	p.Thr72Ala	.	missense_variant	Non-synonymous_variant	0	0	0
															A7785G	7785	A	G	NS5	p.Thr2563Thr	p.Thr72Thr	.	synonymous_variant	Synonymous_variant	0	0	0
															A7791G	7791	A	G	NS5	p.Glu2565Glu	p.Glu74Glu	.	synonymous_variant	Synonymous_variant	1.48148	0	0.662252
															G7794A	7794	G	A	NS5	p.Gly2566Gly	p.Gly75Gly	.	synonymous_variant	Synonymous_variant	84.8148	91.1917	86.0927
															A7796G	7796	A	G	NS5	p.Lys2567Arg	p.Lys76Arg	.	missense_variant	Non-synonymous_variant	0	0	0.662252
															A7800G	7800	A	G	NS5	p.Val2568Val	p.Val77Val	.	synonymous_variant	Synonymous_variant	0	0	0.662252
															G7801A	7801	G	A	NS5	p.Val2569Met	p.Val78Met	.	missense_variant	Non-synonymous_variant	1.48148	0	0.662252
															G7803A	7803	G	A	NS5	p.Val2569Val	p.Val78Val	.	synonymous_variant	Synonymous_variant	0	0	0
															C7806T	7806	C	T	NS5	p.Asp2570Asp	p.Asp79Asp	.	synonymous_variant	Synonymous_variant	0	0	0
															C7809T	7809	C	T	NS5	p.Leu2571Leu	p.Leu80Leu	.	synonymous_variant	Synonymous_variant	89.2593	93.7824	90.0662
															T7812C	7812	T	C	NS5	p.Gly2572Gly	p.Gly81Gly	.	synonymous_variant	Synonymous_variant	89.2593	93.7824	90.7285
															T7815C	7815	T	C	NS5	p.Cys2573Cys	p.Cys82Cys	.	synonymous_variant	Synonymous_variant	92.2222	94.3005	91.3907
															C7818T	7818	C	T	NS5	p.Gly2574Gly	p.Gly83Gly	.	synonymous_variant	Synonymous_variant	1.85185	0.518135	1.3245
															GA7820G	7820	GA	G	NS5	p.Gly2576fs	p.Gly85fs	.	frameshift_variant	Non-synonymous_variant	87.7778	93.2642	89.404
															A7821G	7821	A	G	NS5	p.Arg2575Arg	p.Arg84Arg	.	synonymous_variant	Synonymous_variant	1.48148	0.518135	1.3245
															GA7823G	7823	GA	G	NS5	p.Gly2577fs	p.Gly86fs	.	frameshift_variant	Non-synonymous_variant	6.2963	5.69948	4.63576
															A7824G	7824	A	G	NS5	p.Gly2576Gly	p.Gly85Gly	.	synonymous_variant	Synonymous_variant	85.9259	88.601	86.755
															C7827T	7827	C	T	NS5	p.Gly2577Gly	p.Gly86Gly	.	synonymous_variant	Synonymous_variant	0	0	0
															G7829A	7829	G	A	NS5	p.Trp2578*	p.Trp87*	.	stop_gained	Non-synonymous_variant	0.37037	0.518135	0.662252
															T7842C	7842	T	C	NS5	p.Cys2582Cys	p.Cys91Cys	.	synonymous_variant	Synonymous_variant	0.37037	0	0
															A7845G	7845	A	G	NS5	p.Gly2583Gly	p.Gly92Gly	.	synonymous_variant	Synonymous_variant	95.9259	98.4456	97.351
															A7848T	7848	A	T	NS5	p.Gly2584Gly	p.Gly93Gly	.	synonymous_variant	Synonymous_variant	1.48148	0.518135	0.662252
															A7848C	7848	A	C	NS5	p.Gly2584Gly	p.Gly93Gly	.	synonymous_variant	Synonymous_variant	1.48148	0	0
															A7848G	7848	A	G	NS5	p.Gly2584Gly	p.Gly93Gly	.	synonymous_variant	Synonymous_variant	0.37037	0	0
															A7851G	7851	A	G	NS5	p.Leu2585Leu	p.Leu94Leu	.	synonymous_variant	Synonymous_variant	0.740741	0.518135	0
															G7854A	7854	G	A	NS5	p.Lys2586Lys	p.Lys95Lys	.	synonymous_variant	Synonymous_variant	0.740741	0	0
															T7859TG	7859	T	TG	NS5	p.Arg2589fs	p.Arg98fs	.	frameshift_variant	Non-synonymous_variant	0	0	1.3245
															G7862A	7862	G	A	NS5	p.Arg2589Lys	p.Arg98Lys	.	missense_variant	Non-synonymous_variant	94.0741	97.9275	97.351
															GA7862G	7862	GA	G	NS5	p.Glu2590fs	p.Glu99fs	.	frameshift_variant	Non-synonymous_variant	0	0	1.3245
															A7863G	7863	A	G	NS5	p.Arg2589Arg	p.Arg98Arg	.	synonymous_variant	Synonymous_variant	90	95.8549	92.7152
															A7866G	7866	A	G	NS5	p.Glu2590Glu	p.Glu99Glu	.	synonymous_variant	Synonymous_variant	2.96296	1.5544	3.31126
															C7869T	7869	C	T	NS5	p.Val2591Val	p.Val100Val	.	synonymous_variant	Synonymous_variant	0	0.518135	0
															A7872G	7872	A	G	NS5	p.Lys2592Lys	p.Lys101Lys	.	synonymous_variant	Synonymous_variant	1.11111	0	0
															C7875T	7875	C	T	NS5	p.Gly2593Gly	p.Gly102Gly	.	synonymous_variant	Synonymous_variant	1.85185	0	0
															C7876T	7876	C	T	NS5	p.Leu2594Leu	p.Leu103Leu	.	synonymous_variant	Synonymous_variant	0	0	0
															A7887G	7887	A	G	NS5	p.Gly2597Gly	p.Gly106Gly	.	synonymous_variant	Synonymous_variant	2.22222	1.5544	2.64901
															A7890G	7890	A	G	NS5	p.Gly2598Gly	p.Gly107Gly	.	synonymous_variant	Synonymous_variant	1.48148	0	0
															C7899T	7899	C	T	NS5	p.His2601His	p.His110His	.	synonymous_variant	Synonymous_variant	4.07407	2.59067	7.94702
															C7911T	7911	C	T	NS5	p.Ile2605Ile	p.Ile114Ile	.	synonymous_variant	Synonymous_variant	5.92593	3.62694	8.60927
															C7914G	7914	C	G	NS5	p.Pro2606Pro	p.Pro115Pro	.	synonymous_variant	Synonymous_variant	6.66667	4.66321	3.97351
															C7914T	7914	C	T	NS5	p.Pro2606Pro	p.Pro115Pro		synonymous_variant	Synonymous_variant	0	0	0.662252
															T7926C	7926	T	C	NS5	p.Tyr2610Tyr	p.Tyr119Tyr	.	synonymous_variant	Synonymous_variant	0	0	0.662252
															G7929T	7929	G	T	NS5	p.Gly2611Gly	p.Gly120Gly	.	synonymous_variant	Synonymous_variant	92.963	94.3005	92.7152
															G7929C	7929	G	C	NS5	p.Gly2611Gly	p.Gly120Gly	.	synonymous_variant	Synonymous_variant	0	1.03627	0.662252
															G7929A	7929	G	A	NS5	p.Gly2611Gly	p.Gly120Gly	.	synonymous_variant	Synonymous_variant	0	0	0
															A7938G	7938	A	G	NS5	p.Leu2614Leu	p.Leu123Leu	.	synonymous_variant	Synonymous_variant	90.7407	93.2642	90.0662
															A7938T	7938	A	T	NS5	p.Leu2614Leu	p.Leu123Leu	.	synonymous_variant	Synonymous_variant	1.85185	1.03627	0.662252
															G7941A	7941	G	A	NS5	p.Val2615Val	p.Val124Val	.	synonymous_variant	Synonymous_variant	0	0	0.662252
															T7944C	7944	T	C	NS5	p.Arg2616Arg	p.Arg125Arg	.	synonymous_variant	Synonymous_variant	0	0	0
															T7947G	7947	T	G	NS5	p.Leu2617Leu	p.Leu126Leu		synonymous_variant	Synonymous_variant	86.2963	91.7098	86.755
															T7947C	7947	T	C	NS5	p.Leu2617Leu	p.Leu126Leu		synonymous_variant	Synonymous_variant	1.48148	1.03627	0.662252
															A7950G	7950	A	G	NS5	p.Gln2618Gln	p.Gln127Gln	.	synonymous_variant	Synonymous_variant	0	0	0.662252
															A7956G	7956	A	G	NS5	p.Gly2620Gly	p.Gly129Gly	.	synonymous_variant	Synonymous_variant	0.740741	0	0
															T7958C	7958	T	C	NS5	p.Val2621Ala	p.Val130Ala	.	missense_variant	Non-synonymous_variant	0.37037	0	0
															T7959C	7959	T	C	NS5	p.Val2621Val	p.Val130Val	.	synonymous_variant	Synonymous_variant	86.2963	91.7098	87.4172
															C7962T	7962	C	T	NS5	p.Asp2622Asp	p.Asp131Asp	.	synonymous_variant	Synonymous_variant	91.1111	92.7461	90.7285
															T7964TC	7964	T	TC	NS5	p.Phe2625fs	p.Phe134fs	.	frameshift_variant	Non-synonymous_variant	0	0	0
															T7965C	7965	T	C	NS5	p.Val2623Val	p.Val132Val	.	synonymous_variant	Synonymous_variant	89.2593	92.7461	88.7417
															TC7967T	7967	TC	T	NS5	p.Phe2625fs	p.Phe134fs	.	frameshift_variant	Non-synonymous_variant	0.740741	0.518135	0
															C7968T	7968	C	T	NS5	p.Phe2624Phe	p.Phe133Phe	.	synonymous_variant	Synonymous_variant	89.2593	92.7461	90.0662
															T7970TTG	7970	T	TTG	NS5	p.Ile2626fs	p.Ile135fs	.	frameshift_variant	Non-synonymous_variant	0.37037	0	0
															C7971T	7971	C	T	NS5	p.Phe2625Phe	p.Phe134Phe	.	synonymous_variant	Synonymous_variant	92.5926	93.7824	90.0662
															CA7971C	7971	CA	C	NS5	p.Ile2626fs	p.Ile135fs	.	frameshift_variant	Non-synonymous_variant	0.37037	0	0
															A7972AC	7972	A	AC	NS5	p.Ile2626fs	p.Ile135fs	.	frameshift_variant	Non-synonymous_variant	1.11111	0.518135	0
															T7973C	7973	T	C	NS5	p.Ile2626Thr	p.Ile135Thr	.	missense_variant	Non-synonymous_variant	91.8519	92.7461	90.7285
															C7974T	7974	C	T	NS5	p.Ile2626Ile	p.Ile135Ile	.	synonymous_variant	Synonymous_variant	90.3704	92.7461	90.7285
															CG7976C	7976	CG	C	NS5	p.Pro2628fs	p.Pro137fs	.	frameshift_variant	Non-synonymous_variant	1.48148	0	0
															G7981GA	7981	G	GA	NS5	p.Cys2631fs	p.Cys140fs	.	frameshift_variant	Non-synonymous_variant	0	0.518135	0
															G7986A	7986	G	A	NS5	p.Lys2630Lys	p.Lys139Lys	.	synonymous_variant	Synonymous_variant	0.740741	0	0.662252
															T7989C	7989	T	C	NS5	p.Cys2631Cys	p.Cys140Cys	.	synonymous_variant	Synonymous_variant	0.37037	0	0
															C7992T	7992	C	T	NS5	p.Asp2632Asp	p.Asp141Asp	.	synonymous_variant	Synonymous_variant	0	0.518135	0
[truncated: 670 more rows]
