# Supplementary material for: Clinico-genomic study reveals association of dengue virus genome high frequency mutations with dengue disease severity
Source: Sci Rep. 2025 May 28;15:18724. doi: 10.1038/s41598-025-00462-z (PMC12120001; doi:10.1038/s41598-025-00462-z)
Supplement: Supplementary file 8 — Supplementary Material 8 [file 41598_2025_462_MOESM8_ESM.xlsx]

## Sheet: Cluster-E(0-20%)
Supplementary Table 7: Statistically significant mutation across cluster A-E
Fischer's Exact and Phi-coefficeint values for Mild and Moderate									Fischer's Exact and Phi-coefficeint values for Moderate and Severe									Fischer's Exact and Phi-coefficeint values for Mild and Severe
Nucleotide	POS	Gene	annotation	AA	P-value	Phi	Group		Nucleotide	POS	Gene	AA	annotation	P-value	Phi	Group		Nucleotide	POS	Gene	AA	annotation	P-value	Phi	Group
C2442T	2442	NS1	p.Ser7Ser	synonymous_variant	0.045063	0.06	Mild		C232T	232	C	p.Leu46Leu	synonymous_variant	0.043939	-0.04	Severe		G3060A	3060	NS1	p.Glu213Glu	synonymous_variant	0.002316	-0.01	Severe
C4071T	4071	NS2A	p.Ile198Ile	synonymous_variant	0.028321	0.06	Mild		G7083A	7083	NS4B	p.Lys86Lys	synonymous_variant	0.023734	-0.04	Severe		T3684C	3684	NS2A	p.Gly69Gly	synonymous_variant	0.035652	-0.01	Severe
A4299C	4299	NS2B	p.Ala56Ala	synonymous_variant	0.045266	0.01	Mild		T7416A	7416	NS4B	p.Ala197Ala	synonymous_variant	0.001675	0.04	Moderate		G4566A	4566	NS3	p.Lys15Lys	synonymous_variant	0.00786	0	Mild
T4674C	4674	NS3	p.His51His	synonymous_variant	0.018554	0	Mild											C7059T	7059	NS4B	p.Leu78Leu	synonymous_variant	0.001548	0.04	Mild
C4734T	4734	NS3	p.Asp71Asp	synonymous_variant	0.012464	0.08	Mild											T7680C	7680	NS5	p.Asp37Asp	synonymous_variant	0.02544	0.04	Mild
A4739G	4739	NS3	p.Lys73Arg	missense_variant	0.023624	-0.06	Moderate											C7899T	7899	NS5	p.His110His	synonymous_variant	0.032722	0.04	Mild
T7680C	7680	NS5	p.Asp37Asp	synonymous_variant	0.028321	-0.06	Moderate											T8631C	8631	NS5	p.Val354Val	synonymous_variant	0.042813	0.04	Mild
A7689G	7689	NS5	p.Leu40Leu	synonymous_variant	0.031197	0.06	Mild											G9834A	9834	NS5	p.Gly755Gly	synonymous_variant	0.032334	0.07	Mild
A7752G	7752	NS5	p.Lys61Lys	synonymous_variant	0.018554	0.04	Mild
C7875T	7875	NS5	p.Gly102Gly	synonymous_variant	0.045266	-0.04	Moderate
T8631C	8631	NS5	p.Val354Val	synonymous_variant	0.028321	0.07	Mild
T9381C	9381	NS5	p.Val604Val	synonymous_variant	0.028321	0.04	Mild
T9829C	9829	NS5	p.Leu754Leu	synonymous_variant	0.018554	-0.04	Moderate
C9870T	9870	NS5	p.Phe767Phe	synonymous_variant	0.023624	0.01	Mild
A9897T	9897	NS5	p.Ala776Ala	synonymous_variant	0.045266	-0.04	Moderate

## Sheet: Cluster-D(21-40%)
Fischer's Exact and Phi-coefficeint values for Moderate and Severe
Nucleotide	POS	Gene	annotation	AA	P-value	Phi	Group
C5295T	5295	NS3	p.Asp258Asp	synonymous_variant	0.048252	0.08	Moderate
C5352T	5352	NS3	p.Asn277Asn	synonymous_variant	0.032268	0.06	Moderate
T5400C	5400	NS3	p.Ser293Ser	synonymous_variant	0.040938	0.03	Moderate

## Sheet: Cluster-C(41-60%)
Fischer's Exact and Phi-coefficeint values for Mild and Moderate									Fischer's Exact and Phi-coefficeint values for Moderate and Severe
Nucleotide	POS	Gene	annotation	AA	P-value	Phi	Group		Nucleotide	POS	Gene	annotation	AA	P-value	Phi	Group
C6894T	6894	NS4B	p.Pro23Pro	synonymous_variant	0.0142	0.09	Mild		T2682C	2682	NS1	p.Thr87Thr	synonymous_variant	0.016996	0.06	Moderate
C6906T	6906	NS4B	p.Ile27Ile	synonymous_variant	0.008708	0.04	Mild		A7029T	7029	NS4B	p.Ile68Ile	synonymous_variant	0.036461	-0.04	Severe
T7026C	7026	NS4B	p.Ala67Ala	synonymous_variant	0.022676	0.1	Mild		A7080G	7080	NS4B	p.Ser85Ser	synonymous_variant	0.037163	0.02	Moderate
A7029T	7029	NS4B	p.Ile68Ile	synonymous_variant	0.006353	-0.04	Moderate
A7080G	7080	NS4B	p.Ser85Ser	synonymous_variant	0.028675	0.02	Mild

## Sheet: Cluster-B(61-80%)
Fischer's Exact and Phi-coefficeint values for Mild and Moderate									Fischer's Exact and Phi-coefficeint values for Moderate and Severe
Nucleotide	POS	Gene	annotation	AA	P-value	Phi	Group		Nucleotide	POS	Gene	annotation	AA	P-value	Phi	Group
G252A	252	C	p.Ala52Ala	synonymous_variant	0.019156	0.03	Mild		G252A	252	C	p.Ala52Ala	synonymous_variant	0.01066	0.03	Moderate
C2700T	2700	NS1	p.Ile93Ile	synonymous_variant	0.002304	0	Mild		A276G	276	C	p.Pro60Pro	synonymous_variant	0.00918	0.04	Moderate
G5649A	5649	NS3	p.Arg376Arg	synonymous_variant	0.031539	0.06	Mild		T2659A	2659	NS1	p.Ser80Thr	missense_variant	0.008717	0.04	Moderate
G5844T	5844	NS3	p.Val441Val	synonymous_variant	0.024955	-0.01	Moderate		C2700T	2700	NS1	p.Ile93Ile	synonymous_variant	0.002859	0	Moderate
T5859C	5859	NS3	p.Pro446Pro	synonymous_variant	0.002567	0.02	Mild		G5844T	5844	NS3	p.Val441Val	synonymous_variant	0.007505	-0.01	Severe
C6862T	6862	NS4B	p.Leu13Phe	missense_variant	0.045229	0.01	Mild		T5859C	5859	NS3	p.Pro446Pro	synonymous_variant	0.005893	0.02	Moderate
C9735T	9735	NS5	p.Arg722Arg	synonymous_variant	0.024661	-0.04	Moderate

## Sheet: Cluster-A(81-100%)
Fischer's Exact and Phi-coefficeint values for Mild and Moderate									Fischer's Exact and Phi-coefficeint values for Moderate and Severe									Fischer's Exact and Phi-coefficeint values for Mild and Severe
Nucleotide	POS	Gene	annotation	AA	P-value	Phi	Group		Nucleotide	POS	Gene	AA	annotation	P-value	Phi	Group		Nucleotide	POS	Gene	AA	annotation	P-value	Phi	Group
C600T	600	prM	Synonymous_variant	p.Pro54Pro	0.035579	0.04	Mild		T797C	797	M	p.Val29Ala	Non-synonymous_variant	0.008033	-0.06	Severe		C654T	654	prM	p.Ser72Ser	Synonymous_variant	0.013076	-0.07	Severe
A1900G	1900	E	Non-synonymous_variant	p.Ile322Val	0.015319	0.04	Mild		G843A	843	M	p.Met44Ile	Non-synonymous_variant	0.007993	0.04	Moderate		T797C	797	M	p.Val29Ala	Non-synonymous_variant	0.018406	-0.07	Severe
C2073T	2073	E	Synonymous_variant	p.Ile379Ile	0.007676	0.04	Mild		C1576T	1576	E	p.Leu214Leu	Synonymous_variant	0.048054	0.04	Moderate		C798A	798	M	p.Val29Val	Synonymous_variant	0.00786	-0.06	Severe
G2085A	2085	E	Synonymous_variant	p.Glu383Glu	0.003045	-0.04	Moderate		C2073T	2073	E	p.Ile379Ile	Synonymous_variant	0.007657	0.04	Moderate		G843A	843	M	p.Met44Ile	Non-synonymous_variant	0.049537	-0.06	Severe
T2209C	2209	E	Synonymous_variant	p.Leu425Leu	0.001772	0.04	Mild		G2085A	2085	E	p.Glu383Glu	Synonymous_variant	0.00244	-0.04	Severe		A1344G	1344	E	p.Glu136Glu	Synonymous_variant	0.008159	-0.05	Severe
C2409T	2409	E	Synonymous_variant	p.Val491Val	0.003577	-0.04	Moderate		T2209C	2209	E	p.Leu425Leu	Synonymous_variant	0.00241	0.04	Moderate		C1576T	1576	E	p.Leu214Leu	Synonymous_variant	0.008771	-0.04	Severe
A5997G	5997	NS3	Synonymous_variant	p.Lys492Lys	0.027249	0.07	Mild		A2565G	2565	NS1	p.Lys48Lys	Synonymous_variant	0.048565	0.02	Moderate		G1620A	1620	E	p.Gly228Gly	Synonymous_variant	0.009811	-0.04	Severe
C6003T	6003	NS3	Synonymous_variant	p.Leu494Leu	0.018059	-0.01	Moderate		C3948T	3948	NS2A	p.Asn157Asn	Synonymous_variant	0.038951	0.06	Moderate		T1854C	1854	E	p.Phe306Phe	Synonymous_variant	0.01204	-0.04	Severe
A6024T	6024	NS3	Synonymous_variant	p.Pro501Pro	0.009388	0.08	Mild		C4242T	4242	NS2B	p.Leu37Leu	Synonymous_variant	0.044495	-0.06	Severe		T2388C	2388	E	p.Ile484Ile	Synonymous_variant	0.01328	-0.04	Severe
T6732C	6732	NS4A	Synonymous_variant	p.Leu119Leu	0.028278	0.03	Mild		A4488T	4488	NS2B	p.Ala119Ala	Synonymous_variant	0.008533	0.04	Moderate		C2409T	2409	E	p.Val491Val	Synonymous_variant	0.028193	-0.04	Severe
A7863G	7863	NS5	Synonymous_variant	p.Arg98Arg	0.040688	0.04	Mild		C5055T	5055	NS3	p.Ile178Ile	Synonymous_variant	0.038951	0.04	Moderate		T3006C	3006	NS1	p.His195His	Synonymous_variant	0.042813	-0.04	Severe
C8532G	8532	NS5	Synonymous_variant	p.Val321Val	0.008412	-0.04	Moderate		A5997G	5997	NS3	p.Lys492Lys	Synonymous_variant	0.011489	0.07	Moderate		A3057T	3057	NS1	p.Ile212Ile	Synonymous_variant	0.041967	-0.03	Severe
G8572A	8572	NS5	Non-synonymous_variant	p.Val335Ile	0.008909	0.06	Mild		C6003T	6003	NS3	p.Leu494Leu	Synonymous_variant	0.00294	-0.01	Severe		C3948T	3948	NS2A	p.Asn157Asn	Synonymous_variant	0.049537	-0.01	Severe
T8610C	8610	NS5	Synonymous_variant	p.Thr347Thr	0.013805	-0.04	Moderate		A6024T	6024	NS3	p.Pro501Pro	Synonymous_variant	0.001459	0.08	Moderate		A7206G	7206	NS4B	p.Ala127Ala	Synonymous_variant	0.002006	0.04	Mild
T8634C	8634	NS5	Synonymous_variant	p.Phe355Phe	0.026798	0.07	Mild		T6726C	6726	NS4A	p.Val117Val	Synonymous_variant	0.019312	0.08	Moderate		A7221G	7221	NS4B	p.Glu132Glu	Synonymous_variant	0.004689	0.04	Mild
G8682A	8682	NS5	Synonymous_variant	p.Lys371Lys	0.016897	-0.04	Moderate		T6732C	6732	NS4A	p.Leu119Leu	Synonymous_variant	0.042427	0.03	Moderate		G7239A	7239	NS4B	p.Ala138Ala	Synonymous_variant	0.012593	0.04	Mild
G9861A	9861	NS5	Synonymous_variant	p.Leu764Leu	0.021558	-0.06	Moderate		C8532G	8532	NS5	p.Val321Val	Synonymous_variant	0.044812	-0.04	Severe		T7302A	7302	NS4B	p.Pro159Pro	Synonymous_variant	0.02243	0.04	Mild
A9921T	9921	NS5	Synonymous_variant	p.Pro784Pro	0.03097	0.04	Mild		C8544T	8544	NS5	p.Val325Val	Synonymous_variant	0.024313	0.03	Moderate		A7749G	7749	NS5	p.Ala60Ala	Synonymous_variant	0.030927	0.04	Mild
A9968C	9968	NS5	Non-synonymous_variant	p.Lys800Thr	0.015319	0.04	Mild		G8682A	8682	NS5	p.Lys371Lys	Synonymous_variant	0.024313	-0.04	Severe		C8289T	8289	NS5	p.Ile240Ile	Synonymous_variant	0.036716	0.04	Mild
G10162A	10162	NS5	Non-synonymous_variant	p.Ala865Thr	0.036187	-0.04	Moderate		C8742T	8742	NS5	p.Pro391Pro	Synonymous_variant	0.043939	-0.01	Severe		A8913G	8913	NS5	p.Glu448Glu	Synonymous_variant	0.023558	0.05	Mild
									G8799T	8799	NS5	p.Gly410Gly	Synonymous_variant	0.043939	-0.04	Severe		A9036G	9036	NS5	p.Leu489Leu	Synonymous_variant	0.00786	0.06	Mild
									G8880A	8880	NS5	p.Lys437Lys	Synonymous_variant	0.039297	0.01	Moderate		A9318G	9318	NS5	p.Pro583Pro	Synonymous_variant	0.01025	0.06	Mild
									A8913G	8913	NS5	p.Glu448Glu	Synonymous_variant	0.002814	0.04	Moderate		C9345T	9345	NS5	p.Ile592Ile	Synonymous_variant	0.022631	0.06	Mild
									A8940G	8940	NS5	p.Lys457Lys	Synonymous_variant	0.003649	-0.04	Severe		G9383T	9383	NS5	p.Gly605Val	Non-synonymous_variant	0.030927	0.06	Mild
									C9063T	9063	NS5	p.Phe498Leu	Non-synonymous_variant	0.027407	0.04	Moderate		A9921T	9921	NS5	p.Pro784Pro	Synonymous_variant	0.049537	0.07	Mild
									A9318G	9318	NS5	p.Pro583Pro	Synonymous_variant	0.000138	0.04	Moderate		T9963C	9963	NS5	p.His798His	Synonymous_variant	0.009189	0.09	Mild
									C9345T	9345	NS5	p.Ile592Ile	Synonymous_variant	0.004419	-0.05	Severe		T9966C	9966	NS5	p.Ala799Ala	Synonymous_variant	0.02917	0.09	Mild
									G9383T	9383	NS5	p.Gly605Val	Non-synonymous_variant	0.000176	-0.01	Severe
