# Supplementary material for: Clinico-genomic study reveals association of dengue virus genome high frequency mutations with dengue disease severity
Source: Sci Rep. 2025 May 28;15:18724. doi: 10.1038/s41598-025-00462-z (PMC12120001; doi:10.1038/s41598-025-00462-z)
Supplement: Supplementary file 9 — Supplementary Material 9 [file 41598_2025_462_MOESM9_ESM.xlsx]

## Sheet: Sheet1
Supplementary Table 8. Statistically Significant novel mutations across the DENV-2 genomes associated with dengue disease severity
S. No.	Mutation	Gene	Mutation type	Amino acid mutation	Severity group	Novel/Function known	References
1	C600T	prM	synonymous_variant	p.Pro54Pro	Mild	Not reported
2	C654T	prM	synonymous_variant	p.Ser72Ser	Severe	Not reported
3	T797C	M	missense_variant	p.Val29Ala	Severe	Not reported
4	C798A	M	synonymous_variant	p.Val29Val	Severe	Not reported
5	G843A	M	missense_variant	p.Met44Ile	Severe	Not reported
6	A1344G	E	synonymous_variant	p.Glu136Glu	Severe	Not reported
7	C1576T	E	synonymous_variant	p.Leu214Leu	Severe	Not reported
8	G1620A	E	synonymous_variant	p.Gly228Gly	Severe	Not reported
9	T1854C	E	synonymous_variant	p.Phe306Phe	Severe	Not reported
10	A1900G	E	missense_variant	p.Ile322Val	Mild	Evolutionary variation?, lineage differentiation thus altering B and T cell epitope, may influence immunogenecity of dengue virus	https://journals.plos.org/plosone/article?id=10.1371/journal.pone.0121696 https://onlinelibrary.wiley.com/doi/full/10.1111/tmi.12898 https://www.sciencedirect.com/science/article/pii/S0042682211004995 https://journals.plos.org/plosntds/article?id=10.1371/journal.pntd.0004511
11	C2073T	E	synonymous_variant	p.Ile379Ile	Moderate	Not reported
12	G2085A	E	synonymous_variant	p.Glu383Glu	Severe	Not reported
13	T2209C	E	synonymous_variant	p.Leu425Leu	Moderate	Not reported
14	T2388C	E	synonymous_variant	p.Ile484Ile	Severe	Not reported
15	C2409T	E	synonymous_variant	p.Val491Val	Severe	Not reported
16	A2565G	NS1	synonymous_variant	p.Lys48Lys	Moderate	Not reported
17	T3006C	NS1	synonymous_variant	p.His195His	Severe	Not reported
18	A3057T	NS1	synonymous_variant	p.Ile212Ile	Severe	Not reported
19	C3948T	NS2A	synonymous_variant	p.Asn157Asn	Severe	Not reported
20	C4242T	NS2B	synonymous_variant	p.Leu37Leu	Severe	Not reported
21	A4488T	NS2B	synonymous_variant	p.Ala119Ala	Moderate	Not reported
22	C5055T	NS3	synonymous_variant	p.Ile178Ile	Moderate	Not reported
23	A5997G	NS3	synonymous_variant	p.Lys492Lys	Moderate	Not reported
24	C6003T	NS3	synonymous_variant	p.Leu494Leu	Severe	Not reported
25	A6024T	NS3	synonymous_variant	p.Pro501Pro	Moderate	Not reported
26	T6726C	NS4A	synonymous_variant	p.Val117Val	Moderate	Not reported
27	T6732C	NS4A	synonymous_variant	p.Leu119Leu	Moderate	Not reported
28	A7206G	NS4B	synonymous_variant	p.Ala127Ala	Mild	Not reported
29	A7221G	NS4B	synonymous_variant	p.Glu132Glu	Mild	Not reported
30	G7239A	NS4B	synonymous_variant	p.Ala138Ala	Mild	Not reported
31	T7302A	NS4B	synonymous_variant	p.Pro159Pro	Mild	Not reported
32	A7749G	NS5	synonymous_variant	p.Ala60Ala	Mild	Not reported
33	A7863G	NS5	synonymous_variant	p.Arg98Arg	Mild	Not reported
34	C8289T	NS5	synonymous_variant	p.Ile240Ile	Mild	Not reported
35	C8532G	NS5	synonymous_variant	p.Val321Val	Severe	Not reported
36	C8544T	NS5	synonymous_variant	p.Val325Val	Moderate	Not reported
37	G8572A	NS5	missense_variant	p.Val335Ile	Mild	Not reported
38	T8610C	NS5	synonymous_variant	p.Thr347Thr	Moderate	Not reported
39	T8634C	NS5	synonymous_variant	p.Phe355Phe	Mild	Not reported
40	G8682A	NS5	synonymous_variant	p.Lys371Lys	Severe	Not reported
41	C8742T	NS5	synonymous_variant	p.Pro391Pro	Severe	Not reported
42	G8799T	NS5	synonymous_variant	p.Gly410Gly	Severe	Not reported
43	G8880A	NS5	synonymous_variant	p.Lys437Lys	Moderate	Not reported
44	A8913G	NS5	synonymous_variant	p.Glu448Glu	Moderate	Not reported
45	A8940G	NS5	synonymous_variant	p.Lys457Lys	Severe	Not reported
46	A9036G	NS5	synonymous_variant	p.Leu489Leu	Mild	Not reported
47	C9063T	NS5	missense_variant	p.Phe498Leu	Moderate	Not reported
48	A9318G	NS5	synonymous_variant	p.Pro583Pro	Moderate	Not reported
49	C9345T	NS5	synonymous_variant	p.Ile592Ile	Severe	Not reported
50	G9383T	NS5	missense_variant	p.Gly605Val	Severe	Probable role in increased virulence; affects viral replication in cell lines	https://journals.plos.org/plosone/article?id=10.1371/journal.pone.0054220, https://www.pnas.org/doi/full/10.1073/pnas.2304139120 https://www.proquest.com/openview/5fd76d81ad0ec94d545411bb515df8fc/1?pq-origsite=gscholar&cbl=18750
51	G9861A	NS5	synonymous_variant	p.Leu764Leu	Moderate	Not reported
52	A9921T	NS5	synonymous_variant	p.Pro784Pro	Mild	Not reported
53	T9963C	NS5	synonymous_variant	p.His798His	Mild	Not reported
54	T9966C	NS5	synonymous_variant	p.Ala799Ala	Mild	Not reported
55	A9968C	NS5	missense_variant	p.Lys800Thr	Mild	reduction in RNA synthesis	https://www.proquest.com/openview/5fd76d81ad0ec94d545411bb515df8fc/1?pq-origsite=gscholar&cbl=18750
56	G10162A	NS5	missense_variant	p.Ala865Thr	Moderate	Not reported	https://www.proquest.com/openview/5fd76d81ad0ec94d545411bb515df8fc/1?pq-origsite=gscholar&cbl=18750
